# Supplementary material for: Evidences for a Nutritional Role of Iodine in Plants
Source: Front Plant Sci. 2021 Feb 17;12:616868. doi: 10.3389/fpls.2021.616868 (PMC7925997; doi:10.3389/fpls.2021.616868)
Supplement: Supplementary file 10 [file Table_2.XLSX]

## Sheet: Dataset LIST
Table S2. List of the A. thaliana experimental datasets of nanoLC-ESI-MS/MS raw data retrieved from PRIDE Repository and subjected to database searching for iodinated peptides. The acronym has been indicated in the first column for the datasets in which iodinated peptides have been identified. Informative details on plant organ/subcellular compartment analysed, proteomic experiment performed, mas…
Acronym	Pride accession	Organ /subcellular compartment	Experimet type	MS Instrument	ppm	Da	Publication
ChlorBN	PXD003162	choroplast	1D-BN-PAGE	LTQ Orbitrap Elite	10	0.8	Lundquist PK, Mantegazza O, Stefanski A, Stühler K, Weber AP. Surveying the Oligomeric State of Arabidopsis thaliana Chloroplasts. Mol Plant. 2016 Oct 26. pii: S1674-2052(16)30236-2, PubMed: 27794502
Chlo_10545	PXD010545	chloroplast	Label free	﻿QExactive Orbitrap	10	0.02	Bouchnak I, Brugière S, Moyet L, Le Gall S, Salvi D, Kuntz M, Tardif M, Rolland N. Unravelling hidden components of the chloroplast envelope proteome: opportunities and limits of better MS sensitivity. Mol Cell Proteomics. 2019, PubMed: 30962257
Chlo_3516	PXD003516	chloroplast	TMT labeling	﻿QExactive Orbitrap	10	0.02	Wang J, Yu Q, Xiong H, Wang J, Chen S, Yang Z, Dai S. Proteomic Insight into the Response of Arabidopsis Chloroplasts to Darkness. PLoS One. 2016 May 3;11(5):e0154235. eCollection 2016, PubMed: 27137770
PXD010730	PXD010730	chloroplast	1D-SDS-PAGE	﻿QExactive Orbitrap	10	0.02	Wu GZ, Meyer EH, Richter AS, Schuster M, Ling Q, Schöttler MA, Walther D, Zoschke R, Grimm B, Jarvis RP, Bock R. Control of retrograde signalling by protein import and cytosolic folding stress. Nat Plants. 2019 5(5):525-538, PubMed: 31061535
TMAR	PXD000546	thylakoid microdomains, Margins	1D-SDS-PAGE	LTQ Orbitrap Velos Pro	10	0.8	Tomizioli M, Lazar C, Brugière S, Burger T, Salvi D, Gatto L, Moyet L, Breckels LM, Hesse AM, Lilley KS, Seigneurin-Berny D, Finazzi G, Rolland N, Ferro M. Deciphering thylakoid sub-compartments using a mass spectrometry-based approach. Mol Cell Proteomics. 2014 Aug;13(8):2147-67, PubMed: 24872594	﻿stroma-lamellae, margins and BBY fractions
CAU	PXD012708	Cauline -Multiorgan	MudPIT	Orbitrap Fusion	10	0.02	Zhang H, Liu P, Guo T, Zhao H, Bensaddek D, Aebersold R, Xiong L. Arabidopsis proteome and the mass spectral assay library. Sci Data. 2019 6(1):278, PubMed: 31757973
CLLF	PXD013868	Cauline leaf -Multiorgan	MudPIT	﻿QExactive Orbitrap	10	0.05	Mergner J, Frejno M, List M, Papacek M, Chen X, Chaudhary A, Samaras P, Richter S, Shikata H, Messerer M, Lang D, Altmann S, Cyprys P, Zolg DP, Mathieson T, Bantscheff M, Hazarika RR, Schmidt T, Dawid C, Dunkel A, Hofmann T, Sprunck S, Falter-Braun P, Johannes F, Mayer KFX, Jürgens G, Wilhelm M, Baumbach J, Grill E, Schneitz K, Schwechheimer C, Kuster B. Mass-spectrometry-based draft of the Arabi…
Ros	PXD012708	Rosette - Multiorgan	MudPIT	Orbitrap Fusion	10	0.02	Zhang H, Liu P, Guo T, Zhao H, Bensaddek D, Aebersold R, Xiong L. Arabidopsis proteome and the mass spectral assay library. Sci Data. 2019 6(1):278, PubMed: 31757973
LFD	PXD013868	Leaf distal, Rosette - Multiorgan	MudPIT	﻿QExactive Orbitrap	10	0.05	Mergner J, Frejno M, List M, Papacek M, Chen X, Chaudhary A, Samaras P, Richter S, Shikata H, Messerer M, Lang D, Altmann S, Cyprys P, Zolg DP, Mathieson T, Bantscheff M, Hazarika RR, Schmidt T, Dawid C, Dunkel A, Hofmann T, Sprunck S, Falter-Braun P, Johannes F, Mayer KFX, Jürgens G, Wilhelm M, Baumbach J, Grill E, Schneitz K, Schwechheimer C, Kuster B. Mass-spectrometry-based draft of the Arabi…
LFP	PXD013868	Leaf proximal, Rosette - Multiorgan	MudPIT	﻿QExactive Orbitrap	10	0.05	Mergner J, Frejno M, List M, Papacek M, Chen X, Chaudhary A, Samaras P, Richter S, Shikata H, Messerer M, Lang D, Altmann S, Cyprys P, Zolg DP, Mathieson T, Bantscheff M, Hazarika RR, Schmidt T, Dawid C, Dunkel A, Hofmann T, Sprunck S, Falter-Braun P, Johannes F, Mayer KFX, Jürgens G, Wilhelm M, Baumbach J, Grill E, Schneitz K, Schwechheimer C, Kuster B. Mass-spectrometry-based draft of the Arabi…
LFPT	PXD013868	Leaf petiole, Rosette - Multiorgan	MudPIT	﻿QExactive Orbitrap	10	0.05	Mergner J, Frejno M, List M, Papacek M, Chen X, Chaudhary A, Samaras P, Richter S, Shikata H, Messerer M, Lang D, Altmann S, Cyprys P, Zolg DP, Mathieson T, Bantscheff M, Hazarika RR, Schmidt T, Dawid C, Dunkel A, Hofmann T, Sprunck S, Falter-Braun P, Johannes F, Mayer KFX, Jürgens G, Wilhelm M, Baumbach J, Grill E, Schneitz K, Schwechheimer C, Kuster B. Mass-spectrometry-based draft of the Arabi…
Root	PXD012708	Root - Multiorgan	MudPIT	Orbitrap Fusion	10	0.02	Zhang H, Liu P, Guo T, Zhao H, Bensaddek D, Aebersold R, Xiong L. Arabidopsis proteome and the mass spectral assay library. Sci Data. 2019 6(1):278, PubMed: 31757973
RT	PXD013868	Root - Multiorgan	MudPIT	﻿QExactive Orbitrap	10	0.05	Mergner J, Frejno M, List M, Papacek M, Chen X, Chaudhary A, Samaras P, Richter S, Shikata H, Messerer M, Lang D, Altmann S, Cyprys P, Zolg DP, Mathieson T, Bantscheff M, Hazarika RR, Schmidt T, Dawid C, Dunkel A, Hofmann T, Sprunck S, Falter-Braun P, Johannes F, Mayer KFX, Jürgens G, Wilhelm M, Baumbach J, Grill E, Schneitz K, Schwechheimer C, Kuster B. Mass-spectrometry-based draft of the Arabi…
RTTP	PXD13868	Root tip - Multiorgan	MudPIT	﻿QExactive Orbitrap	10	0.05	Mergner J, Frejno M, List M, Papacek M, Chen X, Chaudhary A, Samaras P, Richter S, Shikata H, Messerer M, Lang D, Altmann S, Cyprys P, Zolg DP, Mathieson T, Bantscheff M, Hazarika RR, Schmidt T, Dawid C, Dunkel A, Hofmann T, Sprunck S, Falter-Braun P, Johannes F, Mayer KFX, Jürgens G, Wilhelm M, Baumbach J, Grill E, Schneitz K, Schwechheimer C, Kuster B. Mass-spectrometry-based draft of the Arabi…
RTUZ	PXD13868	Root Upper Zone - Multiorgan	MudPIT	﻿QExactive Orbitrap	10	0.05	Mergner J, Frejno M, List M, Papacek M, Chen X, Chaudhary A, Samaras P, Richter S, Shikata H, Messerer M, Lang D, Altmann S, Cyprys P, Zolg DP, Mathieson T, Bantscheff M, Hazarika RR, Schmidt T, Dawid C, Dunkel A, Hofmann T, Sprunck S, Falter-Braun P, Johannes F, Mayer KFX, Jürgens G, Wilhelm M, Baumbach J, Grill E, Schneitz K, Schwechheimer C, Kuster B. Mass-spectrometry-based draft of the Arabi…
RTTOF	PXD0012710	Root - Multiorgan	MudPIT	Triple TOF	50	0.05	Zhang H, Liu P, Guo T, Zhao H, Bensaddek D, Aebersold R, Xiong L. Arabidopsis proteome and the mass spectral assay library. Sci Data. 2019 6(1):278, PubMed: 31757973
-	PXD000869	chloroplast	1DE_SDS-PAGE, ITRAQ	LTQ Orbitrap Velos	10	0.5	Zhang S, Zhang H, Xia Y, Xiong L. The caseinolytic protease complex component CLPC1 in Arabidopsis maintains proteome and RNA homeostasis in chloroplasts. BMC Plant Biol. 2018 18(1):192, PubMed: 30208840
-	PXD009725	Rosette	Sthotgun	LTQ Orbitrap	10	0.5	Takáč T, Pechan T, Šamajová O, Šamaj J. Proteomic Analysis of Arabidopsis pldα1 Mutants Revealed an Important Role of Phospholipase D Alpha 1 in Chloroplast Biogenesis. Front Plant Sci. 2019 10:89, PubMed: 30833950
-	PXD004742	Rosette	Sthotgun	LTQ Orbitrap Velos	15	0.6	Subramanian S, Souleimanov A, Smith DL. Proteomic Studies on the Effects of Lipo-Chitooligosaccharide and Thuricin 17 under Unstressed and Salt Stressed Conditions in Arabidopsis thaliana. Front Plant Sci. 2016 Aug 30;7:1314. eCollection 2016, PubMed: 27625672
-	PXD004025	Rosette	Sthotgun	LTQ Orbitrap Velos Pro	10	0.8	Al Shweiki MR, Mönchgesang S, Majovsky P, Thieme D, Trutschel D, Hoehenwarter W. Assessment of Label-Free Quantification in Discovery Proteomics and Impact of Technological Factors and Natural Variability of Protein Abundance. J Proteome Res. 2017 Feb 28, PubMed: 28217993
-	PXD014292	Mitochondria (cell culture)	glycine-SDS gel	﻿QExactive Orbitrap	10	0.05	Fuchs P, Rugen N, Carrie C, Elsässer M, Finkemeier I, Giese J, Hildebrandt TM, Kühn K, Maurino VG, Ruberti C, Schallenberg-Rüdinger M, Steinbeck J, Braun HP, Eubel H, Meyer EH, Müller-Schüssele SJ, Schwarzländer M. Single organelle function and organization as estimated from Arabidopsis mitochondrial proteomics. Plant J. 2019, PubMed: 31520498
