# Supplementary material for: Evidences for a Nutritional Role of Iodine in Plants
Source: Front Plant Sci. 2021 Feb 17;12:616868. doi: 10.3389/fpls.2021.616868 (PMC7925997; doi:10.3389/fpls.2021.616868)
Supplement: Supplementary file 18 [file Table_10.XLSX]

## Sheet: Table LEGEND
Table S10. Identification details of the iodinated proteins identified in this study. The results obtained for the different experimental datasets from PRIDE repository have been reported in different sheets named after the acronyms reported in Table S2. Protein accession and description, sum posterior error probability (PEP) score, sequence coverage (%), number of identified peptides, peptide sp…

## Sheet: ChlorBN
Table S10. Identification details of the iodinated proteins identified in this study. The results obtained for the different experimental datasets from PRIDE repository have been reported in different sheets named after the acronyms reported in Table S2. Protein accession and description, sum posterior error probability (PEP) score, sequence coverage (%), number of identified peptides, peptide sp…
Accession	Description	Sum PEP Score	Coverage [%]	# Peptides	# PSMs	# Unique Peptides	# AAs	MW [kDa]	calc. pI	Score Mascot: Mascot	Protein FDR Confidence
ATCG00480.1	ATP synthase subunit beta	1118.68	94	55	2681	53	498	53.9	5.5	89814	High
	Sequence	Modifications	# PSMs	Ions Score (by Search Engine): Mascot	Theo. MH+ [Da]	# Missed Cleavages	Qvality PEP	Qvality q-value	# Protein Groups	# Proteins	Master Protein Accessions	Percolator q-Value (by Search Engine): Mascot	Percolator PEP (by Search Engine): Mascot
	GFNLILSGEFDSLPEQAFYLVGNIDEATAK	1xIodo [Y19]	1	47	3384.52	0	1.58883e-05	9.82384e-05	1	1	ATCG00480.1	1.454e-05	5.123e-07
		Checked	Confidence	Identifying Node	PSM Ambiguity	Annotated Sequence	Modifications	# Proteins	Master Protein Accessions	Protein Accessions	# Missed Cleavages	Charge	DeltaScore	DeltaCn	Rank	Search Engine Rank	m/z [Da]	MH+ [Da]	Theo. MH+ [Da]	DeltaM [ppm]	Deltam/z [Da]	Activation Type	MS Order	Isolation Interference [%]	Ion Inject Time [ms]	RT [min]	First Scan	Spectrum File	File ID	Ions Score	# Protein Groups	Identity Strict	Identity Relaxed	Expectation Value	Percolator q-Value	Percolator PEP
		TRUE	High	Mascot (A4)	Unambiguous	GFNLILSGEFDSLPEQAFyLVGNIDEATAK	Y19(Iodo)	1	ATCG00480.1	ATCG00480.1	0	3	0.7021	0	1	1	1128.85	3384.52	3384.52	2.25	0.00254	CID (Collision Induced Dissociation)	MS2	5.81085	300	125.364	21564	OE06849.raw	F5	47	1	38	31	0.00140677	1.454e-05	5.123e-07
	GIYPAVDPLDSTSTMLQPR	1xOxidation [M15]; 1xIodo [Y3]	6	72	2202.92	0	3.24429e-08	9.82384e-05	1	1	ATCG00480.1	1.454e-05	2.988e-10
		Checked	Confidence	Identifying Node	PSM Ambiguity	Annotated Sequence	Modifications	# Proteins	Master Protein Accessions	Protein Accessions	# Missed Cleavages	Charge	DeltaScore	DeltaCn	Rank	Search Engine Rank	m/z [Da]	MH+ [Da]	Theo. MH+ [Da]	DeltaM [ppm]	Deltam/z [Da]	Activation Type	MS Order	Isolation Interference [%]	Ion Inject Time [ms]	RT [min]	First Scan	Spectrum File	File ID	Ions Score	# Protein Groups	Identity Strict	Identity Relaxed	Expectation Value	Percolator q-Value	Percolator PEP
		TRUE	High	Mascot (A4)	Unambiguous	GIyPAVDPLDSTSTmLQPR	Y3(Iodo); M15(Oxidation)	1	ATCG00480.1	ATCG00480.1	0	2	1	0	1	1	1101.96	2202.92	2202.92	-1.8	-0.00198	CID (Collision Induced Dissociation)	MS2	17.4166	300	96.6437	16680	OE07211.raw	F11	58	1	35	28	5.69975e-05	1.454e-05	5.474e-09
		TRUE	High	Mascot (A4)	Unambiguous	GIyPAVDPLDSTSTmLQPR	Y3(Iodo); M15(Oxidation)	1	ATCG00480.1	ATCG00480.1	0	2	1	0	1	1	1101.97	2202.92	2202.92	-0.24	-0.00027	CID (Collision Induced Dissociation)	MS2	0	127.359	96.3056	16892	OE07210.raw	F10	72	1	35	28	2.23783e-06	1.454e-05	2.988e-10
		TRUE	High	Mascot (A4)	Unambiguous	GIyPAVDPLDSTSTmLQPR	Y3(Iodo); M15(Oxidation)	1	ATCG00480.1	ATCG00480.1	0	3	0.8667	0	1	1	734.98	2202.93	2202.92	0.78	0.00057	CID (Collision Induced Dissociation)	MS2	43.1979	300	96.0992	15078	OE07216.raw	F16	30	1	35	28	0.0323507	1.454e-05	3.089e-06
		TRUE	High	Mascot (A4)	Unambiguous	GIyPAVDPLDSTSTmLQPR	Y3(Iodo); M15(Oxidation)	1	ATCG00480.1	ATCG00480.1	0	2	1	0	1	1	1101.96	2202.92	2202.92	-1.13	-0.00124	CID (Collision Induced Dissociation)	MS2	11.4655	300	96.092	15077	OE07216.raw	F16	84	1	35	28	1.29433e-07	1.454e-05	7.492e-10
		TRUE	High	Mascot (A4)	Unambiguous	GIyPAVDPLDSTSTmLQPR	Y3(Iodo); M15(Oxidation)	1	ATCG00480.1	ATCG00480.1	0	3	0.9231	0	1	1	734.979	2202.92	2202.92	-1.05	-0.00077	CID (Collision Induced Dissociation)	MS2	38.1184	300	89.4459	15749	OE06849.raw	F5	39	1	35	28	0.00379213	1.454e-05	1.842e-07
		TRUE	High	Mascot (A4)	Unambiguous	GIyPAVDPLDSTSTmLQPR	Y3(Iodo); M15(Oxidation)	1	ATCG00480.1	ATCG00480.1	0	2	0.9398	0	1	1	1101.97	2202.92	2202.92	0.53	0.00059	CID (Collision Induced Dissociation)	MS2	0	77.938	89.5008	15757	OE06849.raw	F5	83	1	35	28	1.82061e-07	1.454e-05	1.553e-09
	GSITSIQAVYVPADDLTDPAPATTFAHLDATTVLSR	1xIodo [Y10]	1	53	3840.78	0	9.51423e-07	9.82384e-05	1	1	ATCG00480.1	1.454e-05	1.738e-08
		Checked	Confidence	Identifying Node	PSM Ambiguity	Annotated Sequence	Modifications	# Proteins	Master Protein Accessions	Protein Accessions	# Missed Cleavages	Charge	DeltaScore	DeltaCn	Rank	Search Engine Rank	m/z [Da]	MH+ [Da]	Theo. MH+ [Da]	DeltaM [ppm]	Deltam/z [Da]	Activation Type	MS Order	Isolation Interference [%]	Ion Inject Time [ms]	RT [min]	First Scan	Spectrum File	File ID	Ions Score	# Protein Groups	Identity Strict	Identity Relaxed	Expectation Value	Percolator q-Value	Percolator PEP
		TRUE	High	Mascot (A4)	Unambiguous	GSITSIQAVyVPADDLTDPAPATTFAHLDATTVLSR	Y10(Iodo)	1	ATCG00480.1	ATCG00480.1	0	3	0.4151	0	1	1	1280.93	3840.79	3840.78	0.71	0.00091	CID (Collision Induced Dissociation)	MS2	0	198.042	115.67	19949	OE07210.raw	F10	53	1	38	31	0.000317557	1.454e-05	1.738e-08
	IVGEEHYETAQQVK	1xIodo [Y7]	3	62	1756.7	0	1.8413e-07	9.82384e-05	1	1	ATCG00480.1	1.454e-05	2.4e-09
		Checked	Confidence	Identifying Node	PSM Ambiguity	Annotated Sequence	Modifications	# Proteins	Master Protein Accessions	Protein Accessions	# Missed Cleavages	Charge	DeltaScore	DeltaCn	Rank	Search Engine Rank	m/z [Da]	MH+ [Da]	Theo. MH+ [Da]	DeltaM [ppm]	Deltam/z [Da]	Activation Type	MS Order	Isolation Interference [%]	Ion Inject Time [ms]	RT [min]	First Scan	Spectrum File	File ID	Ions Score	# Protein Groups	Identity Strict	Identity Relaxed	Expectation Value	Percolator q-Value	Percolator PEP
		TRUE	High	Mascot (A4)	Unambiguous	IVGEEHyETAQQVK	Y7(Iodo)	1	ATCG00480.1	ATCG00480.1	0	2	0.1935	0	1	1	878.856	1756.7	1756.7	0.14	0.00013	CID (Collision Induced Dissociation)	MS2	0	145.749	18.543	3164	OE07210.raw	F10	62	1	33	26	1.36835e-05	1.454e-05	1.882e-08
		TRUE	High	Mascot (A4)	Unambiguous	IVGEEHyETAQQVK	Y7(Iodo)	1	ATCG00480.1	ATCG00480.1	0	2	0.1915	0	1	1	878.855	1756.7	1756.7	-0.06	-6e-05	CID (Collision Induced Dissociation)	MS2	0	300	18.4813	2975	OE07216.raw	F16	47	1	33	26	0.000432864	1.454e-05	2.68e-08
		TRUE	High	Mascot (A4)	Unambiguous	IVGEEHyETAQQVK	Y7(Iodo)	1	ATCG00480.1	ATCG00480.1	0	2	0.2419	0	1	1	878.855	1756.7	1756.7	-0.41	-0.00036	CID (Collision Induced Dissociation)	MS2	0	105.189	15.853	2623	OE06849.raw	F5	62	1	33	26	1.44032e-05	1.454e-05	2.4e-09
	MPNIYNALVVK	1xOxidation [M1]; 1xIodo [Y5]	3	49	1403.59	0	0.000358551	9.82384e-05	1	1	ATCG00480.1	1.454e-05	2.17e-05
		Checked	Confidence	Identifying Node	PSM Ambiguity	Annotated Sequence	Modifications	# Proteins	Master Protein Accessions	Protein Accessions	# Missed Cleavages	Charge	DeltaScore	DeltaCn	Rank	Search Engine Rank	m/z [Da]	MH+ [Da]	Theo. MH+ [Da]	DeltaM [ppm]	Deltam/z [Da]	Activation Type	MS Order	Isolation Interference [%]	Ion Inject Time [ms]	RT [min]	First Scan	Spectrum File	File ID	Ions Score	# Protein Groups	Identity Strict	Identity Relaxed	Expectation Value	Percolator q-Value	Percolator PEP
		TRUE	High	Mascot (A4)	Unambiguous	mPNIyNALVVK	M1(Oxidation); Y5(Iodo)	1	ATCG00480.1	ATCG00480.1	0	2	0.9388	0	1	1	702.298	1403.59	1403.59	-0.66	-0.00046	CID (Collision Induced Dissociation)	MS2	9.38777	44.984	75.8423	12820	OE07210.raw	F10	49	1	31	24	0.000177118	1.454e-05	2.17e-05
		TRUE	High	Mascot (A4)	Unambiguous	mPNIyNALVVK	M1(Oxidation); Y5(Iodo)	1	ATCG00480.1	ATCG00480.1	0	2	0.9	0	1	1	702.298	1403.59	1403.59	0.47	0.00033	CID (Collision Induced Dissociation)	MS2	17.1963	300	75.3302	12139	OE07216.raw	F16	30	1	31	24	0.0154766	1.454e-05	0.000179
		TRUE	High	Mascot (A4)	Unambiguous	mPNIyNALVVK	M1(Oxidation); Y5(Iodo)	1	ATCG00480.1	ATCG00480.1	0	2	1	0	1	1	702.298	1403.59	1403.59	-0.31	-0.00022	CID (Collision Induced Dissociation)	MS2	30.432	286.809	65.9141	11833	OE06849.raw	F5	41	1	31	24	0.0011372	1.454e-05	0.0001038
	MPSAVGYQPTLSTEMGTLQER	2xOxidation [M1; M15]; 1xIodo [Y7]	3	47	2453.98	0	1.7866e-06	9.82384e-05	1	1	ATCG00480.1	1.454e-05	3.685e-08
		Checked	Confidence	Identifying Node	PSM Ambiguity	Annotated Sequence	Modifications	# Proteins	Master Protein Accessions	Protein Accessions	# Missed Cleavages	Charge	DeltaScore	DeltaCn	Rank	Search Engine Rank	m/z [Da]	MH+ [Da]	Theo. MH+ [Da]	DeltaM [ppm]	Deltam/z [Da]	Activation Type	MS Order	Isolation Interference [%]	Ion Inject Time [ms]	RT [min]	First Scan	Spectrum File	File ID	Ions Score	# Protein Groups	Identity Strict	Identity Relaxed	Expectation Value	Percolator q-Value	Percolator PEP
		TRUE	High	Mascot (A4)	Unambiguous	mPSAVGyQPTLSTEmGTLQER	M1(Oxidation); Y7(Iodo); M15(Oxidation)	1	ATCG00480.1	ATCG00480.1	0	3	0.8261	0	1	1	818.667	2453.99	2453.98	2.1	0.00172	CID (Collision Induced Dissociation)	MS2	24.0441	108.814	66.7863	11304	OE07210.raw	F10	46	1	35	28	0.000950141	1.454e-05	8.063e-07
		TRUE	High	Mascot (A4)	Unambiguous	mPSAVGyQPTLSTEmGTLQER	M1(Oxidation); Y7(Iodo); M15(Oxidation)	1	ATCG00480.1	ATCG00480.1	0	3	0.9362	0	1	1	818.665	2453.98	2453.98	-0.44	-0.00036	CID (Collision Induced Dissociation)	MS2	67.1676	212.018	66.2391	10724	OE07216.raw	F16	47	1	35	28	0.00072123	1.454e-05	3.685e-08
		TRUE	High	Mascot (A4)	Unambiguous	mPSAVGyQPTLSTEmGTLQER	M1(Oxidation); Y7(Iodo); M15(Oxidation)	1	ATCG00480.1	ATCG00480.1	0	3	0.9583	0	1	1	818.664	2453.98	2453.98	-1.63	-0.00133	CID (Collision Induced Dissociation)	MS2	57.0969	112.661	56.5215	10244	OE06849.raw	F5	48	1	35	28	0.000579699	1.454e-05	5.424e-07
	VALVYGQMNEPPGAR	1xOxidation [M8]; 1xIodo [Y5]	6	74	1743.7	0	1.92976e-07	9.82384e-05	1	1	ATCG00480.1	1.454e-05	2.549e-09
		Checked	Confidence	Identifying Node	PSM Ambiguity	Annotated Sequence	Modifications	# Proteins	Master Protein Accessions	Protein Accessions	# Missed Cleavages	Charge	DeltaScore	DeltaCn	Rank	Search Engine Rank	m/z [Da]	MH+ [Da]	Theo. MH+ [Da]	DeltaM [ppm]	Deltam/z [Da]	Activation Type	MS Order	Isolation Interference [%]	Ion Inject Time [ms]	RT [min]	First Scan	Spectrum File	File ID	Ions Score	# Protein Groups	Identity Strict	Identity Relaxed	Expectation Value	Percolator q-Value	Percolator PEP
		TRUE	High	Mascot (A4)	Unambiguous	VALVyGQmNEPPGAR	Y5(Iodo); M8(Oxidation)	1	ATCG00480.1	ATCG00480.1	0	2	0.973	0	1	1	872.355	1743.7	1743.7	0.04	4e-05	CID (Collision Induced Dissociation)	MS2	0	226.741	48.6957	8213	OE07210.raw	F10	74	1	32	25	7.90318e-07	1.454e-05	2.549e-09
		TRUE	High	Mascot (A4)	Unambiguous	VALVyGQmNEPPGAR	Y5(Iodo); M8(Oxidation)	1	ATCG00480.1	ATCG00480.1	0	2	0.9231	0	1	1	872.354	1743.7	1743.7	-0.87	-0.00076	CID (Collision Induced Dissociation)	MS2	57.2297	272.351	47.8015	8063	OE07210.raw	F10	65	1	33	26	6.70169e-06	1.454e-05	2.974e-07
		TRUE	High	Mascot (A4)	Unambiguous	VALVyGQmNEPPGAR	Y5(Iodo); M8(Oxidation)	1	ATCG00480.1	ATCG00480.1	0	2	1	0	1	1	872.357	1743.71	1743.7	2.35	0.00205	CID (Collision Induced Dissociation)	MS2	0	300	47.2977	7742	OE07216.raw	F16	70	1	33	26	2.40686e-06	1.454e-05	4.317e-08
		TRUE	High	Mascot (A4)	Unambiguous	VALVyGQmNEPPGAR	Y5(Iodo); M8(Oxidation)	1	ATCG00480.1	ATCG00480.1	0	2	0.8939	0	1	1	872.355	1743.7	1743.7	-0.03	-2e-05	CID (Collision Induced Dissociation)	MS2	0	300	48.0479	7858	OE07216.raw	F16	66	1	32	25	5.04431e-06	1.454e-05	4.435e-09
		TRUE	High	Mascot (A4)	Unambiguous	VALVyGQmNEPPGAR	Y5(Iodo); M8(Oxidation)	1	ATCG00480.1	ATCG00480.1	0	2	1	0	1	1	872.354	1743.7	1743.7	-1.15	-0.001	CID (Collision Induced Dissociation)	MS2	0	300	40.4315	7393	OE06849.raw	F5	69	1	33	26	2.57762e-06	1.454e-05	1.013e-06
		TRUE	High	Mascot (A4)	Unambiguous	VALVyGQmNEPPGAR	Y5(Iodo); M8(Oxidation)	1	ATCG00480.1	ATCG00480.1	0	2	0.9714	0	1	1	872.353	1743.7	1743.7	-1.78	-0.00155	CID (Collision Induced Dissociation)	MS2	0	179.379	39.5696	7242	OE06849.raw	F5	70	1	32	26	2.18244e-06	1.454e-05	1.415e-07
	VGLTALTMAEYFR	1xOxidation [M8]; 1xIodo [Y11]	3	62	1613.65	0	2.50631e-05	9.82384e-05	1	1	ATCG00480.1	1.454e-05	8.81e-07
		Checked	Confidence	Identifying Node	PSM Ambiguity	Annotated Sequence	Modifications	# Proteins	Master Protein Accessions	Protein Accessions	# Missed Cleavages	Charge	DeltaScore	DeltaCn	Rank	Search Engine Rank	m/z [Da]	MH+ [Da]	Theo. MH+ [Da]	DeltaM [ppm]	Deltam/z [Da]	Activation Type	MS Order	Isolation Interference [%]	Ion Inject Time [ms]	RT [min]	First Scan	Spectrum File	File ID	Ions Score	# Protein Groups	Identity Strict	Identity Relaxed	Expectation Value	Percolator q-Value	Percolator PEP
		TRUE	High	Mascot (A4)	Unambiguous	VGLTALTmAEyFR	M8(Oxidation); Y11(Iodo)	1	ATCG00480.1	ATCG00480.1	0	2	1	0	1	1	807.331	1613.65	1613.65	0.65	0.00053	CID (Collision Induced Dissociation)	MS2	17.9581	162.067	92.1857	16225	OE07210.raw	F10	43	1	33	26	0.000942027	1.454e-05	2.05e-05
		TRUE	High	Mascot (A4)	Unambiguous	VGLTALTmAEyFR	M8(Oxidation); Y11(Iodo)	1	ATCG00480.1	ATCG00480.1	0	2	1	0	1	1	807.331	1613.65	1613.65	0.96	0.00077	CID (Collision Induced Dissociation)	MS2	27.7471	300	92.0916	14488	OE07216.raw	F16	62	1	33	26	1.45871e-05	1.454e-05	8.81e-07
		TRUE	High	Mascot (A4)	Unambiguous	VGLTALTmAEyFR	M8(Oxidation); Y11(Iodo)	1	ATCG00480.1	ATCG00480.1	0	2	1	0	1	1	807.33	1613.65	1613.65	-0.26	-0.00021	CID (Collision Induced Dissociation)	MS2	19.1865	192.132	85.2389	15070	OE06849.raw	F5	51	1	33	26	0.000171849	1.454e-05	1.906e-06
	VVDLLAPYR	1xIodo [Y8]	1	42	1171.5	0	0.0125683	0.00066728	1	1	ATCG00480.1	0.0001566	0.001517
		Checked	Confidence	Identifying Node	PSM Ambiguity	Annotated Sequence	Modifications	# Proteins	Master Protein Accessions	Protein Accessions	# Missed Cleavages	Charge	DeltaScore	DeltaCn	Rank	Search Engine Rank	m/z [Da]	MH+ [Da]	Theo. MH+ [Da]	DeltaM [ppm]	Deltam/z [Da]	Activation Type	MS Order	Isolation Interference [%]	Ion Inject Time [ms]	RT [min]	First Scan	Spectrum File	File ID	Ions Score	# Protein Groups	Identity Strict	Identity Relaxed	Expectation Value	Percolator q-Value	Percolator PEP
		TRUE	High	Mascot (A4)	Unambiguous	VVDLLAPyR	Y8(Iodo)	1	ATCG00480.1	ATCG00480.1	0	2	1	0	1	1	586.254	1171.5	1171.5	0.06	4e-05	CID (Collision Induced Dissociation)	MS2	54.5045	300	85.0878	13494	OE07216.raw	F16	42	1	30	23	0.000596812	0.0001566	0.001517
AT4G10340.1	light harvesting complex of photosystem II 5	481.351	80	26	1930	26	280	30.1	6.37	53733	High
	Sequence	Modifications	# PSMs	Ions Score (by Search Engine): Mascot	Theo. MH+ [Da]	# Missed Cleavages	Qvality PEP	Qvality q-value	# Protein Groups	# Proteins	Master Protein Accessions	Percolator q-Value (by Search Engine): Mascot	Percolator PEP (by Search Engine): Mascot
	IFLPDGLLDRSEIPEYLNGEVAGDYGYDPFGLGK	1xDeamidated [N18]; 1xIodo [Y25]	1	49	3856.71	1	2.44001e-05	9.82384e-05	1	1	AT4G10340.1	1.454e-05	8.575e-07
		Checked	Confidence	Identifying Node	PSM Ambiguity	Annotated Sequence	Modifications	# Proteins	Master Protein Accessions	Protein Accessions	# Missed Cleavages	Charge	DeltaScore	DeltaCn	Rank	Search Engine Rank	m/z [Da]	MH+ [Da]	Theo. MH+ [Da]	DeltaM [ppm]	Deltam/z [Da]	Activation Type	MS Order	Isolation Interference [%]	Ion Inject Time [ms]	RT [min]	First Scan	Spectrum File	File ID	Ions Score	# Protein Groups	Identity Strict	Identity Relaxed	Expectation Value	Percolator q-Value	Percolator PEP
		TRUE	High	Mascot (A4)	Unambiguous	IFLPDGLLDRSEIPEYLnGEVAGDyGYDPFGLGK	N18(Deamidated); Y25(Iodo)	1	AT4G10340.1	AT4G10340.1	1	3	0.1429	0	1	1	1286.24	3856.72	3856.71	0.8	0.00103	CID (Collision Induced Dissociation)	MS2	19.2789	138.711	122.715	22271	OE07207.raw	F7	49	1	38	31	0.000822061	1.454e-05	8.575e-07
	SEIPEYLNGEVAGDYGYDPFGLGK	1xDeamidated [N8]; 1xIodo [Y]	13	60	2717.08	0	2.87557e-06	9.82384e-05	1	1	AT4G10340.1	1.454e-05	6.552e-08
		Checked	Confidence	Identifying Node	PSM Ambiguity	Annotated Sequence	Modifications	# Proteins	Master Protein Accessions	Protein Accessions	# Missed Cleavages	Charge	DeltaScore	DeltaCn	Rank	Search Engine Rank	m/z [Da]	MH+ [Da]	Theo. MH+ [Da]	DeltaM [ppm]	Deltam/z [Da]	Activation Type	MS Order	Isolation Interference [%]	Ion Inject Time [ms]	RT [min]	First Scan	Spectrum File	File ID	Ions Score	# Protein Groups	Identity Strict	Identity Relaxed	Expectation Value	Percolator q-Value	Percolator PEP
		TRUE	High	Mascot (A4)	Unambiguous	SEIPEYLnGEVAGDYGyDPFGLGK	N8(Deamidated); Y17(Iodo)	1	AT4G10340.1	AT4G10340.1	0	3	0.0789	0	1	1	906.365	2717.08	2717.08	0.77	0.0007	CID (Collision Induced Dissociation)	MS2	75.938	164.965	115.311	18866	OE07212.raw	F12	38	1	35	28	0.00523841	1.454e-05	1.119e-06
		TRUE	High	Mascot (A4)	Unambiguous	SEIPEYLnGEVAGDyGYDPFGLGK	N8(Deamidated); Y15(Iodo)	1	AT4G10340.1	AT4G10340.1	0	2	0.1493	0	1	1	1359.04	2717.08	2717.08	0.57	0.00078	CID (Collision Induced Dissociation)	MS2	0	90.165	115.166	18750	OE07213.raw	F13	67	1	35	28	6.34269e-06	1.454e-05	2.867e-06
		TRUE	High	Mascot (A4)	Unambiguous	SEIPEYLnGEVAGDyGYDPFGLGK	N8(Deamidated); Y15(Iodo)	1	AT4G10340.1	AT4G10340.1	0	2	0.1667	0	1	1	1359.05	2717.08	2717.08	1.38	0.00188	CID (Collision Induced Dissociation)	MS2	0	199.327	115.182	18843	OE07212.raw	F12	60	1	35	28	3.39e-05	1.454e-05	6.552e-08
		TRUE	High	Mascot (A4)	Unambiguous	SEIPEYLnGEVAGDyGYDPFGLGK	N8(Deamidated); Y15(Iodo)	1	AT4G10340.1	AT4G10340.1	0	3	0.1304	0	1	1	906.366	2717.08	2717.08	2.12	0.00192	CID (Collision Induced Dissociation)	MS2	35.0794	72.512	115.206	18761	OE07213.raw	F13	46	1	35	28	0.000953654	1.454e-05	8.177e-07
		TRUE	High	Mascot (A4)	Unambiguous	SEIPEyLnGEVAGDYGYDPFGLGK	Y6(Iodo); N8(Deamidated)	1	AT4G10340.1	AT4G10340.1	0	2	0.5278	0	1	1	1359.04	2717.08	2717.08	-0.5	-0.00068	CID (Collision Induced Dissociation)	MS2	24.8629	204.39	115.774	18272	OE07219.raw	F17	36	1	35	28	0.00943393	1.454e-05	4.998e-07
		TRUE	High	Mascot (A4)	Unambiguous	SEIPEYLnGEVAGDyGYDPFGLGK	N8(Deamidated); Y15(Iodo)	1	AT4G10340.1	AT4G10340.1	0	3	0.1591	0	1	1	906.365	2717.08	2717.08	0.3	0.00027	CID (Collision Induced Dissociation)	MS2	4.48531	110.471	115.175	17212	OE07220.raw	F18	44	1	35	28	0.0012183	1.454e-05	1.274e-06
		TRUE	High	Mascot (A4)	Unambiguous	SEIPEYLnGEVAGDyGYDPFGLGK	N8(Deamidated); Y15(Iodo)	1	AT4G10340.1	AT4G10340.1	0	2	0.1525	0	1	1	1359.04	2717.07	2717.08	-1.76	-0.00239	CID (Collision Induced Dissociation)	MS2	6.22693	51.622	115.497	20347	OE07207.raw	F7	59	1	35	28	3.81053e-05	1.454e-05	2.73e-06
		TRUE	High	Mascot (A4)	Unambiguous	SEIPEyLnGEVAGDYGYDPFGLGK	Y6(Iodo); N8(Deamidated)	1	AT4G10340.1	AT4G10340.1	0	3	0.2703	0	1	1	906.364	2717.08	2717.08	-0.1	-9e-05	CID (Collision Induced Dissociation)	MS2	10.5216	168.499	110.785	17583	OE06846.raw	F2	37	1	35	28	0.00669925	1.454e-05	1.938e-07
		TRUE	High	Mascot (A4)	Unambiguous	SEIPEyLnGEVAGDYGYDPFGLGK	Y6(Iodo); N8(Deamidated)	1	AT4G10340.1	AT4G10340.1	0	2	0.7879	0	1	1	1359.04	2717.07	2717.08	-1.58	-0.00215	CID (Collision Induced Dissociation)	MS2	17.8774	236.99	110.718	17571	OE06846.raw	F2	33	1	35	28	0.0165448	1.454e-05	8.649e-06
		TRUE	High	Mascot (A4)	Unambiguous	SEIPEYLnGEVAGDyGYDPFGLGK	N8(Deamidated); Y15(Iodo)	1	AT4G10340.1	AT4G10340.1	0	3	0.1389	0	1	1	906.364	2717.08	2717.08	-0.58	-0.00052	CID (Collision Induced Dissociation)	MS2	10.6753	67.861	115.597	20374	OE07207.raw	F7	36	1	35	28	0.00930162	1.454e-05	2.317e-05
		TRUE	High	Mascot (A4)	Unambiguous	SEIPEyLnGEVAGDYGYDPFGLGK	Y6(Iodo); N8(Deamidated)	1	AT4G10340.1	AT4G10340.1	0	3	0.6346	0	1	1	906.366	2717.08	2717.08	1.24	0.00113	CID (Collision Induced Dissociation)	MS2	5.73845	113.217	110.775	19622	OE06845.raw	F1	52	1	35	28	0.000199287	1.454e-05	9.887e-08
		TRUE	High	Mascot (A4)	Unambiguous	SEIPEyLnGEVAGDYGYDPFGLGK	Y6(Iodo); N8(Deamidated)	1	AT4G10340.1	AT4G10340.1	0	3	0.3429	0	1	1	906.365	2717.08	2717.08	0.37	0.00033	CID (Collision Induced Dissociation)	MS2	5.40084	197.609	115.785	18274	OE07219.raw	F17	35	1	35	28	0.0101972	5.201e-05	0.000614
		TRUE	High	Mascot (A4)	Unambiguous	SEIPEYLnGEVAGDYGyDPFGLGK	N8(Deamidated); Y17(Iodo)	1	AT4G10340.1	AT4G10340.1	0	2	0.129	0	1	1	1359.04	2717.07	2717.08	-2.3	-0.00313	CID (Collision Induced Dissociation)	MS2	27.5799	167.189	115.799	17333	OE07220.raw	F18	31	1	35	28	0.0240296	0.0003045	0.003509
	SEIPEYLNGEVAGDYGYDPFGLGK	1xIodo [Y]	17	44	2716.1	0	2.60921e-07	9.82384e-05	1	1	AT4G10340.1	1.454e-05	3.675e-09
		Checked	Confidence	Identifying Node	PSM Ambiguity	Annotated Sequence	Modifications	# Proteins	Master Protein Accessions	Protein Accessions	# Missed Cleavages	Charge	DeltaScore	DeltaCn	Rank	Search Engine Rank	m/z [Da]	MH+ [Da]	Theo. MH+ [Da]	DeltaM [ppm]	Deltam/z [Da]	Activation Type	MS Order	Isolation Interference [%]	Ion Inject Time [ms]	RT [min]	First Scan	Spectrum File	File ID	Ions Score	# Protein Groups	Identity Strict	Identity Relaxed	Expectation Value	Percolator q-Value	Percolator PEP
		TRUE	High	Mascot (A4)	Unambiguous	SEIPEYLNGEVAGDYGyDPFGLGK	Y17(Iodo)	1	AT4G10340.1	AT4G10340.1	0	3	0.125	0	1	1	906.038	2716.1	2716.1	1.11	0.00101	CID (Collision Induced Dissociation)	MS2	6.62186	50.721	114.044	18466	OE07213.raw	F13	48	1	35	28	0.000581366	1.454e-05	5.142e-07
		TRUE	High	Mascot (A4)	Unambiguous	SEIPEYLNGEVAGDYGyDPFGLGK	Y17(Iodo)	1	AT4G10340.1	AT4G10340.1	0	3	0.1538	0	1	1	906.037	2716.1	2716.1	0.03	3e-05	CID (Collision Induced Dissociation)	MS2	0	209.137	114.11	18623	OE07212.raw	F12	52	1	35	28	0.000233494	1.454e-05	1.128e-08
		TRUE	High	Mascot (A4)	Unambiguous	SEIPEYLNGEVAGDyGYDPFGLGK	Y15(Iodo)	1	AT4G10340.1	AT4G10340.1	0	2	0.1724	0	1	1	1358.55	2716.09	2716.1	-0.19	-0.00025	CID (Collision Induced Dissociation)	MS2	4.07122	88.836	113.549	18507	OE07212.raw	F12	58	1	35	28	5.3476e-05	1.454e-05	4.427e-08
		TRUE	High	Mascot (A4)	Unambiguous	SEIPEYLNGEVAGDyGYDPFGLGK	Y15(Iodo)	1	AT4G10340.1	AT4G10340.1	0	2	0.2264	0	1	1	1358.55	2716.09	2716.1	-2.07	-0.00282	CID (Collision Induced Dissociation)	MS2	0	36.06	113.505	18337	OE07213.raw	F13	53	1	35	28	0.00017953	1.454e-05	8.568e-07
		TRUE	High	Mascot (A4)	Unambiguous	SEIPEYLNGEVAGDyGYDPFGLGK	Y15(Iodo)	1	AT4G10340.1	AT4G10340.1	0	2	0.1642	0	1	1	1358.55	2716.09	2716.1	-0.55	-0.00074	CID (Collision Induced Dissociation)	MS2	0	69.309	113.691	17912	OE07219.raw	F17	67	1	35	28	7.47658e-06	1.454e-05	3.501e-08
		TRUE	High	Mascot (A4)	Unambiguous	SEIPEYLNGEVAGDyGYDPFGLGK	Y15(Iodo)	1	AT4G10340.1	AT4G10340.1	0	3	0.0714	0	1	1	906.038	2716.1	2716.1	1.99	0.0018	CID (Collision Induced Dissociation)	MS2	25.0774	213.289	114.25	18009	OE07219.raw	F17	56	1	35	28	9.63961e-05	1.454e-05	1.947e-06
		TRUE	High	Mascot (A4)	Unambiguous	SEIPEYLNGEVAGDyGYDPFGLGK	Y15(Iodo)	1	AT4G10340.1	AT4G10340.1	0	3	0.1579	0	1	1	906.038	2716.1	2716.1	1.31	0.00119	CID (Collision Induced Dissociation)	MS2	31.8511	99.386	113.395	16874	OE07220.raw	F18	38	1	35	28	0.00503239	1.454e-05	3.876e-05
		TRUE	High	Mascot (A4)	Unambiguous	SEIPEyLNGEVAGDYGYDPFGLGK	Y6(Iodo)	1	AT4G10340.1	AT4G10340.1	0	3	0.3409	0	1	1	906.036	2716.09	2716.1	-1.05	-0.00095	CID (Collision Induced Dissociation)	MS2	0	82.152	108.246	17142	OE06846.raw	F2	44	1	35	28	0.00137333	1.454e-05	3.675e-09
		TRUE	High	Mascot (A4)	Unambiguous	SEIPEYLNGEVAGDyGYDPFGLGK	Y15(Iodo)	1	AT4G10340.1	AT4G10340.1	0	2	0.2045	0	1	1	1358.54	2716.08	2716.1	-4.68	-0.00636	CID (Collision Induced Dissociation)	MS2	19.025	300	107.38	16988	OE06846.raw	F2	44	1	35	28	0.00135999	1.454e-05	8.953e-06
		TRUE	High	Mascot (A4)	Unambiguous	SEIPEYLNGEVAGDYGyDPFGLGK	Y17(Iodo)	1	AT4G10340.1	AT4G10340.1	0	3	0.1591	0	1	1	906.038	2716.1	2716.1	1.52	0.00137	CID (Collision Induced Dissociation)	MS2	5.57119	94.423	108.191	19203	OE06845.raw	F1	44	1	35	28	0.00150023	1.454e-05	1.779e-08
		TRUE	High	Mascot (A4)	Unambiguous	SEIPEyLNGEVAGDYGYDPFGLGK	Y6(Iodo)	1	AT4G10340.1	AT4G10340.1	0	2	0.3143	0	1	1	1358.55	2716.1	2716.1	0.35	0.00048	CID (Collision Induced Dissociation)	MS2	0	266.774	108.497	19255	OE06845.raw	F1	35	1	35	28	0.0108144	1.454e-05	1.016e-06
		TRUE	High	Mascot (A4)	Unambiguous	SEIPEYLNGEVAGDyGYDPFGLGK	Y15(Iodo)	1	AT4G10340.1	AT4G10340.1	0	2	0.2105	0	1	1	1358.55	2716.09	2716.1	-0.91	-0.00123	CID (Collision Induced Dissociation)	MS2	0	196.323	107.308	19060	OE06845.raw	F1	38	1	35	28	0.00497537	1.454e-05	7.727e-07
		TRUE	High	Mascot (A4)	Unambiguous	SEIPEYLNGEVAGDyGYDPFGLGK	Y15(Iodo)	1	AT4G10340.1	AT4G10340.1	0	2	0.2295	0	1	1	1358.55	2716.1	2716.1	0.08	0.00011	CID (Collision Induced Dissociation)	MS2	0	181.052	113.866	20990	OE07206.raw	F6	61	1	35	28	2.59454e-05	1.454e-05	3.252e-08
		TRUE	High	Mascot (A4)	Unambiguous	SEIPEYLNGEVAGDyGYDPFGLGK	Y15(Iodo)	1	AT4G10340.1	AT4G10340.1	0	2	0.2326	0	1	1	1358.55	2716.09	2716.1	-0.73	-0.00099	CID (Collision Induced Dissociation)	MS2	2.80942	26.575	113.871	19925	OE07207.raw	F7	43	1	35	28	0.00189051	1.454e-05	2.38e-07
		TRUE	High	Mascot (A4)	Unambiguous	SEIPEYLNGEVAGDyGYDPFGLGK	Y15(Iodo)	1	AT4G10340.1	AT4G10340.1	0	2	0.2143	0	1	1	1358.55	2716.09	2716.1	-1.27	-0.00172	CID (Collision Induced Dissociation)	MS2	11.8322	107.674	113.794	19909	OE07207.raw	F7	56	1	35	28	8.86033e-05	1.454e-05	1.269e-07
		TRUE	High	Mascot (A4)	Unambiguous	SEIPEyLNGEVAGDYGYDPFGLGK	Y6(Iodo)	1	AT4G10340.1	AT4G10340.1	0	3	0.3947	0	1	1	906.038	2716.1	2716.1	1.79	0.00162	CID (Collision Induced Dissociation)	MS2	13.2782	110.416	114.464	21130	OE07206.raw	F6	38	1	35	28	0.00526021	2.671e-05	0.0001951
		TRUE	High	Mascot (A4)	Unambiguous	SEIPEYLNGEVAGDyGYDPFGLGK	Y15(Iodo)	1	AT4G10340.1	AT4G10340.1	0	2	0.2391	0	1	1	1358.55	2716.08	2716.1	-4.23	-0.00575	CID (Collision Induced Dissociation)	MS2	12.5654	103.138	113.403	16876	OE07220.raw	F18	46	1	35	28	0.000748507	3.926e-05	0.0004979
	TGALLLDGNTLNYFGK	1xIodo [Y13]	6	71	1822.79	0	6.49283e-07	9.82384e-05	1	1	AT4G10340.1	1.454e-05	1.092e-08
		Checked	Confidence	Identifying Node	PSM Ambiguity	Annotated Sequence	Modifications	# Proteins	Master Protein Accessions	Protein Accessions	# Missed Cleavages	Charge	DeltaScore	DeltaCn	Rank	Search Engine Rank	m/z [Da]	MH+ [Da]	Theo. MH+ [Da]	DeltaM [ppm]	Deltam/z [Da]	Activation Type	MS Order	Isolation Interference [%]	Ion Inject Time [ms]	RT [min]	First Scan	Spectrum File	File ID	Ions Score	# Protein Groups	Identity Strict	Identity Relaxed	Expectation Value	Percolator q-Value	Percolator PEP
		TRUE	High	Mascot (A4)	Unambiguous	TGALLLDGNTLNyFGK	Y13(Iodo)	1	AT4G10340.1	AT4G10340.1	0	2	0.873	0	1	1	911.898	1822.79	1822.79	0.56	0.00051	CID (Collision Induced Dissociation)	MS2	14.3496	300	104.444	16679	OE07213.raw	F13	63	1	34	27	1.34315e-05	1.454e-05	1.148e-07
		TRUE	High	Mascot (A4)	Unambiguous	TGALLLDGNTLNyFGK	Y13(Iodo)	1	AT4G10340.1	AT4G10340.1	0	2	0.8267	0	1	1	911.898	1822.79	1822.79	0.43	0.00039	CID (Collision Induced Dissociation)	MS2	3.18987	134.499	104.431	16974	OE07212.raw	F12	75	1	34	27	8.92562e-07	1.454e-05	1.844e-08
		TRUE	High	Mascot (A4)	Unambiguous	TGALLLDGNTLNyFGK	Y13(Iodo)	1	AT4G10340.1	AT4G10340.1	0	2	0.8833	0	1	1	911.897	1822.79	1822.79	0.03	2e-05	CID (Collision Induced Dissociation)	MS2	0	300	104.622	16470	OE07219.raw	F17	60	1	34	27	3.19243e-05	1.454e-05	1.14e-08
		TRUE	High	Mascot (A4)	Unambiguous	TGALLLDGNTLNyFGK	Y13(Iodo)	1	AT4G10340.1	AT4G10340.1	0	2	0.875	0	1	1	911.897	1822.79	1822.79	0.23	0.00021	CID (Collision Induced Dissociation)	MS2	24.6006	300	104.291	15405	OE07220.raw	F18	56	1	34	27	7.87567e-05	1.454e-05	1.314e-07
		TRUE	High	Mascot (A4)	Unambiguous	TGALLLDGNTLNyFGK	Y13(Iodo)	1	AT4G10340.1	AT4G10340.1	0	2	0.9062	0	1	1	911.898	1822.79	1822.79	0.56	0.00051	CID (Collision Induced Dissociation)	MS2	5.25598	148.468	105.025	19261	OE07206.raw	F6	64	1	34	27	1.24201e-05	1.454e-05	2.973e-08
		TRUE	High	Mascot (A4)	Unambiguous	TGALLLDGNTLNyFGK	Y13(Iodo)	1	AT4G10340.1	AT4G10340.1	0	2	0.9014	0	1	1	911.897	1822.79	1822.79	-0.38	-0.00034	CID (Collision Induced Dissociation)	MS2	2.52361	71.334	105.022	18140	OE07207.raw	F7	71	1	34	27	2.56576e-06	1.454e-05	1.092e-08
	YQAFELIHAR	1xIodo [Y1]	4	38	1373.55	0	0.000521739	9.82384e-05	1	1	AT4G10340.1	1.454e-05	3.394e-05
		Checked	Confidence	Identifying Node	PSM Ambiguity	Annotated Sequence	Modifications	# Proteins	Master Protein Accessions	Protein Accessions	# Missed Cleavages	Charge	DeltaScore	DeltaCn	Rank	Search Engine Rank	m/z [Da]	MH+ [Da]	Theo. MH+ [Da]	DeltaM [ppm]	Deltam/z [Da]	Activation Type	MS Order	Isolation Interference [%]	Ion Inject Time [ms]	RT [min]	First Scan	Spectrum File	File ID	Ions Score	# Protein Groups	Identity Strict	Identity Relaxed	Expectation Value	Percolator q-Value	Percolator PEP
		TRUE	High	Mascot (A4)	Unambiguous	yQAFELIHAR	Y1(Iodo)	1	AT4G10340.1	AT4G10340.1	0	3	0.8571	0	1	1	458.521	1373.55	1373.55	-0.11	-5e-05	CID (Collision Induced Dissociation)	MS2	15.883	300	50.5246	7961	OE07212.raw	F12	35	1	30	23	0.00385228	1.454e-05	5.962e-05
		TRUE	High	Mascot (A4)	Unambiguous	yQAFELIHAR	Y1(Iodo)	1	AT4G10340.1	AT4G10340.1	0	3	0.8421	0	1	1	458.521	1373.55	1373.55	0.02	1e-05	CID (Collision Induced Dissociation)	MS2	2.75035	169.43	42.3597	7809	OE06845.raw	F1	38	1	30	23	0.00199397	1.454e-05	3.394e-05
		TRUE	High	Mascot (A4)	Unambiguous	yQAFELIHAR	Y1(Iodo)	1	AT4G10340.1	AT4G10340.1	0	3	0.8537	0	1	1	458.521	1373.55	1373.55	-0.11	-5e-05	CID (Collision Induced Dissociation)	MS2	31.7987	300	51.7391	9205	OE07207.raw	F7	41	1	30	23	0.000874417	1.454e-05	7.874e-05
		TRUE	High	Mascot (A4)	Unambiguous	yQAFELIHAR	Y1(Iodo)	1	AT4G10340.1	AT4G10340.1	0	3	0.8182	0	1	1	458.522	1373.55	1373.55	0.42	0.00019	CID (Collision Induced Dissociation)	MS2	49.7707	300	51.4051	9663	OE07206.raw	F6	33	1	31	24	0.00643878	2.671e-05	0.0003123
AT1G29930.1	chlorophyll A/B binding protein 1	285.348	90	16	1841	1	267	28.2	5.66	50302	High
	Sequence	Modifications	# PSMs	Ions Score (by Search Engine): Mascot	Theo. MH+ [Da]	# Missed Cleavages	Qvality PEP	Qvality q-value	# Protein Groups	# Proteins	Master Protein Accessions	Percolator q-Value (by Search Engine): Mascot	Percolator PEP (by Search Engine): Mascot
	GPSGSPWYGSDR	1xIodo [Y8]	18	39	1391.45	0	0.000114002	9.82384e-05	3	3	AT2G34420.1; AT1G29910.1; AT1G29930.1	1.454e-05	5.464e-06
		Checked	Confidence	Identifying Node	PSM Ambiguity	Annotated Sequence	Modifications	# Proteins	Master Protein Accessions	Protein Accessions	# Missed Cleavages	Charge	DeltaScore	DeltaCn	Rank	Search Engine Rank	m/z [Da]	MH+ [Da]	Theo. MH+ [Da]	DeltaM [ppm]	Deltam/z [Da]	Activation Type	MS Order	Isolation Interference [%]	Ion Inject Time [ms]	RT [min]	First Scan	Spectrum File	File ID	Ions Score	# Protein Groups	Identity Strict	Identity Relaxed	Expectation Value	Percolator q-Value	Percolator PEP
		TRUE	High	Mascot (A4)	Unambiguous	GPSGSPWyGSDR	Y8(Iodo)	3	AT2G34420.1; AT1G29910.1; AT1G29930.1	AT2G34420.1; AT1G29910.1; AT1G29930.1	0	2	1	0	1	1	696.23	1391.45	1391.45	0.55	0.00038	CID (Collision Induced Dissociation)	MS2	1.21441	110.555	29.7075	4738	OE07214.raw	F14	39	3	26	19	0.000622581	1.454e-05	3.636e-05
		TRUE	High	Mascot (A4)	Unambiguous	GPSGSPWyGSDR	Y8(Iodo)	3	AT2G34420.1; AT1G29910.1; AT1G29930.1	AT2G34420.1; AT1G29910.1; AT1G29930.1	0	2	1	0	1	1	696.229	1391.45	1391.45	-0.5	-0.00035	CID (Collision Induced Dissociation)	MS2	2.61224	79.817	29.8402	4906	OE07213.raw	F13	39	3	26	19	0.000630582	1.454e-05	7.828e-05
		TRUE	High	Mascot (A4)	Unambiguous	GPSGSPWyGSDR	Y8(Iodo)	3	AT2G34420.1; AT1G29910.1; AT1G29930.1	AT2G34420.1; AT1G29910.1; AT1G29930.1	0	2	1	0	1	1	696.229	1391.45	1391.45	-0.07	-5e-05	CID (Collision Induced Dissociation)	MS2	11.0649	285.971	30.0514	4724	OE07212.raw	F12	39	3	26	19	0.00061158	1.454e-05	6.704e-05
		TRUE	High	Mascot (A4)	Unambiguous	GPSGSPWyGSDR	Y8(Iodo)	3	AT2G34420.1; AT1G29910.1; AT1G29930.1	AT2G34420.1; AT1G29910.1; AT1G29930.1	0	2	1	0	1	1	696.23	1391.45	1391.45	0.46	0.00032	CID (Collision Induced Dissociation)	MS2	3.99662	216.082	25.0932	3947	OE06847.raw	F3	39	3	26	19	0.000624732	1.454e-05	2.075e-05
		TRUE	High	Mascot (A4)	Unambiguous	GPSGSPWyGSDR	Y8(Iodo)	3	AT2G34420.1; AT1G29910.1; AT1G29930.1	AT2G34420.1; AT1G29910.1; AT1G29930.1	0	2	0.973	0	1	1	696.229	1391.45	1391.45	0.37	0.00026	CID (Collision Induced Dissociation)	MS2	27.0371	82.081	25.2402	4526	OE06845.raw	F1	37	3	26	19	0.00105364	1.454e-05	8.05e-06
		TRUE	High	Mascot (A4)	Unambiguous	GPSGSPWyGSDR	Y8(Iodo)	3	AT2G34420.1; AT1G29910.1; AT1G29930.1	AT2G34420.1; AT1G29910.1; AT1G29930.1	0	2	1	0	1	1	696.229	1391.45	1391.45	-1.03	-0.00072	CID (Collision Induced Dissociation)	MS2	32.0953	300	25.0376	3897	OE06846.raw	F2	39	3	26	19	0.000621735	1.454e-05	6.027e-06
		TRUE	High	Mascot (A4)	Unambiguous	GPSGSPWyGSDR	Y8(Iodo)	3	AT2G34420.1; AT1G29910.1; AT1G29930.1	AT2G34420.1; AT1G29910.1; AT1G29930.1	0	2	1	0	1	1	696.229	1391.45	1391.45	0.37	0.00026	CID (Collision Induced Dissociation)	MS2	0	126.628	24.763	3695	OE06848.raw	F4	39	3	26	19	0.000581693	1.454e-05	5.464e-06
		TRUE	High	Mascot (A4)	Unambiguous	GPSGSPWyGSDR	Y8(Iodo)	3	AT2G34420.1; AT1G29910.1; AT1G29930.1	AT2G34420.1; AT1G29910.1; AT1G29930.1	0	2	1	0	1	1	696.23	1391.45	1391.45	0.55	0.00038	CID (Collision Induced Dissociation)	MS2	11.176	148.65	30.0762	4661	OE07209.raw	F9	38	3	26	19	0.000695338	1.454e-05	3.746e-05
		TRUE	High	Mascot (A4)	Unambiguous	GPSGSPWyGSDR	Y8(Iodo)	3	AT2G34420.1; AT1G29910.1; AT1G29930.1	AT2G34420.1; AT1G29910.1; AT1G29930.1	0	2	1	0	1	1	696.23	1391.45	1391.45	0.81	0.00056	CID (Collision Induced Dissociation)	MS2	0	155.202	30.626	5163	OE07208.raw	F8	39	3	27	20	0.000681226	1.454e-05	8.784e-06
		TRUE	High	Mascot (A4)	Unambiguous	GPSGSPWyGSDR	Y8(Iodo)	3	AT2G34420.1; AT1G29910.1; AT1G29930.1	AT2G34420.1; AT1G29910.1; AT1G29930.1	0	2	1	0	1	1	696.23	1391.45	1391.45	0.81	0.00056	CID (Collision Induced Dissociation)	MS2	0	300	31.4092	5292	OE07208.raw	F8	38	3	27	20	0.000809639	1.454e-05	4.964e-05
		TRUE	High	Mascot (A4)	Unambiguous	GPSGSPWyGSDR	Y8(Iodo)	3	AT2G34420.1; AT1G29910.1; AT1G29930.1	AT2G34420.1; AT1G29910.1; AT1G29930.1	0	2	1	0	1	1	696.229	1391.45	1391.45	-0.5	-0.00035	CID (Collision Induced Dissociation)	MS2	8.58786	157.489	31.6868	5737	OE07207.raw	F7	38	3	26	19	0.000754643	1.454e-05	9.641e-05
		TRUE	High	Mascot (A4)	Unambiguous	GPSGSPWyGSDR	Y8(Iodo)	3	AT2G34420.1; AT1G29910.1; AT1G29930.1	AT2G34420.1; AT1G29910.1; AT1G29930.1	0	2	1	0	1	1	696.229	1391.45	1391.45	-0.15	-0.00011	CID (Collision Induced Dissociation)	MS2	8.91132	44.17	30.8617	5587	OE07207.raw	F7	39	3	26	19	0.000596284	1.454e-05	6.683e-06
		TRUE	High	Mascot (A4)	Unambiguous	GPSGSPWyGSDR	Y8(Iodo)	3	AT2G34420.1; AT1G29910.1; AT1G29930.1	AT2G34420.1; AT1G29910.1; AT1G29930.1	0	2	1	0	1	1	696.23	1391.45	1391.45	0.46	0.00032	CID (Collision Induced Dissociation)	MS2	13.3581	300	29.8648	4201	OE07220.raw	F18	38	3	26	19	0.000692937	2.671e-05	0.000385
		TRUE	High	Mascot (A4)	Unambiguous	GPSGSPWyGSDR	Y8(Iodo)	3	AT2G34420.1; AT1G29910.1; AT1G29930.1	AT2G34420.1; AT1G29910.1; AT1G29930.1	0	2	1	0	1	1	696.23	1391.45	1391.45	1.43	0.00099	CID (Collision Induced Dissociation)	MS2	47.0732	103.667	30.6294	5898	OE07206.raw	F6	37	3	27	20	0.00101058	2.671e-05	0.0002552
		TRUE	High	Mascot (A4)	Unambiguous	GPSGSPWyGSDR	Y8(Iodo)	3	AT2G34420.1; AT1G29910.1; AT1G29930.1	AT2G34420.1; AT1G29910.1; AT1G29930.1	0	2	1	0	1	1	696.229	1391.45	1391.45	0.37	0.00026	CID (Collision Induced Dissociation)	MS2	24.183	300	29.5181	4297	OE07215.raw	F15	35	3	26	19	0.00163566	2.671e-05	0.0003007
		TRUE	High	Mascot (A4)	Unambiguous	GPSGSPWyGSDR	Y8(Iodo)	3	AT2G34420.1; AT1G29910.1; AT1G29930.1	AT2G34420.1; AT1G29910.1; AT1G29930.1	0	2	1	0	1	1	696.229	1391.45	1391.45	0.02	2e-05	CID (Collision Induced Dissociation)	MS2	0	300	30.6674	4327	OE07220.raw	F18	34	3	26	19	0.00187542	3.926e-05	0.0005326
		TRUE	High	Mascot (A4)	Unambiguous	GPSGSPWyGSDR	Y8(Iodo)	3	AT2G34420.1; AT1G29910.1; AT1G29930.1	AT2G34420.1; AT1G29910.1; AT1G29930.1	0	2	1	0	1	1	696.228	1391.45	1391.45	-1.56	-0.00108	CID (Collision Induced Dissociation)	MS2	50.5263	300	30.3902	4875	OE07219.raw	F17	31	3	26	19	0.00366105	9.958e-05	0.0009114
		TRUE	High	Mascot (A4)	Unambiguous	GPSGSPWyGSDR	Y8(Iodo)	3	AT2G34420.1; AT1G29910.1; AT1G29930.1	AT2G34420.1; AT1G29910.1; AT1G29930.1	0	2	1	0	1	1	696.229	1391.45	1391.45	0.2	0.00014	CID (Collision Induced Dissociation)	MS2	0	300	30.689	5049	OE07213.raw	F13	37	3	26	19	0.00105122	0.00011	0.001221
	YLGPFSGESPSYLTGEFPGDYGWDTAGLSADPETFAR	1xIodo [Y]	16	59	4083.67	0	1.58883e-07	9.82384e-05	2	2	AT1G29910.1; AT1G29930.1	1.454e-05	2.017e-09
		Checked	Confidence	Identifying Node	PSM Ambiguity	Annotated Sequence	Modifications	# Proteins	Master Protein Accessions	Protein Accessions	# Missed Cleavages	Charge	DeltaScore	DeltaCn	Rank	Search Engine Rank	m/z [Da]	MH+ [Da]	Theo. MH+ [Da]	DeltaM [ppm]	Deltam/z [Da]	Activation Type	MS Order	Isolation Interference [%]	Ion Inject Time [ms]	RT [min]	First Scan	Spectrum File	File ID	Ions Score	# Protein Groups	Identity Strict	Identity Relaxed	Expectation Value	Percolator q-Value	Percolator PEP
		TRUE	High	Mascot (A4)	Unambiguous	yLGPFSGESPSYLTGEFPGDYGWDTAGLSADPETFAR	Y1(Iodo)	2	AT1G29910.1; AT1G29930.1	AT1G29910.1; AT1G29930.1	0	3	0.3621	0	1	1	1361.89	4083.67	4083.67	-1.39	-0.0019	CID (Collision Induced Dissociation)	MS2	0	18.023	121.94	18595	OE07220.raw	F18	58	2	37	30	8.58538e-05	1.454e-05	1.976e-07
		TRUE	High	Mascot (A4)	Unambiguous	YLGPFSGESPSyLTGEFPGDYGWDTAGLSADPETFAR	Y12(Iodo)	2	AT1G29910.1; AT1G29930.1	AT1G29910.1; AT1G29930.1	0	3	0.35	0	1	1	1361.89	4083.67	4083.67	-1.39	-0.0019	CID (Collision Induced Dissociation)	MS2	1.31045	11.622	122.418	20320	OE07208.raw	F8	60	2	37	30	5.20906e-05	1.454e-05	5.191e-08
		TRUE	High	Mascot (A4)	Unambiguous	yLGPFSGESPSYLTGEFPGDYGWDTAGLSADPETFAR	Y1(Iodo)	2	AT1G29910.1; AT1G29930.1	AT1G29910.1; AT1G29930.1	0	3	0.06	0	1	1	1361.89	4083.67	4083.67	-2.02	-0.00275	CID (Collision Induced Dissociation)	MS2	1.34048	12.156	122.16	22129	OE07207.raw	F7	50	2	37	30	0.000596353	1.454e-05	3.752e-08
		TRUE	High	Mascot (A4)	Unambiguous	YLGPFSGESPSYLTGEFPGDyGWDTAGLSADPETFAR	Y21(Iodo)	2	AT1G29910.1; AT1G29930.1	AT1G29910.1; AT1G29930.1	0	3	0.1071	0	1	1	1361.88	4083.64	4083.67	-8.12	-0.01105	CID (Collision Induced Dissociation)	MS2	14.0433	39.32	122.772	22286	OE07207.raw	F7	56	2	37	30	0.000119479	1.454e-05	0.000151
		TRUE	High	Mascot (A4)	Unambiguous	yLGPFSGESPSYLTGEFPGDYGWDTAGLSADPETFAR	Y1(Iodo)	2	AT1G29910.1; AT1G29930.1	AT1G29910.1; AT1G29930.1	0	3	0.3649	0	1	1	1361.89	4083.66	4083.67	-3.81	-0.00519	CID (Collision Induced Dissociation)	MS2	0	204.748	121.994	19381	OE07219.raw	F17	74	2	37	30	2.00712e-06	1.454e-05	9.385e-08
		TRUE	High	Mascot (A4)	Unambiguous	YLGPFSGESPSYLTGEFPGDyGWDTAGLSADPETFAR	Y21(Iodo)	2	AT1G29910.1; AT1G29930.1	AT1G29910.1; AT1G29930.1	0	3	0.2041	0	1	1	1361.9	4083.68	4083.67	1.12	0.00152	CID (Collision Induced Dissociation)	MS2	25.5289	295.449	122.656	20295	OE07212.raw	F12	49	2	37	30	0.0007065	1.454e-05	6.792e-07
		TRUE	High	Mascot (A4)	Unambiguous	YLGPFSGESPSyLTGEFPGDYGWDTAGLSADPETFAR	Y12(Iodo)	2	AT1G29910.1; AT1G29930.1	AT1G29910.1; AT1G29930.1	0	3	0.082	0	1	1	1361.9	4083.67	4083.67	0.13	0.00018	CID (Collision Induced Dissociation)	MS2	0	116.314	122.166	20211	OE07212.raw	F12	61	2	37	30	4.73111e-05	1.454e-05	9.188e-09
		TRUE	High	Mascot (A4)	Unambiguous	yLGPFSGESPSYLTGEFPGDYGWDTAGLSADPETFAR	Y1(Iodo)	2	AT1G29910.1; AT1G29930.1	AT1G29910.1; AT1G29930.1	0	3	0.2615	0	1	1	1361.89	4083.67	4083.67	-1.04	-0.00141	CID (Collision Induced Dissociation)	MS2	0	32.125	122.07	20457	OE07213.raw	F13	65	2	37	30	1.86121e-05	1.454e-05	4.559e-07
		TRUE	High	Mascot (A4)	Unambiguous	YLGPFSGESPSYLTGEFPGDyGWDTAGLSADPETFAR	Y21(Iodo)	2	AT1G29910.1; AT1G29930.1	AT1G29910.1; AT1G29930.1	0	3	0.025	0	1	1	1361.89	4083.66	4083.67	-2.47	-0.00336	CID (Collision Induced Dissociation)	MS2	9.46083	77.017	122.647	20590	OE07213.raw	F13	40	2	37	30	0.00503963	1.454e-05	6.311e-06
		TRUE	High	Mascot (A4)	Unambiguous	YLGPFSGESPSYLTGEFPGDyGWDTAGLSADPETFAR	Y21(Iodo)	2	AT1G29910.1; AT1G29930.1	AT1G29910.1; AT1G29930.1	0	3	0.3571	0	1	1	1361.89	4083.67	4083.67	-1.93	-0.00263	CID (Collision Induced Dissociation)	MS2	1.40079	19.099	118.81	19196	OE06846.raw	F2	70	2	37	30	5.8461e-06	1.454e-05	2.646e-07
		TRUE	High	Mascot (A4)	Unambiguous	yLGPFSGESPSYLTGEFPGDYGWDTAGLSADPETFAR	Y1(Iodo)	2	AT1G29910.1; AT1G29930.1	AT1G29910.1; AT1G29930.1	0	3	0.2121	0	1	1	1361.89	4083.66	4083.67	-2.74	-0.00373	CID (Collision Induced Dissociation)	MS2	0	188.146	118.315	18696	OE06847.raw	F3	66	2	37	30	1.338e-05	1.454e-05	4.423e-09
		TRUE	High	Mascot (A4)	Unambiguous	YLGPFSGESPSyLTGEFPGDYGWDTAGLSADPETFAR	Y12(Iodo)	2	AT1G29910.1; AT1G29930.1	AT1G29910.1; AT1G29930.1	0	3	0.2034	0	1	1	1361.9	4083.69	4083.67	3.18	0.00433	CID (Collision Induced Dissociation)	MS2	0	176.899	118.666	21038	OE06845.raw	F1	59	2	37	30	7.91913e-05	1.454e-05	2.017e-09
		TRUE	High	Mascot (A4)	Unambiguous	YLGPFSGESPSYLTGEFPGDyGWDTAGLSADPETFAR	Y21(Iodo)	2	AT1G29910.1; AT1G29930.1	AT1G29910.1; AT1G29930.1	0	3	0.2157	0	1	1	1361.89	4083.66	4083.67	-3.1	-0.00422	CID (Collision Induced Dissociation)	MS2	0	55.133	118.893	21076	OE06845.raw	F1	51	2	37	30	0.000400473	1.454e-05	2.238e-06
		TRUE	High	Mascot (A4)	Unambiguous	YLGPFSGESPSYLTGEFPGDyGWDTAGLSADPETFAR	Y21(Iodo)	2	AT1G29910.1; AT1G29930.1	AT1G29910.1; AT1G29930.1	0	3	0.3778	0	1	1	1361.89	4083.67	4083.67	-1.04	-0.00141	CID (Collision Induced Dissociation)	MS2	0	53.704	122.526	22862	OE07206.raw	F6	45	2	37	30	0.00168965	1.454e-05	2.338e-06
		TRUE	High	Mascot (A4)	Unambiguous	YLGPFSGESPSyLTGEFPGDYGWDTAGLSADPETFAR	Y12(Iodo)	2	AT1G29910.1; AT1G29930.1	AT1G29910.1; AT1G29930.1	0	3	0.1304	0	1	1	1361.89	4083.65	4083.67	-5.43	-0.00739	CID (Collision Induced Dissociation)	MS2	0	78.616	122.356	22826	OE07206.raw	F6	46	2	37	30	0.00141119	1.454e-05	0.0001303
		TRUE	High	Mascot (A4)	Unambiguous	YLGPFSGESPSYLTGEFPGDyGWDTAGLSADPETFAR	Y21(Iodo)	2	AT1G29910.1; AT1G29930.1	AT1G29910.1; AT1G29930.1	0	3	0.4444	0	1	1	1361.9	4083.69	4083.67	3.18	0.00433	CID (Collision Induced Dissociation)	MS2	40.0828	35.281	121.207	21878	OE07207.raw	F7	36	2	37	30	0.0150549	2.671e-05	0.0004277
AT1G29910.1	chlorophyll A/B binding protein 3	285.194	91	16	1836	1	267	28.2	5.43	50031	High
	Sequence	Modifications	# PSMs	Ions Score (by Search Engine): Mascot	Theo. MH+ [Da]	# Missed Cleavages	Qvality PEP	Qvality q-value	# Protein Groups	# Proteins	Master Protein Accessions	Percolator q-Value (by Search Engine): Mascot	Percolator PEP (by Search Engine): Mascot
	GPSGSPWYGSDR	1xIodo [Y8]	18	39	1391.45	0	0.000114002	9.82384e-05	3	3	AT2G34420.1; AT1G29910.1; AT1G29930.1	1.454e-05	5.464e-06
		Checked	Confidence	Identifying Node	PSM Ambiguity	Annotated Sequence	Modifications	# Proteins	Master Protein Accessions	Protein Accessions	# Missed Cleavages	Charge	DeltaScore	DeltaCn	Rank	Search Engine Rank	m/z [Da]	MH+ [Da]	Theo. MH+ [Da]	DeltaM [ppm]	Deltam/z [Da]	Activation Type	MS Order	Isolation Interference [%]	Ion Inject Time [ms]	RT [min]	First Scan	Spectrum File	File ID	Ions Score	# Protein Groups	Identity Strict	Identity Relaxed	Expectation Value	Percolator q-Value	Percolator PEP
		TRUE	High	Mascot (A4)	Unambiguous	GPSGSPWyGSDR	Y8(Iodo)	3	AT2G34420.1; AT1G29910.1; AT1G29930.1	AT2G34420.1; AT1G29910.1; AT1G29930.1	0	2	1	0	1	1	696.23	1391.45	1391.45	0.55	0.00038	CID (Collision Induced Dissociation)	MS2	1.21441	110.555	29.7075	4738	OE07214.raw	F14	39	3	26	19	0.000622581	1.454e-05	3.636e-05
		TRUE	High	Mascot (A4)	Unambiguous	GPSGSPWyGSDR	Y8(Iodo)	3	AT2G34420.1; AT1G29910.1; AT1G29930.1	AT2G34420.1; AT1G29910.1; AT1G29930.1	0	2	1	0	1	1	696.229	1391.45	1391.45	-0.5	-0.00035	CID (Collision Induced Dissociation)	MS2	2.61224	79.817	29.8402	4906	OE07213.raw	F13	39	3	26	19	0.000630582	1.454e-05	7.828e-05
		TRUE	High	Mascot (A4)	Unambiguous	GPSGSPWyGSDR	Y8(Iodo)	3	AT2G34420.1; AT1G29910.1; AT1G29930.1	AT2G34420.1; AT1G29910.1; AT1G29930.1	0	2	1	0	1	1	696.229	1391.45	1391.45	-0.07	-5e-05	CID (Collision Induced Dissociation)	MS2	11.0649	285.971	30.0514	4724	OE07212.raw	F12	39	3	26	19	0.00061158	1.454e-05	6.704e-05
		TRUE	High	Mascot (A4)	Unambiguous	GPSGSPWyGSDR	Y8(Iodo)	3	AT2G34420.1; AT1G29910.1; AT1G29930.1	AT2G34420.1; AT1G29910.1; AT1G29930.1	0	2	1	0	1	1	696.23	1391.45	1391.45	0.46	0.00032	CID (Collision Induced Dissociation)	MS2	3.99662	216.082	25.0932	3947	OE06847.raw	F3	39	3	26	19	0.000624732	1.454e-05	2.075e-05
		TRUE	High	Mascot (A4)	Unambiguous	GPSGSPWyGSDR	Y8(Iodo)	3	AT2G34420.1; AT1G29910.1; AT1G29930.1	AT2G34420.1; AT1G29910.1; AT1G29930.1	0	2	0.973	0	1	1	696.229	1391.45	1391.45	0.37	0.00026	CID (Collision Induced Dissociation)	MS2	27.0371	82.081	25.2402	4526	OE06845.raw	F1	37	3	26	19	0.00105364	1.454e-05	8.05e-06
		TRUE	High	Mascot (A4)	Unambiguous	GPSGSPWyGSDR	Y8(Iodo)	3	AT2G34420.1; AT1G29910.1; AT1G29930.1	AT2G34420.1; AT1G29910.1; AT1G29930.1	0	2	1	0	1	1	696.229	1391.45	1391.45	-1.03	-0.00072	CID (Collision Induced Dissociation)	MS2	32.0953	300	25.0376	3897	OE06846.raw	F2	39	3	26	19	0.000621735	1.454e-05	6.027e-06
		TRUE	High	Mascot (A4)	Unambiguous	GPSGSPWyGSDR	Y8(Iodo)	3	AT2G34420.1; AT1G29910.1; AT1G29930.1	AT2G34420.1; AT1G29910.1; AT1G29930.1	0	2	1	0	1	1	696.229	1391.45	1391.45	0.37	0.00026	CID (Collision Induced Dissociation)	MS2	0	126.628	24.763	3695	OE06848.raw	F4	39	3	26	19	0.000581693	1.454e-05	5.464e-06
		TRUE	High	Mascot (A4)	Unambiguous	GPSGSPWyGSDR	Y8(Iodo)	3	AT2G34420.1; AT1G29910.1; AT1G29930.1	AT2G34420.1; AT1G29910.1; AT1G29930.1	0	2	1	0	1	1	696.23	1391.45	1391.45	0.55	0.00038	CID (Collision Induced Dissociation)	MS2	11.176	148.65	30.0762	4661	OE07209.raw	F9	38	3	26	19	0.000695338	1.454e-05	3.746e-05
		TRUE	High	Mascot (A4)	Unambiguous	GPSGSPWyGSDR	Y8(Iodo)	3	AT2G34420.1; AT1G29910.1; AT1G29930.1	AT2G34420.1; AT1G29910.1; AT1G29930.1	0	2	1	0	1	1	696.23	1391.45	1391.45	0.81	0.00056	CID (Collision Induced Dissociation)	MS2	0	155.202	30.626	5163	OE07208.raw	F8	39	3	27	20	0.000681226	1.454e-05	8.784e-06
		TRUE	High	Mascot (A4)	Unambiguous	GPSGSPWyGSDR	Y8(Iodo)	3	AT2G34420.1; AT1G29910.1; AT1G29930.1	AT2G34420.1; AT1G29910.1; AT1G29930.1	0	2	1	0	1	1	696.23	1391.45	1391.45	0.81	0.00056	CID (Collision Induced Dissociation)	MS2	0	300	31.4092	5292	OE07208.raw	F8	38	3	27	20	0.000809639	1.454e-05	4.964e-05
		TRUE	High	Mascot (A4)	Unambiguous	GPSGSPWyGSDR	Y8(Iodo)	3	AT2G34420.1; AT1G29910.1; AT1G29930.1	AT2G34420.1; AT1G29910.1; AT1G29930.1	0	2	1	0	1	1	696.229	1391.45	1391.45	-0.5	-0.00035	CID (Collision Induced Dissociation)	MS2	8.58786	157.489	31.6868	5737	OE07207.raw	F7	38	3	26	19	0.000754643	1.454e-05	9.641e-05
		TRUE	High	Mascot (A4)	Unambiguous	GPSGSPWyGSDR	Y8(Iodo)	3	AT2G34420.1; AT1G29910.1; AT1G29930.1	AT2G34420.1; AT1G29910.1; AT1G29930.1	0	2	1	0	1	1	696.229	1391.45	1391.45	-0.15	-0.00011	CID (Collision Induced Dissociation)	MS2	8.91132	44.17	30.8617	5587	OE07207.raw	F7	39	3	26	19	0.000596284	1.454e-05	6.683e-06
		TRUE	High	Mascot (A4)	Unambiguous	GPSGSPWyGSDR	Y8(Iodo)	3	AT2G34420.1; AT1G29910.1; AT1G29930.1	AT2G34420.1; AT1G29910.1; AT1G29930.1	0	2	1	0	1	1	696.23	1391.45	1391.45	0.46	0.00032	CID (Collision Induced Dissociation)	MS2	13.3581	300	29.8648	4201	OE07220.raw	F18	38	3	26	19	0.000692937	2.671e-05	0.000385
		TRUE	High	Mascot (A4)	Unambiguous	GPSGSPWyGSDR	Y8(Iodo)	3	AT2G34420.1; AT1G29910.1; AT1G29930.1	AT2G34420.1; AT1G29910.1; AT1G29930.1	0	2	1	0	1	1	696.23	1391.45	1391.45	1.43	0.00099	CID (Collision Induced Dissociation)	MS2	47.0732	103.667	30.6294	5898	OE07206.raw	F6	37	3	27	20	0.00101058	2.671e-05	0.0002552
		TRUE	High	Mascot (A4)	Unambiguous	GPSGSPWyGSDR	Y8(Iodo)	3	AT2G34420.1; AT1G29910.1; AT1G29930.1	AT2G34420.1; AT1G29910.1; AT1G29930.1	0	2	1	0	1	1	696.229	1391.45	1391.45	0.37	0.00026	CID (Collision Induced Dissociation)	MS2	24.183	300	29.5181	4297	OE07215.raw	F15	35	3	26	19	0.00163566	2.671e-05	0.0003007
		TRUE	High	Mascot (A4)	Unambiguous	GPSGSPWyGSDR	Y8(Iodo)	3	AT2G34420.1; AT1G29910.1; AT1G29930.1	AT2G34420.1; AT1G29910.1; AT1G29930.1	0	2	1	0	1	1	696.229	1391.45	1391.45	0.02	2e-05	CID (Collision Induced Dissociation)	MS2	0	300	30.6674	4327	OE07220.raw	F18	34	3	26	19	0.00187542	3.926e-05	0.0005326
		TRUE	High	Mascot (A4)	Unambiguous	GPSGSPWyGSDR	Y8(Iodo)	3	AT2G34420.1; AT1G29910.1; AT1G29930.1	AT2G34420.1; AT1G29910.1; AT1G29930.1	0	2	1	0	1	1	696.228	1391.45	1391.45	-1.56	-0.00108	CID (Collision Induced Dissociation)	MS2	50.5263	300	30.3902	4875	OE07219.raw	F17	31	3	26	19	0.00366105	9.958e-05	0.0009114
		TRUE	High	Mascot (A4)	Unambiguous	GPSGSPWyGSDR	Y8(Iodo)	3	AT2G34420.1; AT1G29910.1; AT1G29930.1	AT2G34420.1; AT1G29910.1; AT1G29930.1	0	2	1	0	1	1	696.229	1391.45	1391.45	0.2	0.00014	CID (Collision Induced Dissociation)	MS2	0	300	30.689	5049	OE07213.raw	F13	37	3	26	19	0.00105122	0.00011	0.001221
	YLGPFSGESPSYLTGEFPGDYGWDTAGLSADPETFAR	1xIodo [Y]	16	59	4083.67	0	1.58883e-07	9.82384e-05	2	2	AT1G29910.1; AT1G29930.1	1.454e-05	2.017e-09
		Checked	Confidence	Identifying Node	PSM Ambiguity	Annotated Sequence	Modifications	# Proteins	Master Protein Accessions	Protein Accessions	# Missed Cleavages	Charge	DeltaScore	DeltaCn	Rank	Search Engine Rank	m/z [Da]	MH+ [Da]	Theo. MH+ [Da]	DeltaM [ppm]	Deltam/z [Da]	Activation Type	MS Order	Isolation Interference [%]	Ion Inject Time [ms]	RT [min]	First Scan	Spectrum File	File ID	Ions Score	# Protein Groups	Identity Strict	Identity Relaxed	Expectation Value	Percolator q-Value	Percolator PEP
		TRUE	High	Mascot (A4)	Unambiguous	yLGPFSGESPSYLTGEFPGDYGWDTAGLSADPETFAR	Y1(Iodo)	2	AT1G29910.1; AT1G29930.1	AT1G29910.1; AT1G29930.1	0	3	0.3621	0	1	1	1361.89	4083.67	4083.67	-1.39	-0.0019	CID (Collision Induced Dissociation)	MS2	0	18.023	121.94	18595	OE07220.raw	F18	58	2	37	30	8.58538e-05	1.454e-05	1.976e-07
		TRUE	High	Mascot (A4)	Unambiguous	YLGPFSGESPSyLTGEFPGDYGWDTAGLSADPETFAR	Y12(Iodo)	2	AT1G29910.1; AT1G29930.1	AT1G29910.1; AT1G29930.1	0	3	0.35	0	1	1	1361.89	4083.67	4083.67	-1.39	-0.0019	CID (Collision Induced Dissociation)	MS2	1.31045	11.622	122.418	20320	OE07208.raw	F8	60	2	37	30	5.20906e-05	1.454e-05	5.191e-08
		TRUE	High	Mascot (A4)	Unambiguous	yLGPFSGESPSYLTGEFPGDYGWDTAGLSADPETFAR	Y1(Iodo)	2	AT1G29910.1; AT1G29930.1	AT1G29910.1; AT1G29930.1	0	3	0.06	0	1	1	1361.89	4083.67	4083.67	-2.02	-0.00275	CID (Collision Induced Dissociation)	MS2	1.34048	12.156	122.16	22129	OE07207.raw	F7	50	2	37	30	0.000596353	1.454e-05	3.752e-08
		TRUE	High	Mascot (A4)	Unambiguous	YLGPFSGESPSYLTGEFPGDyGWDTAGLSADPETFAR	Y21(Iodo)	2	AT1G29910.1; AT1G29930.1	AT1G29910.1; AT1G29930.1	0	3	0.1071	0	1	1	1361.88	4083.64	4083.67	-8.12	-0.01105	CID (Collision Induced Dissociation)	MS2	14.0433	39.32	122.772	22286	OE07207.raw	F7	56	2	37	30	0.000119479	1.454e-05	0.000151
		TRUE	High	Mascot (A4)	Unambiguous	yLGPFSGESPSYLTGEFPGDYGWDTAGLSADPETFAR	Y1(Iodo)	2	AT1G29910.1; AT1G29930.1	AT1G29910.1; AT1G29930.1	0	3	0.3649	0	1	1	1361.89	4083.66	4083.67	-3.81	-0.00519	CID (Collision Induced Dissociation)	MS2	0	204.748	121.994	19381	OE07219.raw	F17	74	2	37	30	2.00712e-06	1.454e-05	9.385e-08
		TRUE	High	Mascot (A4)	Unambiguous	YLGPFSGESPSYLTGEFPGDyGWDTAGLSADPETFAR	Y21(Iodo)	2	AT1G29910.1; AT1G29930.1	AT1G29910.1; AT1G29930.1	0	3	0.2041	0	1	1	1361.9	4083.68	4083.67	1.12	0.00152	CID (Collision Induced Dissociation)	MS2	25.5289	295.449	122.656	20295	OE07212.raw	F12	49	2	37	30	0.0007065	1.454e-05	6.792e-07
		TRUE	High	Mascot (A4)	Unambiguous	YLGPFSGESPSyLTGEFPGDYGWDTAGLSADPETFAR	Y12(Iodo)	2	AT1G29910.1; AT1G29930.1	AT1G29910.1; AT1G29930.1	0	3	0.082	0	1	1	1361.9	4083.67	4083.67	0.13	0.00018	CID (Collision Induced Dissociation)	MS2	0	116.314	122.166	20211	OE07212.raw	F12	61	2	37	30	4.73111e-05	1.454e-05	9.188e-09
		TRUE	High	Mascot (A4)	Unambiguous	yLGPFSGESPSYLTGEFPGDYGWDTAGLSADPETFAR	Y1(Iodo)	2	AT1G29910.1; AT1G29930.1	AT1G29910.1; AT1G29930.1	0	3	0.2615	0	1	1	1361.89	4083.67	4083.67	-1.04	-0.00141	CID (Collision Induced Dissociation)	MS2	0	32.125	122.07	20457	OE07213.raw	F13	65	2	37	30	1.86121e-05	1.454e-05	4.559e-07
		TRUE	High	Mascot (A4)	Unambiguous	YLGPFSGESPSYLTGEFPGDyGWDTAGLSADPETFAR	Y21(Iodo)	2	AT1G29910.1; AT1G29930.1	AT1G29910.1; AT1G29930.1	0	3	0.025	0	1	1	1361.89	4083.66	4083.67	-2.47	-0.00336	CID (Collision Induced Dissociation)	MS2	9.46083	77.017	122.647	20590	OE07213.raw	F13	40	2	37	30	0.00503963	1.454e-05	6.311e-06
		TRUE	High	Mascot (A4)	Unambiguous	YLGPFSGESPSYLTGEFPGDyGWDTAGLSADPETFAR	Y21(Iodo)	2	AT1G29910.1; AT1G29930.1	AT1G29910.1; AT1G29930.1	0	3	0.3571	0	1	1	1361.89	4083.67	4083.67	-1.93	-0.00263	CID (Collision Induced Dissociation)	MS2	1.40079	19.099	118.81	19196	OE06846.raw	F2	70	2	37	30	5.8461e-06	1.454e-05	2.646e-07
		TRUE	High	Mascot (A4)	Unambiguous	yLGPFSGESPSYLTGEFPGDYGWDTAGLSADPETFAR	Y1(Iodo)	2	AT1G29910.1; AT1G29930.1	AT1G29910.1; AT1G29930.1	0	3	0.2121	0	1	1	1361.89	4083.66	4083.67	-2.74	-0.00373	CID (Collision Induced Dissociation)	MS2	0	188.146	118.315	18696	OE06847.raw	F3	66	2	37	30	1.338e-05	1.454e-05	4.423e-09
		TRUE	High	Mascot (A4)	Unambiguous	YLGPFSGESPSyLTGEFPGDYGWDTAGLSADPETFAR	Y12(Iodo)	2	AT1G29910.1; AT1G29930.1	AT1G29910.1; AT1G29930.1	0	3	0.2034	0	1	1	1361.9	4083.69	4083.67	3.18	0.00433	CID (Collision Induced Dissociation)	MS2	0	176.899	118.666	21038	OE06845.raw	F1	59	2	37	30	7.91913e-05	1.454e-05	2.017e-09
		TRUE	High	Mascot (A4)	Unambiguous	YLGPFSGESPSYLTGEFPGDyGWDTAGLSADPETFAR	Y21(Iodo)	2	AT1G29910.1; AT1G29930.1	AT1G29910.1; AT1G29930.1	0	3	0.2157	0	1	1	1361.89	4083.66	4083.67	-3.1	-0.00422	CID (Collision Induced Dissociation)	MS2	0	55.133	118.893	21076	OE06845.raw	F1	51	2	37	30	0.000400473	1.454e-05	2.238e-06
		TRUE	High	Mascot (A4)	Unambiguous	YLGPFSGESPSYLTGEFPGDyGWDTAGLSADPETFAR	Y21(Iodo)	2	AT1G29910.1; AT1G29930.1	AT1G29910.1; AT1G29930.1	0	3	0.3778	0	1	1	1361.89	4083.67	4083.67	-1.04	-0.00141	CID (Collision Induced Dissociation)	MS2	0	53.704	122.526	22862	OE07206.raw	F6	45	2	37	30	0.00168965	1.454e-05	2.338e-06
		TRUE	High	Mascot (A4)	Unambiguous	YLGPFSGESPSyLTGEFPGDYGWDTAGLSADPETFAR	Y12(Iodo)	2	AT1G29910.1; AT1G29930.1	AT1G29910.1; AT1G29930.1	0	3	0.1304	0	1	1	1361.89	4083.65	4083.67	-5.43	-0.00739	CID (Collision Induced Dissociation)	MS2	0	78.616	122.356	22826	OE07206.raw	F6	46	2	37	30	0.00141119	1.454e-05	0.0001303
		TRUE	High	Mascot (A4)	Unambiguous	YLGPFSGESPSYLTGEFPGDyGWDTAGLSADPETFAR	Y21(Iodo)	2	AT1G29910.1; AT1G29930.1	AT1G29910.1; AT1G29930.1	0	3	0.4444	0	1	1	1361.9	4083.69	4083.67	3.18	0.00433	CID (Collision Induced Dissociation)	MS2	40.0828	35.281	121.207	21878	OE07207.raw	F7	36	2	37	30	0.0150549	2.671e-05	0.0004277
ATCG00120.1	ATP synthase subunit alpha	812.99	66	35	1669	34	507	55.3	5.25	55652	High
	Sequence	Modifications	# PSMs	Ions Score (by Search Engine): Mascot	Theo. MH+ [Da]	# Missed Cleavages	Qvality PEP	Qvality q-value	# Protein Groups	# Proteins	Master Protein Accessions	Percolator q-Value (by Search Engine): Mascot	Percolator PEP (by Search Engine): Mascot
	EAYPGDVFYLHSR	1xIodo [Y3]	3	59	1679.63	0	0.000494521	9.82384e-05	1	1	ATCG00120.1	3.926e-05	0.0005836
		Checked	Confidence	Identifying Node	PSM Ambiguity	Annotated Sequence	Modifications	# Proteins	Master Protein Accessions	Protein Accessions	# Missed Cleavages	Charge	DeltaScore	DeltaCn	Rank	Search Engine Rank	m/z [Da]	MH+ [Da]	Theo. MH+ [Da]	DeltaM [ppm]	Deltam/z [Da]	Activation Type	MS Order	Isolation Interference [%]	Ion Inject Time [ms]	RT [min]	First Scan	Spectrum File	File ID	Ions Score	# Protein Groups	Identity Strict	Identity Relaxed	Expectation Value	Percolator q-Value	Percolator PEP
		TRUE	High	Mascot (A4)	Unambiguous	EAyPGDVFYLHSR	Y3(Iodo)	1	ATCG00120.1	ATCG00120.1	0	2	0.8983	0	1	1	840.32	1679.63	1679.63	-1.54	-0.0013	CID (Collision Induced Dissociation)	MS2	9.48063	300	54.4144	9870	OE06849.raw	F5	59	1	32	25	1.89159e-05	3.926e-05	0.0005836
		TRUE	High	Mascot (A4)	Unambiguous	EAyPGDVFYLHSR	Y3(Iodo)	1	ATCG00120.1	ATCG00120.1	0	2	0.9574	0	1	1	840.321	1679.63	1679.63	-0.31	-0.00026	CID (Collision Induced Dissociation)	MS2	14.8861	300	63.3577	10271	OE07216.raw	F16	47	1	32	25	0.000380363	7.581e-05	0.0007418
		TRUE	High	Mascot (A4)	Unambiguous	EAyPGDVFYLHSR	Y3(Iodo)	1	ATCG00120.1	ATCG00120.1	0	2	1	0	1	1	840.321	1679.64	1679.63	0.42	0.00035	CID (Collision Induced Dissociation)	MS2	48.2646	243.691	63.9264	10819	OE07210.raw	F10	31	1	32	25	0.0129622	0.001265	0.01931
	EQHTLIIYDDLSK	1xDeamidated [Q2]; 1xIodo [Y8]	1	39	1701.69	0	0.00892626	0.000479268	1	1	ATCG00120.1	9.958e-05	0.001011
		Checked	Confidence	Identifying Node	PSM Ambiguity	Annotated Sequence	Modifications	# Proteins	Master Protein Accessions	Protein Accessions	# Missed Cleavages	Charge	DeltaScore	DeltaCn	Rank	Search Engine Rank	m/z [Da]	MH+ [Da]	Theo. MH+ [Da]	DeltaM [ppm]	Deltam/z [Da]	Activation Type	MS Order	Isolation Interference [%]	Ion Inject Time [ms]	RT [min]	First Scan	Spectrum File	File ID	Ions Score	# Protein Groups	Identity Strict	Identity Relaxed	Expectation Value	Percolator q-Value	Percolator PEP
		TRUE	High	Mascot (A4)	Unambiguous	EqHTLIIyDDLSK	Q2(Deamidated); Y8(Iodo)	1	ATCG00120.1	ATCG00120.1	0	2	0.9487	0	1	1	851.355	1701.7	1701.69	9.31	0.00792	CID (Collision Induced Dissociation)	MS2	38.939	300	65.8013	10654	OE07216.raw	F16	39	1	33	26	0.00288014	9.958e-05	0.001011
	GAMEYTIVVAETADSPATLQYLAPYTGAALAEYFMYR	1xDeamidated [Q20]; 2xOxidation [M3; M35]; 1xIodo [Y36]	1	40	4206.81	0	0.112501	0.00644002	1	1	ATCG00120.1	0.001453	0.02212
		Checked	Confidence	Identifying Node	PSM Ambiguity	Annotated Sequence	Modifications	# Proteins	Master Protein Accessions	Protein Accessions	# Missed Cleavages	Charge	DeltaScore	DeltaCn	Rank	Search Engine Rank	m/z [Da]	MH+ [Da]	Theo. MH+ [Da]	DeltaM [ppm]	Deltam/z [Da]	Activation Type	MS Order	Isolation Interference [%]	Ion Inject Time [ms]	RT [min]	First Scan	Spectrum File	File ID	Ions Score	# Protein Groups	Identity Strict	Identity Relaxed	Expectation Value	Percolator q-Value	Percolator PEP
		TRUE	High	Mascot (A4)	Unambiguous	GAmEYTIVVAETADSPATLqYLAPYTGAALAEYFmyR	M3(Oxidation); Q20(Deamidated); M35(Oxidation); Y36(Iodo)	1	ATCG00120.1	ATCG00120.1	0	3	0.025	0	1	1	1402.95	4206.82	4206.81	2.98	0.00417	CID (Collision Induced Dissociation)	MS2	38.9867	43.52	125.974	21713	OE07210.raw	F10	40	1	38	31	0.00632479	0.001453	0.02212
	IAQIPVSEAYLGR	1xIodo [Y10]	3	46	1542.68	0	2.13387e-05	9.82384e-05	1	1	ATCG00120.1	1.454e-05	7.261e-07
		Checked	Confidence	Identifying Node	PSM Ambiguity	Annotated Sequence	Modifications	# Proteins	Master Protein Accessions	Protein Accessions	# Missed Cleavages	Charge	DeltaScore	DeltaCn	Rank	Search Engine Rank	m/z [Da]	MH+ [Da]	Theo. MH+ [Da]	DeltaM [ppm]	Deltam/z [Da]	Activation Type	MS Order	Isolation Interference [%]	Ion Inject Time [ms]	RT [min]	First Scan	Spectrum File	File ID	Ions Score	# Protein Groups	Identity Strict	Identity Relaxed	Expectation Value	Percolator q-Value	Percolator PEP
		TRUE	High	Mascot (A4)	Unambiguous	IAQIPVSEAyLGR	Y10(Iodo)	1	ATCG00120.1	ATCG00120.1	0	2	0.8039	0	1	1	771.845	1542.68	1542.68	0.56	0.00043	CID (Collision Induced Dissociation)	MS2	11.2956	39.027	79.9458	13676	OE07210.raw	F10	51	1	33	26	0.000160429	1.454e-05	9.379e-07
		TRUE	High	Mascot (A4)	Unambiguous	IAQIPVSEAyLGR	Y10(Iodo)	1	ATCG00120.1	ATCG00120.1	0	2	0.8537	0	1	1	771.844	1542.68	1542.68	0.32	0.00025	CID (Collision Induced Dissociation)	MS2	10.7992	300	79.7517	12753	OE07216.raw	F16	41	1	33	26	0.001771	1.454e-05	5.022e-05
		TRUE	High	Mascot (A4)	Unambiguous	IAQIPVSEAyLGR	Y10(Iodo)	1	ATCG00120.1	ATCG00120.1	0	2	0.7609	0	1	1	771.844	1542.68	1542.68	-0.94	-0.00073	CID (Collision Induced Dissociation)	MS2	12.7735	162.739	70.1733	12524	OE06849.raw	F5	46	1	32	25	0.000510224	1.454e-05	7.261e-07
	QSQSAPLTVEEQIMTIYTGTNGYLDGLEIGQVR	2xDeamidated [Q12; N21]; 1xOxidation [M14]; 1xIodo [Y17]	1	44	3755.65	0	0.000959455	9.82384e-05	1	1	ATCG00120.1	1.454e-05	7.066e-05
		Checked	Confidence	Identifying Node	PSM Ambiguity	Annotated Sequence	Modifications	# Proteins	Master Protein Accessions	Protein Accessions	# Missed Cleavages	Charge	DeltaScore	DeltaCn	Rank	Search Engine Rank	m/z [Da]	MH+ [Da]	Theo. MH+ [Da]	DeltaM [ppm]	Deltam/z [Da]	Activation Type	MS Order	Isolation Interference [%]	Ion Inject Time [ms]	RT [min]	First Scan	Spectrum File	File ID	Ions Score	# Protein Groups	Identity Strict	Identity Relaxed	Expectation Value	Percolator q-Value	Percolator PEP
		TRUE	High	Mascot (A4)	Unambiguous	QSQSAPLTVEEqImTIyTGTnGYLDGLEIGQVR	Q12(Deamidated); M14(Oxidation); Y17(Iodo); N21(Deamidated)	1	ATCG00120.1	ATCG00120.1	0	3	0.2045	0	1	1	1252.56	3755.68	3755.65	7.06	0.00884	CID (Collision Induced Dissociation)	MS2	11.6733	199.753	120.763	19061	OE07216.raw	F16	44	1	38	31	0.00235999	1.454e-05	7.066e-05
	RSVYEPLQTGLIAIDSMIPIGR	1xOxidation [M17]; 1xIodo [Y4]	1	37	2571.21	1	0.000867822	9.82384e-05	1	1	ATCG00120.1	1.454e-05	6.246e-05
		Checked	Confidence	Identifying Node	PSM Ambiguity	Annotated Sequence	Modifications	# Proteins	Master Protein Accessions	Protein Accessions	# Missed Cleavages	Charge	DeltaScore	DeltaCn	Rank	Search Engine Rank	m/z [Da]	MH+ [Da]	Theo. MH+ [Da]	DeltaM [ppm]	Deltam/z [Da]	Activation Type	MS Order	Isolation Interference [%]	Ion Inject Time [ms]	RT [min]	First Scan	Spectrum File	File ID	Ions Score	# Protein Groups	Identity Strict	Identity Relaxed	Expectation Value	Percolator q-Value	Percolator PEP
		TRUE	High	Mascot (A4)	Unambiguous	RSVyEPLQTGLIAIDSmIPIGR	Y4(Iodo); M17(Oxidation)	1	ATCG00120.1	ATCG00120.1	1	3	0.9189	0	1	1	857.743	2571.21	2571.21	0	0	CID (Collision Induced Dissociation)	MS2	8.2084	300	106.256	16645	OE07216.raw	F16	37	1	36	29	0.00803853	1.454e-05	6.246e-05
	SVYEPLQTGLIAIDSMIPIGR	1xOxidation [M16]; 1xIodo [Y3]	3	59	2415.11	0	1.37098e-07	9.82384e-05	1	1	ATCG00120.1	1.454e-05	1.694e-09
		Checked	Confidence	Identifying Node	PSM Ambiguity	Annotated Sequence	Modifications	# Proteins	Master Protein Accessions	Protein Accessions	# Missed Cleavages	Charge	DeltaScore	DeltaCn	Rank	Search Engine Rank	m/z [Da]	MH+ [Da]	Theo. MH+ [Da]	DeltaM [ppm]	Deltam/z [Da]	Activation Type	MS Order	Isolation Interference [%]	Ion Inject Time [ms]	RT [min]	First Scan	Spectrum File	File ID	Ions Score	# Protein Groups	Identity Strict	Identity Relaxed	Expectation Value	Percolator q-Value	Percolator PEP
		TRUE	High	Mascot (A4)	Unambiguous	SVyEPLQTGLIAIDSmIPIGR	Y3(Iodo); M16(Oxidation)	1	ATCG00120.1	ATCG00120.1	0	3	0.9322	0	1	1	805.709	2415.11	2415.11	-0.29	-0.00023	CID (Collision Induced Dissociation)	MS2	7.59038	128.625	117.445	20277	OE07210.raw	F10	59	1	36	29	6.01715e-05	1.454e-05	1.694e-09
		TRUE	High	Mascot (A4)	Unambiguous	SVyEPLQTGLIAIDSmIPIGR	Y3(Iodo); M16(Oxidation)	1	ATCG00120.1	ATCG00120.1	0	3	0.9107	0	1	1	805.709	2415.11	2415.11	0.09	7e-05	CID (Collision Induced Dissociation)	MS2	5.02667	71.805	117.285	18388	OE07216.raw	F16	56	1	36	29	0.000116877	1.454e-05	1.543e-07
		TRUE	High	Mascot (A4)	Unambiguous	SVyEPLQTGLIAIDSmIPIGR	Y3(Iodo); M16(Oxidation)	1	ATCG00120.1	ATCG00120.1	0	3	0.9792	0	1	1	805.709	2415.11	2415.11	-0.06	-5e-05	CID (Collision Induced Dissociation)	MS2	11.6524	96.084	112.987	19558	OE06849.raw	F5	48	1	36	29	0.000671904	1.454e-05	2.85e-07
AT2G34420.1	photosystem II light harvesting complex gene B1B2	224.566	80	15	1489	1	265	28	5.44	41172	High
	Sequence	Modifications	# PSMs	Ions Score (by Search Engine): Mascot	Theo. MH+ [Da]	# Missed Cleavages	Qvality PEP	Qvality q-value	# Protein Groups	# Proteins	Master Protein Accessions	Percolator q-Value (by Search Engine): Mascot	Percolator PEP (by Search Engine): Mascot
	GPSGSPWYGSDR	1xIodo [Y8]	18	39	1391.45	0	0.000114002	9.82384e-05	3	3	AT2G34420.1; AT1G29910.1; AT1G29930.1	1.454e-05	5.464e-06
		Checked	Confidence	Identifying Node	PSM Ambiguity	Annotated Sequence	Modifications	# Proteins	Master Protein Accessions	Protein Accessions	# Missed Cleavages	Charge	DeltaScore	DeltaCn	Rank	Search Engine Rank	m/z [Da]	MH+ [Da]	Theo. MH+ [Da]	DeltaM [ppm]	Deltam/z [Da]	Activation Type	MS Order	Isolation Interference [%]	Ion Inject Time [ms]	RT [min]	First Scan	Spectrum File	File ID	Ions Score	# Protein Groups	Identity Strict	Identity Relaxed	Expectation Value	Percolator q-Value	Percolator PEP
		TRUE	High	Mascot (A4)	Unambiguous	GPSGSPWyGSDR	Y8(Iodo)	3	AT2G34420.1; AT1G29910.1; AT1G29930.1	AT2G34420.1; AT1G29910.1; AT1G29930.1	0	2	1	0	1	1	696.23	1391.45	1391.45	0.55	0.00038	CID (Collision Induced Dissociation)	MS2	1.21441	110.555	29.7075	4738	OE07214.raw	F14	39	3	26	19	0.000622581	1.454e-05	3.636e-05
		TRUE	High	Mascot (A4)	Unambiguous	GPSGSPWyGSDR	Y8(Iodo)	3	AT2G34420.1; AT1G29910.1; AT1G29930.1	AT2G34420.1; AT1G29910.1; AT1G29930.1	0	2	1	0	1	1	696.229	1391.45	1391.45	-0.5	-0.00035	CID (Collision Induced Dissociation)	MS2	2.61224	79.817	29.8402	4906	OE07213.raw	F13	39	3	26	19	0.000630582	1.454e-05	7.828e-05
		TRUE	High	Mascot (A4)	Unambiguous	GPSGSPWyGSDR	Y8(Iodo)	3	AT2G34420.1; AT1G29910.1; AT1G29930.1	AT2G34420.1; AT1G29910.1; AT1G29930.1	0	2	1	0	1	1	696.229	1391.45	1391.45	-0.07	-5e-05	CID (Collision Induced Dissociation)	MS2	11.0649	285.971	30.0514	4724	OE07212.raw	F12	39	3	26	19	0.00061158	1.454e-05	6.704e-05
		TRUE	High	Mascot (A4)	Unambiguous	GPSGSPWyGSDR	Y8(Iodo)	3	AT2G34420.1; AT1G29910.1; AT1G29930.1	AT2G34420.1; AT1G29910.1; AT1G29930.1	0	2	1	0	1	1	696.23	1391.45	1391.45	0.46	0.00032	CID (Collision Induced Dissociation)	MS2	3.99662	216.082	25.0932	3947	OE06847.raw	F3	39	3	26	19	0.000624732	1.454e-05	2.075e-05
		TRUE	High	Mascot (A4)	Unambiguous	GPSGSPWyGSDR	Y8(Iodo)	3	AT2G34420.1; AT1G29910.1; AT1G29930.1	AT2G34420.1; AT1G29910.1; AT1G29930.1	0	2	0.973	0	1	1	696.229	1391.45	1391.45	0.37	0.00026	CID (Collision Induced Dissociation)	MS2	27.0371	82.081	25.2402	4526	OE06845.raw	F1	37	3	26	19	0.00105364	1.454e-05	8.05e-06
		TRUE	High	Mascot (A4)	Unambiguous	GPSGSPWyGSDR	Y8(Iodo)	3	AT2G34420.1; AT1G29910.1; AT1G29930.1	AT2G34420.1; AT1G29910.1; AT1G29930.1	0	2	1	0	1	1	696.229	1391.45	1391.45	-1.03	-0.00072	CID (Collision Induced Dissociation)	MS2	32.0953	300	25.0376	3897	OE06846.raw	F2	39	3	26	19	0.000621735	1.454e-05	6.027e-06
		TRUE	High	Mascot (A4)	Unambiguous	GPSGSPWyGSDR	Y8(Iodo)	3	AT2G34420.1; AT1G29910.1; AT1G29930.1	AT2G34420.1; AT1G29910.1; AT1G29930.1	0	2	1	0	1	1	696.229	1391.45	1391.45	0.37	0.00026	CID (Collision Induced Dissociation)	MS2	0	126.628	24.763	3695	OE06848.raw	F4	39	3	26	19	0.000581693	1.454e-05	5.464e-06
		TRUE	High	Mascot (A4)	Unambiguous	GPSGSPWyGSDR	Y8(Iodo)	3	AT2G34420.1; AT1G29910.1; AT1G29930.1	AT2G34420.1; AT1G29910.1; AT1G29930.1	0	2	1	0	1	1	696.23	1391.45	1391.45	0.55	0.00038	CID (Collision Induced Dissociation)	MS2	11.176	148.65	30.0762	4661	OE07209.raw	F9	38	3	26	19	0.000695338	1.454e-05	3.746e-05
		TRUE	High	Mascot (A4)	Unambiguous	GPSGSPWyGSDR	Y8(Iodo)	3	AT2G34420.1; AT1G29910.1; AT1G29930.1	AT2G34420.1; AT1G29910.1; AT1G29930.1	0	2	1	0	1	1	696.23	1391.45	1391.45	0.81	0.00056	CID (Collision Induced Dissociation)	MS2	0	155.202	30.626	5163	OE07208.raw	F8	39	3	27	20	0.000681226	1.454e-05	8.784e-06
		TRUE	High	Mascot (A4)	Unambiguous	GPSGSPWyGSDR	Y8(Iodo)	3	AT2G34420.1; AT1G29910.1; AT1G29930.1	AT2G34420.1; AT1G29910.1; AT1G29930.1	0	2	1	0	1	1	696.23	1391.45	1391.45	0.81	0.00056	CID (Collision Induced Dissociation)	MS2	0	300	31.4092	5292	OE07208.raw	F8	38	3	27	20	0.000809639	1.454e-05	4.964e-05
		TRUE	High	Mascot (A4)	Unambiguous	GPSGSPWyGSDR	Y8(Iodo)	3	AT2G34420.1; AT1G29910.1; AT1G29930.1	AT2G34420.1; AT1G29910.1; AT1G29930.1	0	2	1	0	1	1	696.229	1391.45	1391.45	-0.5	-0.00035	CID (Collision Induced Dissociation)	MS2	8.58786	157.489	31.6868	5737	OE07207.raw	F7	38	3	26	19	0.000754643	1.454e-05	9.641e-05
		TRUE	High	Mascot (A4)	Unambiguous	GPSGSPWyGSDR	Y8(Iodo)	3	AT2G34420.1; AT1G29910.1; AT1G29930.1	AT2G34420.1; AT1G29910.1; AT1G29930.1	0	2	1	0	1	1	696.229	1391.45	1391.45	-0.15	-0.00011	CID (Collision Induced Dissociation)	MS2	8.91132	44.17	30.8617	5587	OE07207.raw	F7	39	3	26	19	0.000596284	1.454e-05	6.683e-06
		TRUE	High	Mascot (A4)	Unambiguous	GPSGSPWyGSDR	Y8(Iodo)	3	AT2G34420.1; AT1G29910.1; AT1G29930.1	AT2G34420.1; AT1G29910.1; AT1G29930.1	0	2	1	0	1	1	696.23	1391.45	1391.45	0.46	0.00032	CID (Collision Induced Dissociation)	MS2	13.3581	300	29.8648	4201	OE07220.raw	F18	38	3	26	19	0.000692937	2.671e-05	0.000385
		TRUE	High	Mascot (A4)	Unambiguous	GPSGSPWyGSDR	Y8(Iodo)	3	AT2G34420.1; AT1G29910.1; AT1G29930.1	AT2G34420.1; AT1G29910.1; AT1G29930.1	0	2	1	0	1	1	696.23	1391.45	1391.45	1.43	0.00099	CID (Collision Induced Dissociation)	MS2	47.0732	103.667	30.6294	5898	OE07206.raw	F6	37	3	27	20	0.00101058	2.671e-05	0.0002552
		TRUE	High	Mascot (A4)	Unambiguous	GPSGSPWyGSDR	Y8(Iodo)	3	AT2G34420.1; AT1G29910.1; AT1G29930.1	AT2G34420.1; AT1G29910.1; AT1G29930.1	0	2	1	0	1	1	696.229	1391.45	1391.45	0.37	0.00026	CID (Collision Induced Dissociation)	MS2	24.183	300	29.5181	4297	OE07215.raw	F15	35	3	26	19	0.00163566	2.671e-05	0.0003007
		TRUE	High	Mascot (A4)	Unambiguous	GPSGSPWyGSDR	Y8(Iodo)	3	AT2G34420.1; AT1G29910.1; AT1G29930.1	AT2G34420.1; AT1G29910.1; AT1G29930.1	0	2	1	0	1	1	696.229	1391.45	1391.45	0.02	2e-05	CID (Collision Induced Dissociation)	MS2	0	300	30.6674	4327	OE07220.raw	F18	34	3	26	19	0.00187542	3.926e-05	0.0005326
		TRUE	High	Mascot (A4)	Unambiguous	GPSGSPWyGSDR	Y8(Iodo)	3	AT2G34420.1; AT1G29910.1; AT1G29930.1	AT2G34420.1; AT1G29910.1; AT1G29930.1	0	2	1	0	1	1	696.228	1391.45	1391.45	-1.56	-0.00108	CID (Collision Induced Dissociation)	MS2	50.5263	300	30.3902	4875	OE07219.raw	F17	31	3	26	19	0.00366105	9.958e-05	0.0009114
		TRUE	High	Mascot (A4)	Unambiguous	GPSGSPWyGSDR	Y8(Iodo)	3	AT2G34420.1; AT1G29910.1; AT1G29930.1	AT2G34420.1; AT1G29910.1; AT1G29930.1	0	2	1	0	1	1	696.229	1391.45	1391.45	0.2	0.00014	CID (Collision Induced Dissociation)	MS2	0	300	30.689	5049	OE07213.raw	F13	37	3	26	19	0.00105122	0.00011	0.001221
	YLGPFSGEPPSYLTGEFPGDYGWDTAGLSADPETFAR	1xIodo [Y]	14	46	4093.69	0	1.6375e-06	9.82384e-05	2	2	AT2G34430.1; AT2G34420.1	1.454e-05	3.343e-08
		Checked	Confidence	Identifying Node	PSM Ambiguity	Annotated Sequence	Modifications	# Proteins	Master Protein Accessions	Protein Accessions	# Missed Cleavages	Charge	DeltaScore	DeltaCn	Rank	Search Engine Rank	m/z [Da]	MH+ [Da]	Theo. MH+ [Da]	DeltaM [ppm]	Deltam/z [Da]	Activation Type	MS Order	Isolation Interference [%]	Ion Inject Time [ms]	RT [min]	First Scan	Spectrum File	File ID	Ions Score	# Protein Groups	Identity Strict	Identity Relaxed	Expectation Value	Percolator q-Value	Percolator PEP
		TRUE	High	Mascot (A4)	Unambiguous	YLGPFSGEPPSYLTGEFPGDyGWDTAGLSADPETFAR	Y21(Iodo)	2	AT2G34430.1; AT2G34420.1	AT2G34430.1; AT2G34420.1	0	3	0.2281	0	1	1	1365.24	4093.7	4093.69	1.54	0.0021	CID (Collision Induced Dissociation)	MS2	85.3752	116.405	123.255	20498	OE07208.raw	F8	57	2	38	31	0.000124139	1.454e-05	1.851e-07
		TRUE	High	Mascot (A4)	Unambiguous	YLGPFSGEPPSYLTGEFPGDyGWDTAGLSADPETFAR	Y21(Iodo)	2	AT2G34430.1; AT2G34420.1	AT2G34430.1; AT2G34420.1	0	3	0.2609	0	1	1	1365.24	4093.69	4093.69	0.02	2e-05	CID (Collision Induced Dissociation)	MS2	0	6.475	123.251	22402	OE07207.raw	F7	46	2	38	31	0.00159673	1.454e-05	3.343e-08
		TRUE	High	Mascot (A4)	Unambiguous	YLGPFSGEPPSYLTGEFPGDyGWDTAGLSADPETFAR	Y21(Iodo)	2	AT2G34430.1; AT2G34420.1	AT2G34430.1; AT2G34420.1	0	3	0.4225	0	1	1	1365.23	4093.69	4093.69	-1.6	-0.00218	CID (Collision Induced Dissociation)	MS2	0	121.151	122.16	20265	OE07208.raw	F8	71	2	38	31	5.54923e-06	1.454e-05	3.505e-07
		TRUE	High	Mascot (A4)	Unambiguous	YLGPFSGEPPSyLTGEFPGDYGWDTAGLSADPETFAR	Y12(Iodo)	2	AT2G34430.1; AT2G34420.1	AT2G34430.1; AT2G34420.1	0	3	0.2188	0	1	1	1365.24	4093.71	4093.69	3.86	0.00527	CID (Collision Induced Dissociation)	MS2	0	87.806	123.294	19594	OE07219.raw	F17	32	2	38	31	0.0437267	1.454e-05	1.849e-05
		TRUE	High	Mascot (A4)	Unambiguous	YLGPFSGEPPSYLTGEFPGDyGWDTAGLSADPETFAR	Y21(Iodo)	2	AT2G34430.1; AT2G34420.1	AT2G34430.1; AT2G34420.1	0	3	0.0435	0	1	1	1365.25	4093.73	4093.69	8.96	0.01223	CID (Collision Induced Dissociation)	MS2	0	69.21	123.42	20755	OE07213.raw	F13	46	2	38	31	0.00174781	1.454e-05	3.725e-05
		TRUE	High	Mascot (A4)	Unambiguous	YLGPFSGEPPSYLTGEFPGDyGWDTAGLSADPETFAR	Y21(Iodo)	2	AT2G34430.1; AT2G34420.1	AT2G34430.1; AT2G34420.1	0	3	0.3871	0	1	1	1365.24	4093.69	4093.69	-0.7	-0.00096	CID (Collision Induced Dissociation)	MS2	0	52.447	123.15	20390	OE07212.raw	F12	31	2	38	31	0.0471219	1.454e-05	2.689e-05
		TRUE	High	Mascot (A4)	Unambiguous	YLGPFSGEPPSYLTGEFPGDyGWDTAGLSADPETFAR	Y21(Iodo)	2	AT2G34430.1; AT2G34420.1	AT2G34430.1; AT2G34420.1	0	3	0.3333	0	1	1	1365.24	4093.7	4093.69	2.25	0.00307	CID (Collision Induced Dissociation)	MS2	25.7569	270.321	121.881	18587	OE07220.raw	F18	33	2	38	31	0.0359385	1.454e-05	1.882e-05
		TRUE	High	Mascot (A4)	Unambiguous	YLGPFSGEPPSyLTGEFPGDYGWDTAGLSADPETFAR	Y12(Iodo)	2	AT2G34430.1; AT2G34420.1	AT2G34430.1; AT2G34420.1	0	3	0.0833	0	1	1	1365.24	4093.7	4093.69	1.18	0.00161	CID (Collision Induced Dissociation)	MS2	0	92.576	119.818	19389	OE06846.raw	F2	36	2	38	31	0.0149899	1.454e-05	3.677e-07
		TRUE	High	Mascot (A4)	Unambiguous	YLGPFSGEPPSYLTGEFPGDyGWDTAGLSADPETFAR	Y21(Iodo)	2	AT2G34430.1; AT2G34420.1	AT2G34430.1; AT2G34420.1	0	3	0.4474	0	1	1	1365.23	4093.68	4093.69	-3.38	-0.00462	CID (Collision Induced Dissociation)	MS2	42.9985	300	119.452	19315	OE06846.raw	F2	76	2	38	31	1.656e-06	1.454e-05	5.488e-08
		TRUE	High	Mascot (A4)	Unambiguous	YLGPFSGEPPSYLTGEFPGDyGWDTAGLSADPETFAR	Y21(Iodo)	2	AT2G34430.1; AT2G34420.1	AT2G34430.1; AT2G34420.1	0	3	0.1633	0	1	1	1365.23	4093.67	4093.69	-5.26	-0.00718	CID (Collision Induced Dissociation)	MS2	14.4725	300	119.395	18871	OE06847.raw	F3	49	2	37	30	0.000761868	1.454e-05	1.132e-06
		TRUE	High	Mascot (A4)	Unambiguous	YLGPFSGEPPSYLTGEFPGDyGWDTAGLSADPETFAR	Y21(Iodo)	2	AT2G34430.1; AT2G34420.1	AT2G34430.1; AT2G34420.1	0	3	0.2812	0	1	1	1365.24	4093.71	4093.69	4.67	0.00637	CID (Collision Induced Dissociation)	MS2	0	86.347	119.637	18919	OE06847.raw	F3	32	2	38	31	0.0394376	1.454e-05	7.706e-06
		TRUE	High	Mascot (A4)	Unambiguous	YLGPFSGEPPSYLTGEFPGDyGWDTAGLSADPETFAR	Y21(Iodo)	2	AT2G34430.1; AT2G34420.1	AT2G34430.1; AT2G34420.1	0	3	0.1087	0	1	1	1365.24	4093.7	4093.69	0.64	0.00088	CID (Collision Induced Dissociation)	MS2	0	164.69	119.853	21246	OE06845.raw	F1	46	2	38	31	0.00175839	1.454e-05	2.046e-07
		TRUE	High	Mascot (A4)	Unambiguous	YLGPFSGEPPSYLTGEFPGDyGWDTAGLSADPETFAR	Y21(Iodo)	2	AT2G34430.1; AT2G34420.1	AT2G34430.1; AT2G34420.1	0	3	0.5077	0	1	1	1365.23	4093.68	4093.69	-3.65	-0.00498	CID (Collision Induced Dissociation)	MS2	20.8738	134.675	123.247	22996	OE07206.raw	F6	65	2	38	31	2.04549e-05	1.454e-05	8.553e-08
		TRUE	High	Mascot (A4)	Unambiguous	YLGPFSGEPPSyLTGEFPGDYGWDTAGLSADPETFAR	Y12(Iodo)	2	AT2G34430.1; AT2G34420.1	AT2G34430.1; AT2G34420.1	0	3	0.0682	0	1	1	1365.24	4093.71	4093.69	2.7	0.00368	CID (Collision Induced Dissociation)	MS2	0	91.598	123.425	23030	OE07206.raw	F6	44	2	38	31	0.00273889	1.454e-05	2.38e-07
ATCG00680.1	photosystem II reaction center protein B	481.679	44	26	1458	26	508	56	6.89	51434	High
	Sequence	Modifications	# PSMs	Ions Score (by Search Engine): Mascot	Theo. MH+ [Da]	# Missed Cleavages	Qvality PEP	Qvality q-value	# Protein Groups	# Proteins	Master Protein Accessions	Percolator q-Value (by Search Engine): Mascot	Percolator PEP (by Search Engine): Mascot
	LAFYDYIGNNPAK	1xIodo [Y]	22	87	1611.63	0	1.03805e-06	9.82384e-05	1	1	ATCG00680.1	1.454e-05	1.927e-08
		Checked	Confidence	Identifying Node	PSM Ambiguity	Annotated Sequence	Modifications	# Proteins	Master Protein Accessions	Protein Accessions	# Missed Cleavages	Charge	DeltaScore	DeltaCn	Rank	Search Engine Rank	m/z [Da]	MH+ [Da]	Theo. MH+ [Da]	DeltaM [ppm]	Deltam/z [Da]	Activation Type	MS Order	Isolation Interference [%]	Ion Inject Time [ms]	RT [min]	First Scan	Spectrum File	File ID	Ions Score	# Protein Groups	Identity Strict	Identity Relaxed	Expectation Value	Percolator q-Value	Percolator PEP
		TRUE	High	Mascot (A4)	Unambiguous	LAFYDyIGNNPAK	Y6(Iodo)	1	ATCG00680.1	ATCG00680.1	0	2	0.46	0	1	1	806.321	1611.63	1611.63	0.11	9e-05	CID (Collision Induced Dissociation)	MS2	19.4747	44.628	87.6621	15340	OE07210.raw	F10	50	1	33	26	0.000217226	1.454e-05	1.851e-06
		TRUE	High	Mascot (A4)	Unambiguous	LAFyDYIGNNPAK	Y4(Iodo)	1	ATCG00680.1	ATCG00680.1	0	2	0.4462	0	1	1	806.322	1611.64	1611.63	1.78	0.00143	CID (Collision Induced Dissociation)	MS2	12.4574	234.164	86.7874	14955	OE07211.raw	F11	65	1	33	26	6.97024e-06	1.454e-05	2.136e-07
		TRUE	High	Mascot (A4)	Unambiguous	LAFYDyIGNNPAK	Y6(Iodo)	1	ATCG00680.1	ATCG00680.1	0	2	0.4615	0	1	1	806.321	1611.63	1611.63	0.41	0.00033	CID (Collision Induced Dissociation)	MS2	0	257.193	87.9524	15169	OE07211.raw	F11	65	1	33	26	7.65441e-06	1.454e-05	3.048e-07
		TRUE	High	Mascot (A4)	Unambiguous	LAFYDyIGNNPAK	Y6(Iodo)	1	ATCG00680.1	ATCG00680.1	0	2	0.4394	0	1	1	806.321	1611.64	1611.63	0.72	0.00058	CID (Collision Induced Dissociation)	MS2	10.0755	149.028	87.9992	13598	OE07209.raw	F9	66	1	33	26	5.66791e-06	1.454e-05	3.756e-08
		TRUE	High	Mascot (A4)	Unambiguous	LAFyDYIGNNPAK	Y4(Iodo)	1	ATCG00680.1	ATCG00680.1	0	2	0.459	0	1	1	806.321	1611.63	1611.63	0.64	0.00052	CID (Collision Induced Dissociation)	MS2	10.6316	83.369	86.8553	13409	OE07209.raw	F9	61	1	33	26	1.75964e-05	1.454e-05	1.035e-06
		TRUE	High	Mascot (A4)	Unambiguous	LAFyDYIGNNPAK	Y4(Iodo)	1	ATCG00680.1	ATCG00680.1	0	2	0.4615	0	1	1	806.32	1611.63	1611.63	-0.27	-0.00022	CID (Collision Induced Dissociation)	MS2	17.3763	90.574	86.3965	15074	OE07210.raw	F10	65	1	33	26	7.70887e-06	1.454e-05	1.684e-07
		TRUE	High	Mascot (A4)	Unambiguous	LAFyDYIGNNPAK	Y4(Iodo)	1	ATCG00680.1	ATCG00680.1	0	2	0.5	0	1	1	806.32	1611.63	1611.63	-0.87	-0.0007	CID (Collision Induced Dissociation)	MS2	0	300	86.6783	12705	OE07220.raw	F18	52	1	33	26	0.00014901	1.454e-05	2.091e-06
		TRUE	High	Mascot (A4)	Unambiguous	LAFyDYIGNNPAK	Y4(Iodo)	1	ATCG00680.1	ATCG00680.1	0	2	0.4677	0	1	1	806.321	1611.64	1611.63	0.94	0.00076	CID (Collision Induced Dissociation)	MS2	10.9159	300	86.001	13238	OE07214.raw	F14	62	1	33	26	1.50799e-05	1.454e-05	7.207e-07
		TRUE	High	Mascot (A4)	Unambiguous	LAFyDYIGNNPAK	Y4(Iodo)	1	ATCG00680.1	ATCG00680.1	0	2	0.4714	0	1	1	806.321	1611.64	1611.63	0.79	0.00064	CID (Collision Induced Dissociation)	MS2	0	123.645	86.2172	12708	OE07215.raw	F15	70	1	33	26	2.08652e-06	1.454e-05	2.288e-07
		TRUE	High	Mascot (A4)	Unambiguous	LAFYDyIGNNPAK	Y6(Iodo)	1	ATCG00680.1	ATCG00680.1	0	2	0.4032	0	1	1	806.321	1611.64	1611.63	0.72	0.00058	CID (Collision Induced Dissociation)	MS2	3.02475	135.406	87.407	12895	OE07215.raw	F15	62	1	33	26	1.32258e-05	1.454e-05	7.784e-07
		TRUE	High	Mascot (A4)	Unambiguous	LAFYDyIGNNPAK	Y6(Iodo)	1	ATCG00680.1	ATCG00680.1	0	2	0.449	0	1	1	806.321	1611.63	1611.63	0.49	0.00039	CID (Collision Induced Dissociation)	MS2	26.4776	300	87.3271	13448	OE07214.raw	F14	49	1	33	26	0.000280487	1.454e-05	6.062e-06
		TRUE	High	Mascot (A4)	Unambiguous	LAFYDyIGNNPAK	Y6(Iodo)	1	ATCG00680.1	ATCG00680.1	0	2	0.3684	0	1	1	806.321	1611.64	1611.63	0.72	0.00058	CID (Collision Induced Dissociation)	MS2	3.14283	300	87.631	13851	OE07216.raw	F16	57	1	33	26	4.26995e-05	1.454e-05	4.679e-07
		TRUE	High	Mascot (A4)	Unambiguous	LAFyDYIGNNPAK	Y4(Iodo)	1	ATCG00680.1	ATCG00680.1	0	2	0.3429	0	1	1	806.321	1611.63	1611.63	0.49	0.00039	CID (Collision Induced Dissociation)	MS2	14.0445	300	86.434	13683	OE07216.raw	F16	70	1	33	26	2.51138e-06	1.454e-05	1.217e-07
		TRUE	High	Mascot (A4)	Unambiguous	LAFYDyIGNNPAK	Y6(Iodo)	1	ATCG00680.1	ATCG00680.1	0	2	0.3571	0	1	1	806.323	1611.64	1611.63	2.84	0.00229	CID (Collision Induced Dissociation)	MS2	0	140.836	79.653	11896	OE06848.raw	F4	70	1	33	26	1.86625e-06	1.454e-05	2.829e-07
		TRUE	High	Mascot (A4)	Unambiguous	LAFyDYIGNNPAK	Y4(Iodo)	1	ATCG00680.1	ATCG00680.1	0	2	0.4286	0	1	1	806.322	1611.64	1611.63	1.62	0.00131	CID (Collision Induced Dissociation)	MS2	0	300	78.9107	11775	OE06848.raw	F4	49	1	33	26	0.000280058	1.454e-05	8.255e-06
		TRUE	High	Mascot (A4)	Unambiguous	LAFYDyIGNNPAK	Y6(Iodo)	1	ATCG00680.1	ATCG00680.1	0	2	0.4035	0	1	1	806.321	1611.63	1611.63	0.41	0.00033	CID (Collision Induced Dissociation)	MS2	21.5659	300	80.5357	12600	OE06847.raw	F3	57	1	33	26	4.26493e-05	1.454e-05	4.174e-07
		TRUE	High	Mascot (A4)	Unambiguous	LAFyDYIGNNPAK	Y4(Iodo)	1	ATCG00680.1	ATCG00680.1	0	2	0.3485	0	1	1	806.32	1611.63	1611.63	-0.19	-0.00016	CID (Collision Induced Dissociation)	MS2	28.9551	300	79.0444	12369	OE06847.raw	F3	66	1	33	26	6.29493e-06	1.454e-05	2e-07
		TRUE	High	Mascot (A4)	Unambiguous	LAFyDYIGNNPAK	Y4(Iodo)	1	ATCG00680.1	ATCG00680.1	0	2	0.451	0	1	1	806.32	1611.63	1611.63	-0.27	-0.00022	CID (Collision Induced Dissociation)	MS2	21.1427	300	78.092	11649	OE06848.raw	F4	51	1	33	26	0.000185349	1.454e-05	3.991e-07
		TRUE	High	Mascot (A4)	Unambiguous	LAFyDYIGNNPAK	Y4(Iodo)	1	ATCG00680.1	ATCG00680.1	0	2	0.3218	0	1	1	806.321	1611.63	1611.63	0.11	9e-05	CID (Collision Induced Dissociation)	MS2	9.35014	104.907	78.714	13931	OE06849.raw	F5	87	1	33	26	4.68718e-08	1.454e-05	1.927e-08
		TRUE	High	Mascot (A4)	Unambiguous	LAFYDyIGNNPAK	Y6(Iodo)	1	ATCG00680.1	ATCG00680.1	0	2	0.3871	0	1	1	806.32	1611.63	1611.63	-0.95	-0.00077	CID (Collision Induced Dissociation)	MS2	0	175.523	80.1622	14192	OE06849.raw	F5	62	1	33	26	1.41402e-05	1.454e-05	2.664e-07
		TRUE	High	Mascot (A4)	Unambiguous	LAFyDYIGNNPAK	Y4(Iodo)	1	ATCG00680.1	ATCG00680.1	0	2	0.4348	0	1	1	806.321	1611.63	1611.63	0.49	0.00039	CID (Collision Induced Dissociation)	MS2	35.6557	180.253	87.7096	14044	OE07208.raw	F8	69	1	33	26	3.27274e-06	1.454e-05	4.95e-08
		TRUE	High	Mascot (A4)	Unambiguous	LAFYDyIGNNPAK	Y6(Iodo)	1	ATCG00680.1	ATCG00680.1	0	2	0.4348	0	1	1	806.321	1611.64	1611.63	1.02	0.00082	CID (Collision Induced Dissociation)	MS2	23.0877	239.548	88.9196	14235	OE07208.raw	F8	46	1	33	26	0.000528823	1.454e-05	1.55e-06
	YQWDQGYFQQEIYR	1xIodo [Y]	8	75	2049.76	0	2.42373e-07	9.82384e-05	1	1	ATCG00680.1	1.454e-05	3.341e-09
		Checked	Confidence	Identifying Node	PSM Ambiguity	Annotated Sequence	Modifications	# Proteins	Master Protein Accessions	Protein Accessions	# Missed Cleavages	Charge	DeltaScore	DeltaCn	Rank	Search Engine Rank	m/z [Da]	MH+ [Da]	Theo. MH+ [Da]	DeltaM [ppm]	Deltam/z [Da]	Activation Type	MS Order	Isolation Interference [%]	Ion Inject Time [ms]	RT [min]	First Scan	Spectrum File	File ID	Ions Score	# Protein Groups	Identity Strict	Identity Relaxed	Expectation Value	Percolator q-Value	Percolator PEP
		TRUE	High	Mascot (A4)	Unambiguous	YQWDQGyFQQEIYR	Y7(Iodo)	1	ATCG00680.1	ATCG00680.1	0	2	0.8125	0	1	1	1025.39	2049.76	2049.76	0.03	3e-05	CID (Collision Induced Dissociation)	MS2	0	300	92.0851	14238	OE07209.raw	F9	80	1	32	25	1.71027e-07	1.454e-05	1.887e-08
		TRUE	High	Mascot (A4)	Unambiguous	YQWDQGyFQQEIYR	Y7(Iodo)	1	ATCG00680.1	ATCG00680.1	0	2	0.7361	0	1	1	1025.38	2049.76	2049.76	-0.09	-9e-05	CID (Collision Induced Dissociation)	MS2	0	251.611	91.859	16169	OE07210.raw	F10	72	1	32	25	1.09331e-06	1.454e-05	1.616e-07
		TRUE	High	Mascot (A4)	Unambiguous	yQWDQGYFQQEIYR	Y1(Iodo)	1	ATCG00680.1	ATCG00680.1	0	2	0.6714	0	1	1	1025.38	2049.76	2049.76	-0.45	-0.00046	CID (Collision Induced Dissociation)	MS2	0	130.749	87.9952	15414	OE07210.raw	F10	70	1	32	25	1.90771e-06	1.454e-05	1.1e-07
		TRUE	High	Mascot (A4)	Unambiguous	YQWDQGyFQQEIYR	Y7(Iodo)	1	ATCG00680.1	ATCG00680.1	0	2	0.7424	0	1	1	1025.38	2049.76	2049.76	-0.33	-0.00034	CID (Collision Induced Dissociation)	MS2	0	300	91.8003	14445	OE07216.raw	F16	66	1	32	25	4.65312e-06	1.454e-05	2.241e-08
		TRUE	High	Mascot (A4)	Unambiguous	YQWDQGyFQQEIYR	Y7(Iodo)	1	ATCG00680.1	ATCG00680.1	0	2	0.8082	0	1	1	1025.39	2049.76	2049.76	0.98	0.00101	CID (Collision Induced Dissociation)	MS2	0	300	91.5598	13529	OE07215.raw	F15	73	1	32	25	8.81079e-07	1.454e-05	2.042e-08
		TRUE	High	Mascot (A4)	Unambiguous	YQWDQGyFQQEIYR	Y7(Iodo)	1	ATCG00680.1	ATCG00680.1	0	2	0.8133	0	1	1	1025.39	2049.76	2049.76	0.74	0.00076	CID (Collision Induced Dissociation)	MS2	0	300	84.8089	14998	OE06849.raw	F5	75	1	32	25	5.33543e-07	1.454e-05	3.341e-09
		TRUE	High	Mascot (A4)	Unambiguous	YQWDQGyFQQEIYR	Y7(Iodo)	1	ATCG00680.1	ATCG00680.1	0	3	0.3333	0	1	1	683.926	2049.76	2049.76	-0.13	-9e-05	CID (Collision Induced Dissociation)	MS2	26.1192	300	84.4661	12618	OE06848.raw	F4	33	1	32	25	0.00862471	1.454e-05	1.799e-05
		TRUE	High	Mascot (A4)	Unambiguous	YQWDQGyFQQEIYR	Y7(Iodo)	1	ATCG00680.1	ATCG00680.1	0	2	0.8235	0	1	1	1025.38	2049.76	2049.76	-1.28	-0.00131	CID (Collision Induced Dissociation)	MS2	0	300	84.459	12617	OE06848.raw	F4	68	1	32	25	2.56235e-06	1.454e-05	2.443e-07
AT2G05070.1	photosystem II light harvesting complex gene 2.2	238.416	67	12	1407	1	265	28.6	5.43	36589	High
	Sequence	Modifications	# PSMs	Ions Score (by Search Engine): Mascot	Theo. MH+ [Da]	# Missed Cleavages	Qvality PEP	Qvality q-value	# Protein Groups	# Proteins	Master Protein Accessions	Percolator q-Value (by Search Engine): Mascot	Percolator PEP (by Search Engine): Mascot
	STPQSIWYGPDRPK	1xIodo [Y8]	2	52	1757.71	0	0.000287432	9.82384e-05	3	3	AT2G05100.1; AT2G05070.1; AT3G27690.1	1.454e-05	1.659e-05
		Checked	Confidence	Identifying Node	PSM Ambiguity	Annotated Sequence	Modifications	# Proteins	Master Protein Accessions	Protein Accessions	# Missed Cleavages	Charge	DeltaScore	DeltaCn	Rank	Search Engine Rank	m/z [Da]	MH+ [Da]	Theo. MH+ [Da]	DeltaM [ppm]	Deltam/z [Da]	Activation Type	MS Order	Isolation Interference [%]	Ion Inject Time [ms]	RT [min]	First Scan	Spectrum File	File ID	Ions Score	# Protein Groups	Identity Strict	Identity Relaxed	Expectation Value	Percolator q-Value	Percolator PEP
		TRUE	High	Mascot (A4)	Unambiguous	STPQSIWyGPDRPK	Y8(Iodo)	3	AT2G05100.1; AT2G05070.1; AT3G27690.1	AT2G05100.1; AT2G05070.1; AT3G27690.1	0	2	1	0	1	1	879.361	1757.71	1757.71	0.21	0.00018	CID (Collision Induced Dissociation)	MS2	0	300	35.9024	5697	OE07214.raw	F14	37	3	33	26	0.0046607	1.454e-05	3.678e-05
		TRUE	High	Mascot (A4)	Unambiguous	STPQSIWyGPDRPK	Y8(Iodo)	3	AT2G05100.1; AT2G05070.1; AT3G27690.1	AT2G05100.1; AT2G05070.1; AT3G27690.1	0	2	1	0	1	1	879.361	1757.71	1757.71	0.28	0.00025	CID (Collision Induced Dissociation)	MS2	0	300	29.3732	4614	OE06846.raw	F2	52	3	33	26	0.000156065	1.454e-05	1.659e-05
	YLGPFSENTPSYLTGEYPGDYGWDTAGLSADPETFAK	1xIodo [Y]	10	57	4142.7	0	2.32819e-07	9.82384e-05	3	3	AT2G05100.1; AT2G05070.1; AT3G27690.1	1.454e-05	3.193e-09
		Checked	Confidence	Identifying Node	PSM Ambiguity	Annotated Sequence	Modifications	# Proteins	Master Protein Accessions	Protein Accessions	# Missed Cleavages	Charge	DeltaScore	DeltaCn	Rank	Search Engine Rank	m/z [Da]	MH+ [Da]	Theo. MH+ [Da]	DeltaM [ppm]	Deltam/z [Da]	Activation Type	MS Order	Isolation Interference [%]	Ion Inject Time [ms]	RT [min]	First Scan	Spectrum File	File ID	Ions Score	# Protein Groups	Identity Strict	Identity Relaxed	Expectation Value	Percolator q-Value	Percolator PEP
		TRUE	High	Mascot (A4)	Unambiguous	YLGPFSENTPSYLTGEyPGDYGWDTAGLSADPETFAK	Y17(Iodo)	3	AT2G05100.1; AT2G05070.1; AT3G27690.1	AT2G05100.1; AT2G05070.1; AT3G27690.1	0	3	0.125	0	1	1	1381.57	4142.69	4142.7	-2.43	-0.00336	CID (Collision Induced Dissociation)	MS2	0	143.294	119.296	18900	OE07219.raw	F17	41	3	37	30	0.00559706	1.454e-05	3.126e-06
		TRUE	High	Mascot (A4)	Unambiguous	YLGPFSENTPSYLTGEYPGDyGWDTAGLSADPETFAK	Y21(Iodo)	3	AT2G05100.1; AT2G05070.1; AT3G27690.1	AT2G05100.1; AT2G05070.1; AT3G27690.1	0	3	0.1064	0	1	1	1381.57	4142.7	4142.7	0.04	6e-05	CID (Collision Induced Dissociation)	MS2	0	74.492	119.413	19686	OE07212.raw	F12	47	3	38	31	0.00134642	1.454e-05	7.058e-07
		TRUE	High	Mascot (A4)	Unambiguous	YLGPFSENTPSYLTGEYPGDyGWDTAGLSADPETFAK	Y21(Iodo)	3	AT2G05100.1; AT2G05070.1; AT3G27690.1	AT2G05100.1; AT2G05070.1; AT3G27690.1	0	3	0.1818	0	1	1	1381.56	4142.68	4142.7	-4.73	-0.00654	CID (Collision Induced Dissociation)	MS2	85.5629	46.937	119.32	19840	OE07213.raw	F13	55	3	37	30	0.000193944	1.454e-05	2.708e-06
		TRUE	High	Mascot (A4)	Unambiguous	YLGPFSENTPSYLTGEYPGDyGWDTAGLSADPETFAK	Y21(Iodo)	3	AT2G05100.1; AT2G05070.1; AT3G27690.1	AT2G05100.1; AT2G05070.1; AT3G27690.1	0	3	0.0678	0	1	1	1381.57	4142.69	4142.7	-2.35	-0.00324	CID (Collision Induced Dissociation)	MS2	32.919	18.206	119.016	18926	OE07214.raw	F14	59	3	37	30	8.05875e-05	1.454e-05	5.412e-07
		TRUE	High	Mascot (A4)	Unambiguous	YLGPFSENTPSYLTGEyPGDYGWDTAGLSADPETFAK	Y17(Iodo)	3	AT2G05100.1; AT2G05070.1; AT3G27690.1	AT2G05100.1; AT2G05070.1; AT3G27690.1	0	3	0.0357	0	1	1	1381.56	4142.67	4142.7	-6.15	-0.00849	CID (Collision Induced Dissociation)	MS2	4.72886	35.605	118.847	18885	OE07214.raw	F14	56	3	37	30	0.000159478	1.454e-05	1.131e-05
		TRUE	High	Mascot (A4)	Unambiguous	YLGPFSENTPSYLTGEyPGDYGWDTAGLSADPETFAK	Y17(Iodo)	3	AT2G05100.1; AT2G05070.1; AT3G27690.1	AT2G05100.1; AT2G05070.1; AT3G27690.1	0	3	0.1579	0	1	1	1381.57	4142.7	4142.7	-0.67	-0.00092	CID (Collision Induced Dissociation)	MS2	31.5249	171.493	115.545	18533	OE06846.raw	F2	57	3	38	31	0.000133169	1.454e-05	3.193e-09
		TRUE	High	Mascot (A4)	Unambiguous	YLGPFSENTPSyLTGEYPGDYGWDTAGLSADPETFAK	Y12(Iodo)	3	AT2G05100.1; AT2G05070.1; AT3G27690.1	AT2G05100.1; AT2G05070.1; AT3G27690.1	0	3	0.0286	0	1	1	1381.57	4142.7	4142.7	0.57	0.00079	CID (Collision Induced Dissociation)	MS2	0	46.555	115.617	18548	OE06846.raw	F2	70	3	38	31	5.7461e-06	1.454e-05	9.584e-09
		TRUE	High	Mascot (A4)	Unambiguous	YLGPFSENTPSYLTGEyPGDYGWDTAGLSADPETFAK	Y17(Iodo)	3	AT2G05100.1; AT2G05070.1; AT3G27690.1	AT2G05100.1; AT2G05070.1; AT3G27690.1	0	3	0.1034	0	1	1	1381.57	4142.7	4142.7	-0.14	-0.00019	CID (Collision Induced Dissociation)	MS2	0	73	115.354	18143	OE06847.raw	F3	58	3	38	31	0.00011164	1.454e-05	3.918e-08
		TRUE	High	Mascot (A4)	Unambiguous	yLGPFSENTPSYLTGEYPGDYGWDTAGLSADPETFAK	Y1(Iodo)	3	AT2G05100.1; AT2G05070.1; AT3G27690.1	AT2G05100.1; AT2G05070.1; AT3G27690.1	0	3	0.1	0	1	1	1381.57	4142.69	4142.7	-2.26	-0.00312	CID (Collision Induced Dissociation)	MS2	0	15.823	119.774	21502	OE07207.raw	F7	40	3	37	30	0.00574063	2.671e-05	0.0003491
		TRUE	High	Mascot (A4)	Unambiguous	YLGPFSENTPSyLTGEYPGDYGWDTAGLSADPETFAK	Y12(Iodo)	3	AT2G05100.1; AT2G05070.1; AT3G27690.1	AT2G05100.1; AT2G05070.1; AT3G27690.1	0	3	0.1765	0	1	1	1381.57	4142.69	4142.7	-3.05	-0.00422	CID (Collision Induced Dissociation)	MS2	0	17.272	119.46	19650	OE07208.raw	F8	34	3	37	30	0.0227008	0.0002012	0.00184
	YLGPFSENTPSYLTGEYPGDYGWDTAGLSADPETFAK	1xDeamidated [N8]; 1xIodo [Y]	3	62	4143.68	0	3.46927e-06	9.82384e-05	3	3	AT2G05100.1; AT2G05070.1; AT3G27690.1	1.454e-05	8.182e-08
		Checked	Confidence	Identifying Node	PSM Ambiguity	Annotated Sequence	Modifications	# Proteins	Master Protein Accessions	Protein Accessions	# Missed Cleavages	Charge	DeltaScore	DeltaCn	Rank	Search Engine Rank	m/z [Da]	MH+ [Da]	Theo. MH+ [Da]	DeltaM [ppm]	Deltam/z [Da]	Activation Type	MS Order	Isolation Interference [%]	Ion Inject Time [ms]	RT [min]	First Scan	Spectrum File	File ID	Ions Score	# Protein Groups	Identity Strict	Identity Relaxed	Expectation Value	Percolator q-Value	Percolator PEP
		TRUE	High	Mascot (A4)	Unambiguous	YLGPFSEnTPSYLTGEYPGDyGWDTAGLSADPETFAK	N8(Deamidated); Y21(Iodo)	3	AT2G05100.1; AT2G05070.1; AT3G27690.1	AT2G05100.1; AT2G05070.1; AT3G27690.1	0	3	0.2258	0	1	1	1381.9	4143.67	4143.68	-1.99	-0.00275	CID (Collision Induced Dissociation)	MS2	49.0146	72.064	118.598	19452	OE07208.raw	F8	62	3	37	30	4.10256e-05	1.454e-05	8.182e-08
		TRUE	High	Mascot (A4)	Unambiguous	YLGPFSEnTPSyLTGEYPGDYGWDTAGLSADPETFAK	N8(Deamidated); Y12(Iodo)	3	AT2G05100.1; AT2G05070.1; AT3G27690.1	AT2G05100.1; AT2G05070.1; AT3G27690.1	0	3	0.1176	0	1	1	1381.91	4143.71	4143.68	6.84	0.00945	CID (Collision Induced Dissociation)	MS2	13.8614	107.121	119.392	22225	OE07206.raw	F6	34	3	37	30	0.0220819	1.454e-05	6.651e-05
		TRUE	High	Mascot (A4)	Unambiguous	YLGPFSEnTPSYLTGEYPGDyGWDTAGLSADPETFAK	N8(Deamidated); Y21(Iodo)	3	AT2G05100.1; AT2G05070.1; AT3G27690.1	AT2G05100.1; AT2G05070.1; AT3G27690.1	0	3	0.0882	0	1	1	1381.9	4143.69	4143.68	1.54	0.00213	CID (Collision Induced Dissociation)	MS2	0	58.375	119.911	19763	OE07208.raw	F8	34	3	37	30	0.0244224	0.0003457	0.004091
AT2G34430.1	light-harvesting chlorophyll-protein complex II subunit B1	230.469	79	14	1402	2	266	28.2	5.27	39385	High
	Sequence	Modifications	# PSMs	Ions Score (by Search Engine): Mascot	Theo. MH+ [Da]	# Missed Cleavages	Qvality PEP	Qvality q-value	# Protein Groups	# Proteins	Master Protein Accessions	Percolator q-Value (by Search Engine): Mascot	Percolator PEP (by Search Engine): Mascot
	ASKPTGPSGSPWYGSDR	1xIodo [Y13]	1	34	1875.72	0	6.36313e-05	9.82384e-05	1	1	AT2G34430.1	1.454e-05	2.701e-06
		Checked	Confidence	Identifying Node	PSM Ambiguity	Annotated Sequence	Modifications	# Proteins	Master Protein Accessions	Protein Accessions	# Missed Cleavages	Charge	DeltaScore	DeltaCn	Rank	Search Engine Rank	m/z [Da]	MH+ [Da]	Theo. MH+ [Da]	DeltaM [ppm]	Deltam/z [Da]	Activation Type	MS Order	Isolation Interference [%]	Ion Inject Time [ms]	RT [min]	First Scan	Spectrum File	File ID	Ions Score	# Protein Groups	Identity Strict	Identity Relaxed	Expectation Value	Percolator q-Value	Percolator PEP
		TRUE	High	Mascot (A4)	Unambiguous	ASKPTGPSGSPWyGSDR	Y13(Iodo)	1	AT2G34430.1	AT2G34430.1	0	3	1	0	1	1	625.91	1875.72	1875.72	0.19	0.00012	CID (Collision Induced Dissociation)	MS2	14.0463	101.19	21.935	3947	OE07207.raw	F7	34	1	33	26	0.0095352	1.454e-05	2.701e-06
	YLGPFSGEPPSYLTGEFPGDYGWDTAGLSADPETFAR	1xIodo [Y]	14	46	4093.69	0	1.6375e-06	9.82384e-05	2	2	AT2G34430.1; AT2G34420.1	1.454e-05	3.343e-08
		Checked	Confidence	Identifying Node	PSM Ambiguity	Annotated Sequence	Modifications	# Proteins	Master Protein Accessions	Protein Accessions	# Missed Cleavages	Charge	DeltaScore	DeltaCn	Rank	Search Engine Rank	m/z [Da]	MH+ [Da]	Theo. MH+ [Da]	DeltaM [ppm]	Deltam/z [Da]	Activation Type	MS Order	Isolation Interference [%]	Ion Inject Time [ms]	RT [min]	First Scan	Spectrum File	File ID	Ions Score	# Protein Groups	Identity Strict	Identity Relaxed	Expectation Value	Percolator q-Value	Percolator PEP
		TRUE	High	Mascot (A4)	Unambiguous	YLGPFSGEPPSYLTGEFPGDyGWDTAGLSADPETFAR	Y21(Iodo)	2	AT2G34430.1; AT2G34420.1	AT2G34430.1; AT2G34420.1	0	3	0.2281	0	1	1	1365.24	4093.7	4093.69	1.54	0.0021	CID (Collision Induced Dissociation)	MS2	85.3752	116.405	123.255	20498	OE07208.raw	F8	57	2	38	31	0.000124139	1.454e-05	1.851e-07
		TRUE	High	Mascot (A4)	Unambiguous	YLGPFSGEPPSYLTGEFPGDyGWDTAGLSADPETFAR	Y21(Iodo)	2	AT2G34430.1; AT2G34420.1	AT2G34430.1; AT2G34420.1	0	3	0.2609	0	1	1	1365.24	4093.69	4093.69	0.02	2e-05	CID (Collision Induced Dissociation)	MS2	0	6.475	123.251	22402	OE07207.raw	F7	46	2	38	31	0.00159673	1.454e-05	3.343e-08
		TRUE	High	Mascot (A4)	Unambiguous	YLGPFSGEPPSYLTGEFPGDyGWDTAGLSADPETFAR	Y21(Iodo)	2	AT2G34430.1; AT2G34420.1	AT2G34430.1; AT2G34420.1	0	3	0.4225	0	1	1	1365.23	4093.69	4093.69	-1.6	-0.00218	CID (Collision Induced Dissociation)	MS2	0	121.151	122.16	20265	OE07208.raw	F8	71	2	38	31	5.54923e-06	1.454e-05	3.505e-07
		TRUE	High	Mascot (A4)	Unambiguous	YLGPFSGEPPSyLTGEFPGDYGWDTAGLSADPETFAR	Y12(Iodo)	2	AT2G34430.1; AT2G34420.1	AT2G34430.1; AT2G34420.1	0	3	0.2188	0	1	1	1365.24	4093.71	4093.69	3.86	0.00527	CID (Collision Induced Dissociation)	MS2	0	87.806	123.294	19594	OE07219.raw	F17	32	2	38	31	0.0437267	1.454e-05	1.849e-05
		TRUE	High	Mascot (A4)	Unambiguous	YLGPFSGEPPSYLTGEFPGDyGWDTAGLSADPETFAR	Y21(Iodo)	2	AT2G34430.1; AT2G34420.1	AT2G34430.1; AT2G34420.1	0	3	0.0435	0	1	1	1365.25	4093.73	4093.69	8.96	0.01223	CID (Collision Induced Dissociation)	MS2	0	69.21	123.42	20755	OE07213.raw	F13	46	2	38	31	0.00174781	1.454e-05	3.725e-05
		TRUE	High	Mascot (A4)	Unambiguous	YLGPFSGEPPSYLTGEFPGDyGWDTAGLSADPETFAR	Y21(Iodo)	2	AT2G34430.1; AT2G34420.1	AT2G34430.1; AT2G34420.1	0	3	0.3871	0	1	1	1365.24	4093.69	4093.69	-0.7	-0.00096	CID (Collision Induced Dissociation)	MS2	0	52.447	123.15	20390	OE07212.raw	F12	31	2	38	31	0.0471219	1.454e-05	2.689e-05
		TRUE	High	Mascot (A4)	Unambiguous	YLGPFSGEPPSYLTGEFPGDyGWDTAGLSADPETFAR	Y21(Iodo)	2	AT2G34430.1; AT2G34420.1	AT2G34430.1; AT2G34420.1	0	3	0.3333	0	1	1	1365.24	4093.7	4093.69	2.25	0.00307	CID (Collision Induced Dissociation)	MS2	25.7569	270.321	121.881	18587	OE07220.raw	F18	33	2	38	31	0.0359385	1.454e-05	1.882e-05
		TRUE	High	Mascot (A4)	Unambiguous	YLGPFSGEPPSyLTGEFPGDYGWDTAGLSADPETFAR	Y12(Iodo)	2	AT2G34430.1; AT2G34420.1	AT2G34430.1; AT2G34420.1	0	3	0.0833	0	1	1	1365.24	4093.7	4093.69	1.18	0.00161	CID (Collision Induced Dissociation)	MS2	0	92.576	119.818	19389	OE06846.raw	F2	36	2	38	31	0.0149899	1.454e-05	3.677e-07
		TRUE	High	Mascot (A4)	Unambiguous	YLGPFSGEPPSYLTGEFPGDyGWDTAGLSADPETFAR	Y21(Iodo)	2	AT2G34430.1; AT2G34420.1	AT2G34430.1; AT2G34420.1	0	3	0.4474	0	1	1	1365.23	4093.68	4093.69	-3.38	-0.00462	CID (Collision Induced Dissociation)	MS2	42.9985	300	119.452	19315	OE06846.raw	F2	76	2	38	31	1.656e-06	1.454e-05	5.488e-08
		TRUE	High	Mascot (A4)	Unambiguous	YLGPFSGEPPSYLTGEFPGDyGWDTAGLSADPETFAR	Y21(Iodo)	2	AT2G34430.1; AT2G34420.1	AT2G34430.1; AT2G34420.1	0	3	0.1633	0	1	1	1365.23	4093.67	4093.69	-5.26	-0.00718	CID (Collision Induced Dissociation)	MS2	14.4725	300	119.395	18871	OE06847.raw	F3	49	2	37	30	0.000761868	1.454e-05	1.132e-06
		TRUE	High	Mascot (A4)	Unambiguous	YLGPFSGEPPSYLTGEFPGDyGWDTAGLSADPETFAR	Y21(Iodo)	2	AT2G34430.1; AT2G34420.1	AT2G34430.1; AT2G34420.1	0	3	0.2812	0	1	1	1365.24	4093.71	4093.69	4.67	0.00637	CID (Collision Induced Dissociation)	MS2	0	86.347	119.637	18919	OE06847.raw	F3	32	2	38	31	0.0394376	1.454e-05	7.706e-06
		TRUE	High	Mascot (A4)	Unambiguous	YLGPFSGEPPSYLTGEFPGDyGWDTAGLSADPETFAR	Y21(Iodo)	2	AT2G34430.1; AT2G34420.1	AT2G34430.1; AT2G34420.1	0	3	0.1087	0	1	1	1365.24	4093.7	4093.69	0.64	0.00088	CID (Collision Induced Dissociation)	MS2	0	164.69	119.853	21246	OE06845.raw	F1	46	2	38	31	0.00175839	1.454e-05	2.046e-07
		TRUE	High	Mascot (A4)	Unambiguous	YLGPFSGEPPSYLTGEFPGDyGWDTAGLSADPETFAR	Y21(Iodo)	2	AT2G34430.1; AT2G34420.1	AT2G34430.1; AT2G34420.1	0	3	0.5077	0	1	1	1365.23	4093.68	4093.69	-3.65	-0.00498	CID (Collision Induced Dissociation)	MS2	20.8738	134.675	123.247	22996	OE07206.raw	F6	65	2	38	31	2.04549e-05	1.454e-05	8.553e-08
		TRUE	High	Mascot (A4)	Unambiguous	YLGPFSGEPPSyLTGEFPGDYGWDTAGLSADPETFAR	Y12(Iodo)	2	AT2G34430.1; AT2G34420.1	AT2G34430.1; AT2G34420.1	0	3	0.0682	0	1	1	1365.24	4093.71	4093.69	2.7	0.00368	CID (Collision Induced Dissociation)	MS2	0	91.598	123.425	23030	OE07206.raw	F6	44	2	38	31	0.00273889	1.454e-05	2.38e-07
AT3G27690.1	photosystem II light harvesting complex gene 2.3	233.11	67	12	1373	1	266	28.8	5.9	35845	High
	Sequence	Modifications	# PSMs	Ions Score (by Search Engine): Mascot	Theo. MH+ [Da]	# Missed Cleavages	Qvality PEP	Qvality q-value	# Protein Groups	# Proteins	Master Protein Accessions	Percolator q-Value (by Search Engine): Mascot	Percolator PEP (by Search Engine): Mascot
	STPQSIWYGPDRPK	1xIodo [Y8]	2	52	1757.71	0	0.000287432	9.82384e-05	3	3	AT2G05100.1; AT2G05070.1; AT3G27690.1	1.454e-05	1.659e-05
		Checked	Confidence	Identifying Node	PSM Ambiguity	Annotated Sequence	Modifications	# Proteins	Master Protein Accessions	Protein Accessions	# Missed Cleavages	Charge	DeltaScore	DeltaCn	Rank	Search Engine Rank	m/z [Da]	MH+ [Da]	Theo. MH+ [Da]	DeltaM [ppm]	Deltam/z [Da]	Activation Type	MS Order	Isolation Interference [%]	Ion Inject Time [ms]	RT [min]	First Scan	Spectrum File	File ID	Ions Score	# Protein Groups	Identity Strict	Identity Relaxed	Expectation Value	Percolator q-Value	Percolator PEP
		TRUE	High	Mascot (A4)	Unambiguous	STPQSIWyGPDRPK	Y8(Iodo)	3	AT2G05100.1; AT2G05070.1; AT3G27690.1	AT2G05100.1; AT2G05070.1; AT3G27690.1	0	2	1	0	1	1	879.361	1757.71	1757.71	0.21	0.00018	CID (Collision Induced Dissociation)	MS2	0	300	35.9024	5697	OE07214.raw	F14	37	3	33	26	0.0046607	1.454e-05	3.678e-05
		TRUE	High	Mascot (A4)	Unambiguous	STPQSIWyGPDRPK	Y8(Iodo)	3	AT2G05100.1; AT2G05070.1; AT3G27690.1	AT2G05100.1; AT2G05070.1; AT3G27690.1	0	2	1	0	1	1	879.361	1757.71	1757.71	0.28	0.00025	CID (Collision Induced Dissociation)	MS2	0	300	29.3732	4614	OE06846.raw	F2	52	3	33	26	0.000156065	1.454e-05	1.659e-05
	YLGPFSENTPSYLTGEYPGDYGWDTAGLSADPETFAK	1xIodo [Y]	10	57	4142.7	0	2.32819e-07	9.82384e-05	3	3	AT2G05100.1; AT2G05070.1; AT3G27690.1	1.454e-05	3.193e-09
		Checked	Confidence	Identifying Node	PSM Ambiguity	Annotated Sequence	Modifications	# Proteins	Master Protein Accessions	Protein Accessions	# Missed Cleavages	Charge	DeltaScore	DeltaCn	Rank	Search Engine Rank	m/z [Da]	MH+ [Da]	Theo. MH+ [Da]	DeltaM [ppm]	Deltam/z [Da]	Activation Type	MS Order	Isolation Interference [%]	Ion Inject Time [ms]	RT [min]	First Scan	Spectrum File	File ID	Ions Score	# Protein Groups	Identity Strict	Identity Relaxed	Expectation Value	Percolator q-Value	Percolator PEP
		TRUE	High	Mascot (A4)	Unambiguous	YLGPFSENTPSYLTGEyPGDYGWDTAGLSADPETFAK	Y17(Iodo)	3	AT2G05100.1; AT2G05070.1; AT3G27690.1	AT2G05100.1; AT2G05070.1; AT3G27690.1	0	3	0.125	0	1	1	1381.57	4142.69	4142.7	-2.43	-0.00336	CID (Collision Induced Dissociation)	MS2	0	143.294	119.296	18900	OE07219.raw	F17	41	3	37	30	0.00559706	1.454e-05	3.126e-06
		TRUE	High	Mascot (A4)	Unambiguous	YLGPFSENTPSYLTGEYPGDyGWDTAGLSADPETFAK	Y21(Iodo)	3	AT2G05100.1; AT2G05070.1; AT3G27690.1	AT2G05100.1; AT2G05070.1; AT3G27690.1	0	3	0.1064	0	1	1	1381.57	4142.7	4142.7	0.04	6e-05	CID (Collision Induced Dissociation)	MS2	0	74.492	119.413	19686	OE07212.raw	F12	47	3	38	31	0.00134642	1.454e-05	7.058e-07
		TRUE	High	Mascot (A4)	Unambiguous	YLGPFSENTPSYLTGEYPGDyGWDTAGLSADPETFAK	Y21(Iodo)	3	AT2G05100.1; AT2G05070.1; AT3G27690.1	AT2G05100.1; AT2G05070.1; AT3G27690.1	0	3	0.1818	0	1	1	1381.56	4142.68	4142.7	-4.73	-0.00654	CID (Collision Induced Dissociation)	MS2	85.5629	46.937	119.32	19840	OE07213.raw	F13	55	3	37	30	0.000193944	1.454e-05	2.708e-06
		TRUE	High	Mascot (A4)	Unambiguous	YLGPFSENTPSYLTGEYPGDyGWDTAGLSADPETFAK	Y21(Iodo)	3	AT2G05100.1; AT2G05070.1; AT3G27690.1	AT2G05100.1; AT2G05070.1; AT3G27690.1	0	3	0.0678	0	1	1	1381.57	4142.69	4142.7	-2.35	-0.00324	CID (Collision Induced Dissociation)	MS2	32.919	18.206	119.016	18926	OE07214.raw	F14	59	3	37	30	8.05875e-05	1.454e-05	5.412e-07
		TRUE	High	Mascot (A4)	Unambiguous	YLGPFSENTPSYLTGEyPGDYGWDTAGLSADPETFAK	Y17(Iodo)	3	AT2G05100.1; AT2G05070.1; AT3G27690.1	AT2G05100.1; AT2G05070.1; AT3G27690.1	0	3	0.0357	0	1	1	1381.56	4142.67	4142.7	-6.15	-0.00849	CID (Collision Induced Dissociation)	MS2	4.72886	35.605	118.847	18885	OE07214.raw	F14	56	3	37	30	0.000159478	1.454e-05	1.131e-05
		TRUE	High	Mascot (A4)	Unambiguous	YLGPFSENTPSYLTGEyPGDYGWDTAGLSADPETFAK	Y17(Iodo)	3	AT2G05100.1; AT2G05070.1; AT3G27690.1	AT2G05100.1; AT2G05070.1; AT3G27690.1	0	3	0.1579	0	1	1	1381.57	4142.7	4142.7	-0.67	-0.00092	CID (Collision Induced Dissociation)	MS2	31.5249	171.493	115.545	18533	OE06846.raw	F2	57	3	38	31	0.000133169	1.454e-05	3.193e-09
		TRUE	High	Mascot (A4)	Unambiguous	YLGPFSENTPSyLTGEYPGDYGWDTAGLSADPETFAK	Y12(Iodo)	3	AT2G05100.1; AT2G05070.1; AT3G27690.1	AT2G05100.1; AT2G05070.1; AT3G27690.1	0	3	0.0286	0	1	1	1381.57	4142.7	4142.7	0.57	0.00079	CID (Collision Induced Dissociation)	MS2	0	46.555	115.617	18548	OE06846.raw	F2	70	3	38	31	5.7461e-06	1.454e-05	9.584e-09
		TRUE	High	Mascot (A4)	Unambiguous	YLGPFSENTPSYLTGEyPGDYGWDTAGLSADPETFAK	Y17(Iodo)	3	AT2G05100.1; AT2G05070.1; AT3G27690.1	AT2G05100.1; AT2G05070.1; AT3G27690.1	0	3	0.1034	0	1	1	1381.57	4142.7	4142.7	-0.14	-0.00019	CID (Collision Induced Dissociation)	MS2	0	73	115.354	18143	OE06847.raw	F3	58	3	38	31	0.00011164	1.454e-05	3.918e-08
		TRUE	High	Mascot (A4)	Unambiguous	yLGPFSENTPSYLTGEYPGDYGWDTAGLSADPETFAK	Y1(Iodo)	3	AT2G05100.1; AT2G05070.1; AT3G27690.1	AT2G05100.1; AT2G05070.1; AT3G27690.1	0	3	0.1	0	1	1	1381.57	4142.69	4142.7	-2.26	-0.00312	CID (Collision Induced Dissociation)	MS2	0	15.823	119.774	21502	OE07207.raw	F7	40	3	37	30	0.00574063	2.671e-05	0.0003491
		TRUE	High	Mascot (A4)	Unambiguous	YLGPFSENTPSyLTGEYPGDYGWDTAGLSADPETFAK	Y12(Iodo)	3	AT2G05100.1; AT2G05070.1; AT3G27690.1	AT2G05100.1; AT2G05070.1; AT3G27690.1	0	3	0.1765	0	1	1	1381.57	4142.69	4142.7	-3.05	-0.00422	CID (Collision Induced Dissociation)	MS2	0	17.272	119.46	19650	OE07208.raw	F8	34	3	37	30	0.0227008	0.0002012	0.00184
	YLGPFSENTPSYLTGEYPGDYGWDTAGLSADPETFAK	1xDeamidated [N8]; 1xIodo [Y]	3	62	4143.68	0	3.46927e-06	9.82384e-05	3	3	AT2G05100.1; AT2G05070.1; AT3G27690.1	1.454e-05	8.182e-08
		Checked	Confidence	Identifying Node	PSM Ambiguity	Annotated Sequence	Modifications	# Proteins	Master Protein Accessions	Protein Accessions	# Missed Cleavages	Charge	DeltaScore	DeltaCn	Rank	Search Engine Rank	m/z [Da]	MH+ [Da]	Theo. MH+ [Da]	DeltaM [ppm]	Deltam/z [Da]	Activation Type	MS Order	Isolation Interference [%]	Ion Inject Time [ms]	RT [min]	First Scan	Spectrum File	File ID	Ions Score	# Protein Groups	Identity Strict	Identity Relaxed	Expectation Value	Percolator q-Value	Percolator PEP
		TRUE	High	Mascot (A4)	Unambiguous	YLGPFSEnTPSYLTGEYPGDyGWDTAGLSADPETFAK	N8(Deamidated); Y21(Iodo)	3	AT2G05100.1; AT2G05070.1; AT3G27690.1	AT2G05100.1; AT2G05070.1; AT3G27690.1	0	3	0.2258	0	1	1	1381.9	4143.67	4143.68	-1.99	-0.00275	CID (Collision Induced Dissociation)	MS2	49.0146	72.064	118.598	19452	OE07208.raw	F8	62	3	37	30	4.10256e-05	1.454e-05	8.182e-08
		TRUE	High	Mascot (A4)	Unambiguous	YLGPFSEnTPSyLTGEYPGDYGWDTAGLSADPETFAK	N8(Deamidated); Y12(Iodo)	3	AT2G05100.1; AT2G05070.1; AT3G27690.1	AT2G05100.1; AT2G05070.1; AT3G27690.1	0	3	0.1176	0	1	1	1381.91	4143.71	4143.68	6.84	0.00945	CID (Collision Induced Dissociation)	MS2	13.8614	107.121	119.392	22225	OE07206.raw	F6	34	3	37	30	0.0220819	1.454e-05	6.651e-05
		TRUE	High	Mascot (A4)	Unambiguous	YLGPFSEnTPSYLTGEYPGDyGWDTAGLSADPETFAK	N8(Deamidated); Y21(Iodo)	3	AT2G05100.1; AT2G05070.1; AT3G27690.1	AT2G05100.1; AT2G05070.1; AT3G27690.1	0	3	0.0882	0	1	1	1381.9	4143.69	4143.68	1.54	0.00213	CID (Collision Induced Dissociation)	MS2	0	58.375	119.911	19763	OE07208.raw	F8	34	3	37	30	0.0244224	0.0003457	0.004091
AT2G05100.1	photosystem II light harvesting complex gene 2.1	229.129	67	12	1366	1	265	28.6	5.43	35569	High
	Sequence	Modifications	# PSMs	Ions Score (by Search Engine): Mascot	Theo. MH+ [Da]	# Missed Cleavages	Qvality PEP	Qvality q-value	# Protein Groups	# Proteins	Master Protein Accessions	Percolator q-Value (by Search Engine): Mascot	Percolator PEP (by Search Engine): Mascot
	STPQSIWYGPDRPK	1xIodo [Y8]	2	52	1757.71	0	0.000287432	9.82384e-05	3	3	AT2G05100.1; AT2G05070.1; AT3G27690.1	1.454e-05	1.659e-05
		Checked	Confidence	Identifying Node	PSM Ambiguity	Annotated Sequence	Modifications	# Proteins	Master Protein Accessions	Protein Accessions	# Missed Cleavages	Charge	DeltaScore	DeltaCn	Rank	Search Engine Rank	m/z [Da]	MH+ [Da]	Theo. MH+ [Da]	DeltaM [ppm]	Deltam/z [Da]	Activation Type	MS Order	Isolation Interference [%]	Ion Inject Time [ms]	RT [min]	First Scan	Spectrum File	File ID	Ions Score	# Protein Groups	Identity Strict	Identity Relaxed	Expectation Value	Percolator q-Value	Percolator PEP
		TRUE	High	Mascot (A4)	Unambiguous	STPQSIWyGPDRPK	Y8(Iodo)	3	AT2G05100.1; AT2G05070.1; AT3G27690.1	AT2G05100.1; AT2G05070.1; AT3G27690.1	0	2	1	0	1	1	879.361	1757.71	1757.71	0.21	0.00018	CID (Collision Induced Dissociation)	MS2	0	300	35.9024	5697	OE07214.raw	F14	37	3	33	26	0.0046607	1.454e-05	3.678e-05
		TRUE	High	Mascot (A4)	Unambiguous	STPQSIWyGPDRPK	Y8(Iodo)	3	AT2G05100.1; AT2G05070.1; AT3G27690.1	AT2G05100.1; AT2G05070.1; AT3G27690.1	0	2	1	0	1	1	879.361	1757.71	1757.71	0.28	0.00025	CID (Collision Induced Dissociation)	MS2	0	300	29.3732	4614	OE06846.raw	F2	52	3	33	26	0.000156065	1.454e-05	1.659e-05
	YLGPFSENTPSYLTGEYPGDYGWDTAGLSADPETFAK	1xIodo [Y]	10	57	4142.7	0	2.32819e-07	9.82384e-05	3	3	AT2G05100.1; AT2G05070.1; AT3G27690.1	1.454e-05	3.193e-09
		Checked	Confidence	Identifying Node	PSM Ambiguity	Annotated Sequence	Modifications	# Proteins	Master Protein Accessions	Protein Accessions	# Missed Cleavages	Charge	DeltaScore	DeltaCn	Rank	Search Engine Rank	m/z [Da]	MH+ [Da]	Theo. MH+ [Da]	DeltaM [ppm]	Deltam/z [Da]	Activation Type	MS Order	Isolation Interference [%]	Ion Inject Time [ms]	RT [min]	First Scan	Spectrum File	File ID	Ions Score	# Protein Groups	Identity Strict	Identity Relaxed	Expectation Value	Percolator q-Value	Percolator PEP
		TRUE	High	Mascot (A4)	Unambiguous	YLGPFSENTPSYLTGEyPGDYGWDTAGLSADPETFAK	Y17(Iodo)	3	AT2G05100.1; AT2G05070.1; AT3G27690.1	AT2G05100.1; AT2G05070.1; AT3G27690.1	0	3	0.125	0	1	1	1381.57	4142.69	4142.7	-2.43	-0.00336	CID (Collision Induced Dissociation)	MS2	0	143.294	119.296	18900	OE07219.raw	F17	41	3	37	30	0.00559706	1.454e-05	3.126e-06
		TRUE	High	Mascot (A4)	Unambiguous	YLGPFSENTPSYLTGEYPGDyGWDTAGLSADPETFAK	Y21(Iodo)	3	AT2G05100.1; AT2G05070.1; AT3G27690.1	AT2G05100.1; AT2G05070.1; AT3G27690.1	0	3	0.1064	0	1	1	1381.57	4142.7	4142.7	0.04	6e-05	CID (Collision Induced Dissociation)	MS2	0	74.492	119.413	19686	OE07212.raw	F12	47	3	38	31	0.00134642	1.454e-05	7.058e-07
		TRUE	High	Mascot (A4)	Unambiguous	YLGPFSENTPSYLTGEYPGDyGWDTAGLSADPETFAK	Y21(Iodo)	3	AT2G05100.1; AT2G05070.1; AT3G27690.1	AT2G05100.1; AT2G05070.1; AT3G27690.1	0	3	0.1818	0	1	1	1381.56	4142.68	4142.7	-4.73	-0.00654	CID (Collision Induced Dissociation)	MS2	85.5629	46.937	119.32	19840	OE07213.raw	F13	55	3	37	30	0.000193944	1.454e-05	2.708e-06
		TRUE	High	Mascot (A4)	Unambiguous	YLGPFSENTPSYLTGEYPGDyGWDTAGLSADPETFAK	Y21(Iodo)	3	AT2G05100.1; AT2G05070.1; AT3G27690.1	AT2G05100.1; AT2G05070.1; AT3G27690.1	0	3	0.0678	0	1	1	1381.57	4142.69	4142.7	-2.35	-0.00324	CID (Collision Induced Dissociation)	MS2	32.919	18.206	119.016	18926	OE07214.raw	F14	59	3	37	30	8.05875e-05	1.454e-05	5.412e-07
		TRUE	High	Mascot (A4)	Unambiguous	YLGPFSENTPSYLTGEyPGDYGWDTAGLSADPETFAK	Y17(Iodo)	3	AT2G05100.1; AT2G05070.1; AT3G27690.1	AT2G05100.1; AT2G05070.1; AT3G27690.1	0	3	0.0357	0	1	1	1381.56	4142.67	4142.7	-6.15	-0.00849	CID (Collision Induced Dissociation)	MS2	4.72886	35.605	118.847	18885	OE07214.raw	F14	56	3	37	30	0.000159478	1.454e-05	1.131e-05
		TRUE	High	Mascot (A4)	Unambiguous	YLGPFSENTPSYLTGEyPGDYGWDTAGLSADPETFAK	Y17(Iodo)	3	AT2G05100.1; AT2G05070.1; AT3G27690.1	AT2G05100.1; AT2G05070.1; AT3G27690.1	0	3	0.1579	0	1	1	1381.57	4142.7	4142.7	-0.67	-0.00092	CID (Collision Induced Dissociation)	MS2	31.5249	171.493	115.545	18533	OE06846.raw	F2	57	3	38	31	0.000133169	1.454e-05	3.193e-09
		TRUE	High	Mascot (A4)	Unambiguous	YLGPFSENTPSyLTGEYPGDYGWDTAGLSADPETFAK	Y12(Iodo)	3	AT2G05100.1; AT2G05070.1; AT3G27690.1	AT2G05100.1; AT2G05070.1; AT3G27690.1	0	3	0.0286	0	1	1	1381.57	4142.7	4142.7	0.57	0.00079	CID (Collision Induced Dissociation)	MS2	0	46.555	115.617	18548	OE06846.raw	F2	70	3	38	31	5.7461e-06	1.454e-05	9.584e-09
		TRUE	High	Mascot (A4)	Unambiguous	YLGPFSENTPSYLTGEyPGDYGWDTAGLSADPETFAK	Y17(Iodo)	3	AT2G05100.1; AT2G05070.1; AT3G27690.1	AT2G05100.1; AT2G05070.1; AT3G27690.1	0	3	0.1034	0	1	1	1381.57	4142.7	4142.7	-0.14	-0.00019	CID (Collision Induced Dissociation)	MS2	0	73	115.354	18143	OE06847.raw	F3	58	3	38	31	0.00011164	1.454e-05	3.918e-08
		TRUE	High	Mascot (A4)	Unambiguous	yLGPFSENTPSYLTGEYPGDYGWDTAGLSADPETFAK	Y1(Iodo)	3	AT2G05100.1; AT2G05070.1; AT3G27690.1	AT2G05100.1; AT2G05070.1; AT3G27690.1	0	3	0.1	0	1	1	1381.57	4142.69	4142.7	-2.26	-0.00312	CID (Collision Induced Dissociation)	MS2	0	15.823	119.774	21502	OE07207.raw	F7	40	3	37	30	0.00574063	2.671e-05	0.0003491
		TRUE	High	Mascot (A4)	Unambiguous	YLGPFSENTPSyLTGEYPGDYGWDTAGLSADPETFAK	Y12(Iodo)	3	AT2G05100.1; AT2G05070.1; AT3G27690.1	AT2G05100.1; AT2G05070.1; AT3G27690.1	0	3	0.1765	0	1	1	1381.57	4142.69	4142.7	-3.05	-0.00422	CID (Collision Induced Dissociation)	MS2	0	17.272	119.46	19650	OE07208.raw	F8	34	3	37	30	0.0227008	0.0002012	0.00184
	YLGPFSENTPSYLTGEYPGDYGWDTAGLSADPETFAK	1xDeamidated [N8]; 1xIodo [Y]	3	62	4143.68	0	3.46927e-06	9.82384e-05	3	3	AT2G05100.1; AT2G05070.1; AT3G27690.1	1.454e-05	8.182e-08
		Checked	Confidence	Identifying Node	PSM Ambiguity	Annotated Sequence	Modifications	# Proteins	Master Protein Accessions	Protein Accessions	# Missed Cleavages	Charge	DeltaScore	DeltaCn	Rank	Search Engine Rank	m/z [Da]	MH+ [Da]	Theo. MH+ [Da]	DeltaM [ppm]	Deltam/z [Da]	Activation Type	MS Order	Isolation Interference [%]	Ion Inject Time [ms]	RT [min]	First Scan	Spectrum File	File ID	Ions Score	# Protein Groups	Identity Strict	Identity Relaxed	Expectation Value	Percolator q-Value	Percolator PEP
		TRUE	High	Mascot (A4)	Unambiguous	YLGPFSEnTPSYLTGEYPGDyGWDTAGLSADPETFAK	N8(Deamidated); Y21(Iodo)	3	AT2G05100.1; AT2G05070.1; AT3G27690.1	AT2G05100.1; AT2G05070.1; AT3G27690.1	0	3	0.2258	0	1	1	1381.9	4143.67	4143.68	-1.99	-0.00275	CID (Collision Induced Dissociation)	MS2	49.0146	72.064	118.598	19452	OE07208.raw	F8	62	3	37	30	4.10256e-05	1.454e-05	8.182e-08
		TRUE	High	Mascot (A4)	Unambiguous	YLGPFSEnTPSyLTGEYPGDYGWDTAGLSADPETFAK	N8(Deamidated); Y12(Iodo)	3	AT2G05100.1; AT2G05070.1; AT3G27690.1	AT2G05100.1; AT2G05070.1; AT3G27690.1	0	3	0.1176	0	1	1	1381.91	4143.71	4143.68	6.84	0.00945	CID (Collision Induced Dissociation)	MS2	13.8614	107.121	119.392	22225	OE07206.raw	F6	34	3	37	30	0.0220819	1.454e-05	6.651e-05
		TRUE	High	Mascot (A4)	Unambiguous	YLGPFSEnTPSYLTGEYPGDyGWDTAGLSADPETFAK	N8(Deamidated); Y21(Iodo)	3	AT2G05100.1; AT2G05070.1; AT3G27690.1	AT2G05100.1; AT2G05070.1; AT3G27690.1	0	3	0.0882	0	1	1	1381.9	4143.69	4143.68	1.54	0.00213	CID (Collision Induced Dissociation)	MS2	0	58.375	119.911	19763	OE07208.raw	F8	34	3	37	30	0.0244224	0.0003457	0.004091
AT1G15820.1	light harvesting complex photosystem II subunit 6	275.792	59	16	1202	16	258	27.5	7.4	38076	High
	Sequence	Modifications	# PSMs	Ions Score (by Search Engine): Mascot	Theo. MH+ [Da]	# Missed Cleavages	Qvality PEP	Qvality q-value	# Protein Groups	# Proteins	Master Protein Accessions	Percolator q-Value (by Search Engine): Mascot	Percolator PEP (by Search Engine): Mascot
	DGVYEPDFEKLER	1xIodo [Y4]	2	34	1722.65	1	0.00737024	0.000391505	1	1	AT1G15820.1	0.0001794	0.001611
		Checked	Confidence	Identifying Node	PSM Ambiguity	Annotated Sequence	Modifications	# Proteins	Master Protein Accessions	Protein Accessions	# Missed Cleavages	Charge	DeltaScore	DeltaCn	Rank	Search Engine Rank	m/z [Da]	MH+ [Da]	Theo. MH+ [Da]	DeltaM [ppm]	Deltam/z [Da]	Activation Type	MS Order	Isolation Interference [%]	Ion Inject Time [ms]	RT [min]	First Scan	Spectrum File	File ID	Ions Score	# Protein Groups	Identity Strict	Identity Relaxed	Expectation Value	Percolator q-Value	Percolator PEP
		TRUE	High	Mascot (A4)	Unambiguous	DGVyEPDFEKLER	Y4(Iodo)	1	AT1G15820.1	AT1G15820.1	1	2	0.6765	0	1	1	861.829	1722.65	1722.65	0.36	0.00031	CID (Collision Induced Dissociation)	MS2	38.7923	300	71.3502	11402	OE07213.raw	F13	34	1	32	25	0.00606351	0.0001794	0.001611
		TRUE	High	Mascot (A4)	Unambiguous	DGVyEPDFEKLER	Y4(Iodo)	1	AT1G15820.1	AT1G15820.1	1	2	0.5484	0	1	1	861.828	1722.65	1722.65	-1.06	-0.00091	CID (Collision Induced Dissociation)	MS2	21.3534	300	72.4634	12608	OE07207.raw	F7	31	1	32	25	0.0145634	0.0005214	0.007472
	NRDGVYEPDFEKLER	1xIodo [Y6]	1	30	1992.79	2	0.000921697	9.82384e-05	1	1	AT1G15820.1	1.454e-05	6.711e-05
		Checked	Confidence	Identifying Node	PSM Ambiguity	Annotated Sequence	Modifications	# Proteins	Master Protein Accessions	Protein Accessions	# Missed Cleavages	Charge	DeltaScore	DeltaCn	Rank	Search Engine Rank	m/z [Da]	MH+ [Da]	Theo. MH+ [Da]	DeltaM [ppm]	Deltam/z [Da]	Activation Type	MS Order	Isolation Interference [%]	Ion Inject Time [ms]	RT [min]	First Scan	Spectrum File	File ID	Ions Score	# Protein Groups	Identity Strict	Identity Relaxed	Expectation Value	Percolator q-Value	Percolator PEP
		TRUE	High	Mascot (A4)	Unambiguous	NRDGVyEPDFEKLER	Y6(Iodo)	1	AT1G15820.1	AT1G15820.1	2	3	0.8667	0	1	1	664.938	1992.8	1992.79	1.9	0.00126	CID (Collision Induced Dissociation)	MS2	16.9229	258.229	45.0999	8103	OE07207.raw	F7	30	1	34	27	0.0253104	1.454e-05	6.711e-05
	TAENFANYTGDQGYPGGR	1xIodo [Y]	34	47	2043.73	0	8.37631e-09	9.82384e-05	1	1	AT1G15820.1	1.454e-05	5.88e-11
		Checked	Confidence	Identifying Node	PSM Ambiguity	Annotated Sequence	Modifications	# Proteins	Master Protein Accessions	Protein Accessions	# Missed Cleavages	Charge	DeltaScore	DeltaCn	Rank	Search Engine Rank	m/z [Da]	MH+ [Da]	Theo. MH+ [Da]	DeltaM [ppm]	Deltam/z [Da]	Activation Type	MS Order	Isolation Interference [%]	Ion Inject Time [ms]	RT [min]	First Scan	Spectrum File	File ID	Ions Score	# Protein Groups	Identity Strict	Identity Relaxed	Expectation Value	Percolator q-Value	Percolator PEP
		TRUE	High	Mascot (A4)	Unambiguous	TAENFANYTGDQGyPGGR	Y14(Iodo)	1	AT1G15820.1	AT1G15820.1	0	2	0.8485	0	1	1	1022.37	2043.74	2043.73	2.68	0.00274	CID (Collision Induced Dissociation)	MS2	0	300	51.4226	8109	OE07212.raw	F12	66	1	32	25	4.49018e-06	1.454e-05	8.201e-08
		TRUE	High	Mascot (A4)	Unambiguous	TAENFANyTGDQGYPGGR	Y8(Iodo)	1	AT1G15820.1	AT1G15820.1	0	3	0.7925	0	1	1	681.916	2043.73	2043.73	0.23	0.00016	CID (Collision Induced Dissociation)	MS2	20.1056	300	53.18	8404	OE07212.raw	F12	53	1	31	24	7.41771e-05	1.454e-05	2.477e-08
		TRUE	High	Mascot (A4)	Unambiguous	TAENFANyTGDQGYPGGR	Y8(Iodo)	1	AT1G15820.1	AT1G15820.1	0	2	0.7534	0	1	1	1022.37	2043.73	2043.73	-1.44	-0.00147	CID (Collision Induced Dissociation)	MS2	0	300	53.0925	8390	OE07212.raw	F12	73	1	31	24	7.5103e-07	1.454e-05	1.222e-07
		TRUE	High	Mascot (A4)	Unambiguous	TAENFANYTGDQGyPGGR	Y14(Iodo)	1	AT1G15820.1	AT1G15820.1	0	2	0.8375	0	1	1	1022.37	2043.74	2043.73	2.09	0.00213	CID (Collision Induced Dissociation)	MS2	56.8847	300	51.1141	8278	OE07213.raw	F13	81	1	32	25	1.47502e-07	1.454e-05	4.32e-10
		TRUE	High	Mascot (A4)	Unambiguous	TAENFANYTGDQGyPGGR	Y14(Iodo)	1	AT1G15820.1	AT1G15820.1	0	2	0.8793	0	1	1	1022.37	2043.74	2043.73	1.55	0.00158	CID (Collision Induced Dissociation)	MS2	0	300	51.6368	8363	OE07213.raw	F13	58	1	31	24	2.65052e-05	1.454e-05	1.859e-07
		TRUE	High	Mascot (A4)	Unambiguous	TAENFANyTGDQGYPGGR	Y8(Iodo)	1	AT1G15820.1	AT1G15820.1	0	2	0.8493	0	1	1	1022.37	2043.73	2043.73	0.83	0.00085	CID (Collision Induced Dissociation)	MS2	0	300	52.7705	8542	OE07213.raw	F13	73	1	32	25	8.06115e-07	1.454e-05	3.932e-08
		TRUE	High	Mascot (A4)	Unambiguous	TAENFANyTGDQGYPGGR	Y8(Iodo)	1	AT1G15820.1	AT1G15820.1	0	3	0.7872	0	1	1	681.916	2043.73	2043.73	0.41	0.00028	CID (Collision Induced Dissociation)	MS2	5.75356	300	52.8472	8553	OE07213.raw	F13	47	1	31	24	0.000296156	1.454e-05	5.88e-11
		TRUE	High	Mascot (A4)	Unambiguous	TAENFANyTGDQGYPGGR	Y8(Iodo)	1	AT1G15820.1	AT1G15820.1	0	3	0.8723	0	1	1	681.916	2043.73	2043.73	0.68	0.00046	CID (Collision Induced Dissociation)	MS2	4.97971	275.569	53.2086	8285	OE07209.raw	F9	47	1	31	24	0.000345407	1.454e-05	3.792e-09
		TRUE	High	Mascot (A4)	Unambiguous	TAENFANyTGDQGYPGGR	Y8(Iodo)	1	AT1G15820.1	AT1G15820.1	0	2	0.8596	0	1	1	1022.37	2043.73	2043.73	0	0	CID (Collision Induced Dissociation)	MS2	0	300	53.1459	8274	OE07209.raw	F9	57	1	31	24	2.71076e-05	1.454e-05	4.084e-07
		TRUE	High	Mascot (A4)	Unambiguous	TAENFANYTGDQGyPGGR	Y14(Iodo)	1	AT1G15820.1	AT1G15820.1	0	3	0.7609	0	1	1	681.917	2043.73	2043.73	1.04	0.00071	CID (Collision Induced Dissociation)	MS2	0	300	51.8411	8235	OE07219.raw	F17	46	1	31	24	0.000397495	1.454e-05	1.876e-07
		TRUE	High	Mascot (A4)	Unambiguous	TAENFANYTGDQGyPGGR	Y14(Iodo)	1	AT1G15820.1	AT1G15820.1	0	2	0.8	0	1	1	1022.37	2043.73	2043.73	0.95	0.00097	CID (Collision Induced Dissociation)	MS2	0	300	51.8135	8231	OE07219.raw	F17	70	1	31	24	1.40517e-06	1.454e-05	2.628e-10
		TRUE	High	Mascot (A4)	Unambiguous	TAENFANyTGDQGYPGGR	Y8(Iodo)	1	AT1G15820.1	AT1G15820.1	0	2	0.7391	0	1	1	1022.37	2043.73	2043.73	0.71	0.00073	CID (Collision Induced Dissociation)	MS2	0	300	53.4117	8481	OE07219.raw	F17	69	1	31	24	1.76332e-06	1.454e-05	6.849e-07
		TRUE	High	Mascot (A4)	Unambiguous	TAENFANyTGDQGYPGGR	Y8(Iodo)	1	AT1G15820.1	AT1G15820.1	0	3	0.8537	0	1	1	681.915	2043.73	2043.73	-0.67	-0.00045	CID (Collision Induced Dissociation)	MS2	11.7705	300	53.5375	8502	OE07219.raw	F17	41	1	31	24	0.00114133	1.454e-05	3.44e-08
		TRUE	High	Mascot (A4)	Unambiguous	TAENFANYTGDQGyPGGR	Y14(Iodo)	1	AT1G15820.1	AT1G15820.1	0	2	0.8286	0	1	1	1022.37	2043.73	2043.73	0.36	0.00036	CID (Collision Induced Dissociation)	MS2	0	300	51.4826	7510	OE07220.raw	F18	70	1	31	24	1.6731e-06	1.454e-05	5.376e-09
		TRUE	High	Mascot (A4)	Unambiguous	TAENFANyTGDQGYPGGR	Y8(Iodo)	1	AT1G15820.1	AT1G15820.1	0	3	0.8448	0	1	1	681.916	2043.73	2043.73	0.05	3e-05	CID (Collision Induced Dissociation)	MS2	4.15917	300	53.1455	7764	OE07220.raw	F18	58	1	31	24	2.31255e-05	1.454e-05	2.353e-09
		TRUE	High	Mascot (A4)	Unambiguous	TAENFANYTGDQGyPGGR	Y14(Iodo)	1	AT1G15820.1	AT1G15820.1	0	3	0.8462	0	1	1	681.915	2043.73	2043.73	-0.49	-0.00033	CID (Collision Induced Dissociation)	MS2	0	300	51.497	7512	OE07220.raw	F18	39	1	31	24	0.00207058	1.454e-05	3.638e-07
		TRUE	High	Mascot (A4)	Unambiguous	TAENFANyTGDQGYPGGR	Y8(Iodo)	1	AT1G15820.1	AT1G15820.1	0	3	0.8545	0	1	1	681.917	2043.74	2043.73	1.93	0.00132	CID (Collision Induced Dissociation)	MS2	14.4454	300	52.3847	7715	OE07215.raw	F15	55	1	31	24	4.45997e-05	1.454e-05	5.879e-10
		TRUE	High	Mascot (A4)	Unambiguous	TAENFANYTGDQGyPGGR	Y14(Iodo)	1	AT1G15820.1	AT1G15820.1	0	3	0.6905	0	1	1	681.914	2043.73	2043.73	-2.55	-0.00174	CID (Collision Induced Dissociation)	MS2	13.8042	300	50.7027	7458	OE07215.raw	F15	42	1	31	24	0.000932591	1.454e-05	1.66e-06
		TRUE	High	Mascot (A4)	Unambiguous	TAENFANyTGDQGYPGGR	Y8(Iodo)	1	AT1G15820.1	AT1G15820.1	0	2	0.7273	0	1	1	1022.37	2043.74	2043.73	2.68	0.00274	CID (Collision Induced Dissociation)	MS2	0	300	43.2965	6546	OE06848.raw	F4	66	1	32	25	3.99268e-06	1.454e-05	3.773e-07
		TRUE	High	Mascot (A4)	Unambiguous	TAENFANyTGDQGYPGGR	Y8(Iodo)	1	AT1G15820.1	AT1G15820.1	0	3	0.8824	0	1	1	681.916	2043.73	2043.73	0.68	0.00046	CID (Collision Induced Dissociation)	MS2	29.5448	192.737	43.3429	6555	OE06848.raw	F4	34	1	31	24	0.00635816	1.454e-05	3.162e-06
		TRUE	High	Mascot (A4)	Unambiguous	TAENFANYTGDQGyPGGR	Y14(Iodo)	1	AT1G15820.1	AT1G15820.1	0	2	0.8313	0	1	1	1022.37	2043.73	2043.73	-0.54	-0.00055	CID (Collision Induced Dissociation)	MS2	0	300	42.534	6625	OE06846.raw	F2	83	1	31	24	7.04841e-08	1.454e-05	3.094e-10
		TRUE	High	Mascot (A4)	Unambiguous	TAENFANyTGDQGYPGGR	Y8(Iodo)	1	AT1G15820.1	AT1G15820.1	0	3	0.7321	0	1	1	681.915	2043.73	2043.73	-0.67	-0.00045	CID (Collision Induced Dissociation)	MS2	0	133.651	44.2516	8168	OE06845.raw	F1	56	1	31	24	3.46268e-05	1.454e-05	1.145e-05
		TRUE	High	Mascot (A4)	Unambiguous	TAENFANyTGDQGYPGGR	Y8(Iodo)	1	AT1G15820.1	AT1G15820.1	0	2	0.8219	0	1	1	1022.37	2043.73	2043.73	-0.36	-0.00037	CID (Collision Induced Dissociation)	MS2	0	245.815	44.1366	8144	OE06845.raw	F1	73	1	31	24	7.16294e-07	1.454e-05	1.585e-07
		TRUE	High	Mascot (A4)	Unambiguous	TAENFANyTGDQGYPGGR	Y8(Iodo)	1	AT1G15820.1	AT1G15820.1	0	2	0.7808	0	1	1	1022.37	2043.73	2043.73	-0.18	-0.00019	CID (Collision Induced Dissociation)	MS2	0	188.417	44.2241	6890	OE06846.raw	F2	73	1	31	24	7.39761e-07	1.454e-05	3.022e-07
		TRUE	High	Mascot (A4)	Unambiguous	TAENFANYTGDQGyPGGR	Y14(Iodo)	1	AT1G15820.1	AT1G15820.1	0	2	0.8169	0	1	1	1022.37	2043.73	2043.73	0.71	0.00073	CID (Collision Induced Dissociation)	MS2	0	106.327	42.5527	7846	OE06845.raw	F1	71	1	31	24	1.28923e-06	1.454e-05	7.994e-09
		TRUE	High	Mascot (A4)	Unambiguous	TAENFANyTGDQGYPGGR	Y8(Iodo)	1	AT1G15820.1	AT1G15820.1	0	3	0.8361	0	1	1	681.916	2043.73	2043.73	0.32	0.00022	CID (Collision Induced Dissociation)	MS2	2.84486	187.911	44.1003	6870	OE06846.raw	F2	61	1	31	24	1.1316e-05	1.454e-05	6.2e-09
		TRUE	High	Mascot (A4)	Unambiguous	TAENFANyTGDQGYPGGR	Y8(Iodo)	1	AT1G15820.1	AT1G15820.1	0	2	0.6935	0	1	1	1022.37	2043.74	2043.73	2.15	0.00219	CID (Collision Induced Dissociation)	MS2	0	300	54.1723	9623	OE07207.raw	F7	62	1	32	25	1.13448e-05	1.454e-05	7.721e-07
		TRUE	High	Mascot (A4)	Unambiguous	TAENFANYTGDQGyPGGR	Y14(Iodo)	1	AT1G15820.1	AT1G15820.1	0	2	0.7571	0	1	1	1022.37	2043.74	2043.73	1.31	0.00134	CID (Collision Induced Dissociation)	MS2	0	300	52.3659	9830	OE07206.raw	F6	70	1	31	24	1.40066e-06	1.454e-05	1.417e-09
		TRUE	High	Mascot (A4)	Unambiguous	TAENFANyTGDQGYPGGR	Y8(Iodo)	1	AT1G15820.1	AT1G15820.1	0	2	0.8689	0	1	1	1022.37	2043.73	2043.73	0.77	0.00079	CID (Collision Induced Dissociation)	MS2	0	235.788	54.0123	10123	OE07206.raw	F6	61	1	32	25	1.22574e-05	1.454e-05	1.637e-07
		TRUE	High	Mascot (A4)	Unambiguous	TAENFANYTGDQGyPGGR	Y14(Iodo)	1	AT1G15820.1	AT1G15820.1	0	3	0.7619	0	1	1	681.916	2043.73	2043.73	0.41	0.00028	CID (Collision Induced Dissociation)	MS2	0	172.474	52.8278	9390	OE07207.raw	F7	42	1	31	24	0.000884139	1.454e-05	5.134e-07
		TRUE	High	Mascot (A4)	Unambiguous	TAENFANYTGDQGyPGGR	Y14(Iodo)	1	AT1G15820.1	AT1G15820.1	0	2	0.7606	0	1	1	1022.37	2043.73	2043.73	0.18	0.00018	CID (Collision Induced Dissociation)	MS2	0	226.983	52.5313	9340	OE07207.raw	F7	71	1	31	24	1.09969e-06	1.454e-05	4.244e-10
		TRUE	High	Mascot (A4)	Unambiguous	TAENFANyTGDQGYPGGR	Y8(Iodo)	1	AT1G15820.1	AT1G15820.1	0	3	0.9623	0	1	1	681.915	2043.73	2043.73	-0.58	-0.00039	CID (Collision Induced Dissociation)	MS2	0	206.648	54.2837	9641	OE07207.raw	F7	53	1	31	24	6.79168e-05	1.454e-05	4.63e-08
		TRUE	High	Mascot (A4)	Unambiguous	TAENFANYTGDQGyPGGR	Y14(Iodo)	1	AT1G15820.1	AT1G15820.1	0	2	0.9048	0	1	1	1022.37	2043.74	2043.73	1.73	0.00177	CID (Collision Induced Dissociation)	MS2	0	300	51.4456	7997	OE07209.raw	F9	63	1	31	24	7.60907e-06	1.454e-05	7.891e-08
		TRUE	High	Mascot (A4)	Unambiguous	TAENFANYTGDQGyPGGR	Y14(Iodo)	1	AT1G15820.1	AT1G15820.1	0	3	0.7	0	1	1	681.916	2043.73	2043.73	0.95	0.00064	CID (Collision Induced Dissociation)	MS2	10.5548	293.714	51.5737	8019	OE07209.raw	F9	40	1	31	24	0.00156279	1.454e-05	3.934e-08
	TAENFANYTGDQGYPGGR	1xDeamidated [Q12]; 1xIodo [Y14]	1	31	2044.72	0	0.00170519	9.82384e-05	1	1	AT1G15820.1	1.454e-05	0.0001407
		Checked	Confidence	Identifying Node	PSM Ambiguity	Annotated Sequence	Modifications	# Proteins	Master Protein Accessions	Protein Accessions	# Missed Cleavages	Charge	DeltaScore	DeltaCn	Rank	Search Engine Rank	m/z [Da]	MH+ [Da]	Theo. MH+ [Da]	DeltaM [ppm]	Deltam/z [Da]	Activation Type	MS Order	Isolation Interference [%]	Ion Inject Time [ms]	RT [min]	First Scan	Spectrum File	File ID	Ions Score	# Protein Groups	Identity Strict	Identity Relaxed	Expectation Value	Percolator q-Value	Percolator PEP
		TRUE	High	Mascot (A4)	Unambiguous	TAENFANYTGDqGyPGGR	Q12(Deamidated); Y14(Iodo)	1	AT1G15820.1	AT1G15820.1	0	3	0.1935	0	1	1	682.25	2044.74	2044.72	9	0.00614	CID (Collision Induced Dissociation)	MS2	24.6059	300	52.9503	9412	OE07207.raw	F7	31	1	31	24	0.0122838	1.454e-05	0.0001407
AT5G01530.1	light harvesting complex photosystem II	231.779	51	14	1018	10	290	31.1	6.14	32354	High
	Sequence	Modifications	# PSMs	Ions Score (by Search Engine): Mascot	Theo. MH+ [Da]	# Missed Cleavages	Qvality PEP	Qvality q-value	# Protein Groups	# Proteins	Master Protein Accessions	Percolator q-Value (by Search Engine): Mascot	Percolator PEP (by Search Engine): Mascot
	STPFQPYSEVFGIQR	1xIodo [Y7]	24	30	1881.77	0	9.97007e-05	9.82384e-05	1	1	AT5G01530.1	1.454e-05	4.646e-06
		Checked	Confidence	Identifying Node	PSM Ambiguity	Annotated Sequence	Modifications	# Proteins	Master Protein Accessions	Protein Accessions	# Missed Cleavages	Charge	DeltaScore	DeltaCn	Rank	Search Engine Rank	m/z [Da]	MH+ [Da]	Theo. MH+ [Da]	DeltaM [ppm]	Deltam/z [Da]	Activation Type	MS Order	Isolation Interference [%]	Ion Inject Time [ms]	RT [min]	First Scan	Spectrum File	File ID	Ions Score	# Protein Groups	Identity Strict	Identity Relaxed	Expectation Value	Percolator q-Value	Percolator PEP
		TRUE	High	Mascot (A4)	Unambiguous	STPFQPySEVFGIQR	Y7(Iodo)	1	AT5G01530.1	AT5G01530.1	0	2	0	0	1	1	941.387	1881.77	1881.77	-0.1	-9e-05	CID (Collision Induced Dissociation)	MS2	0	229.236	97.8518	15588	OE07213.raw	F13	56	1	34	27	7.81313e-05	1.454e-05	7.233e-05
		TRUE	High	Mascot (A4)	Unambiguous	STPFQPySEVFGIQR	Y7(Iodo)	1	AT5G01530.1	AT5G01530.1	0	2	0	0	1	1	941.386	1881.77	1881.77	-0.55	-0.00052	CID (Collision Induced Dissociation)	MS2	7.01519	235.643	99.6163	15881	OE07213.raw	F13	51	1	34	27	0.000237883	1.454e-05	0.0001106
		TRUE	High	Mascot (A4)	Unambiguous	STPFQPySEVFGIQR	Y7(Iodo)	1	AT5G01530.1	AT5G01530.1	0	2	0	0	1	1	941.387	1881.77	1881.77	0.36	0.00034	CID (Collision Induced Dissociation)	MS2	18.0732	300	99.5124	15365	OE07209.raw	F9	51	1	34	27	0.000212894	1.454e-05	6.801e-05
		TRUE	High	Mascot (A4)	Unambiguous	STPFQPySEVFGIQR	Y7(Iodo)	1	AT5G01530.1	AT5G01530.1	0	2	0	0	1	1	941.387	1881.77	1881.77	-0.16	-0.00015	CID (Collision Induced Dissociation)	MS2	18.3202	121.443	97.8993	15129	OE07209.raw	F9	52	1	34	27	0.000174373	1.454e-05	2.639e-05
		TRUE	High	Mascot (A4)	Unambiguous	STPFQPySEVFGIQR	Y7(Iodo)	1	AT5G01530.1	AT5G01530.1	0	2	0	0	1	1	941.388	1881.77	1881.77	1.27	0.00119	CID (Collision Induced Dissociation)	MS2	43.7852	300	99.3368	14641	OE07220.raw	F18	46	1	34	27	0.000706033	1.454e-05	0.0001234
		TRUE	High	Mascot (A4)	Unambiguous	STPFQPySEVFGIQR	Y7(Iodo)	1	AT5G01530.1	AT5G01530.1	0	3	0	0	1	1	627.927	1881.77	1881.77	-0.04	-2e-05	CID (Collision Induced Dissociation)	MS2	21.9517	300	97.6476	14384	OE07220.raw	F18	30	1	34	27	0.0290658	1.454e-05	4.646e-06
		TRUE	High	Mascot (A4)	Unambiguous	STPFQPySEVFGIQR	Y7(Iodo)	1	AT5G01530.1	AT5G01530.1	0	2	0	0	1	1	941.387	1881.77	1881.77	-0.29	-0.00027	CID (Collision Induced Dissociation)	MS2	0	264.401	97.5777	14374	OE07220.raw	F18	51	1	34	27	0.000200007	1.454e-05	0.0001353
		TRUE	High	Mascot (A4)	Unambiguous	STPFQPySEVFGIQR	Y7(Iodo)	1	AT5G01530.1	AT5G01530.1	0	2	0	0	1	1	941.387	1881.77	1881.77	0.16	0.00015	CID (Collision Induced Dissociation)	MS2	0	266.497	97.3267	14981	OE07214.raw	F14	66	1	34	27	7.7276e-06	1.454e-05	5.912e-06
		TRUE	High	Mascot (A4)	Unambiguous	STPFQPySEVFGIQR	Y7(Iodo)	1	AT5G01530.1	AT5G01530.1	0	2	0	0	1	1	941.388	1881.77	1881.77	1.27	0.00119	CID (Collision Induced Dissociation)	MS2	6.44775	300	90.7442	13534	OE06848.raw	F4	44	1	34	27	0.00107109	1.454e-05	0.0001392
		TRUE	High	Mascot (A4)	Unambiguous	STPFQPySEVFGIQR	Y7(Iodo)	1	AT5G01530.1	AT5G01530.1	0	2	0	0	1	1	941.386	1881.76	1881.77	-1.26	-0.00119	CID (Collision Induced Dissociation)	MS2	1.93146	215.017	92.3393	13765	OE06848.raw	F4	59	1	34	27	3.45653e-05	1.454e-05	6.657e-05
		TRUE	High	Mascot (A4)	Unambiguous	STPFQPySEVFGIQR	Y7(Iodo)	1	AT5G01530.1	AT5G01530.1	0	2	0	0	1	1	941.387	1881.77	1881.77	-0.23	-0.00021	CID (Collision Induced Dissociation)	MS2	5.09627	274.197	91.1043	14164	OE06846.raw	F2	52	1	34	27	0.000166555	1.454e-05	7.198e-05
		TRUE	High	Mascot (A4)	Unambiguous	STPFQPySEVFGIQR	Y7(Iodo)	1	AT5G01530.1	AT5G01530.1	0	2	0	0	1	1	941.387	1881.77	1881.77	-0.03	-3e-05	CID (Collision Induced Dissociation)	MS2	10.4967	117.077	100.079	17243	OE07207.raw	F7	48	1	34	27	0.000475753	1.454e-05	0.0001382
		TRUE	High	Mascot (A4)	Unambiguous	STPFQPySEVFGIQR	Y7(Iodo)	1	AT5G01530.1	AT5G01530.1	0	2	0	0	1	1	941.388	1881.77	1881.77	0.55	0.00052	CID (Collision Induced Dissociation)	MS2	0	300	98.5988	15761	OE07208.raw	F8	58	1	34	27	4.08279e-05	1.454e-05	0.000161
		TRUE	High	Mascot (A4)	Unambiguous	STPFQPySEVFGIQR	Y7(Iodo)	1	AT5G01530.1	AT5G01530.1	0	2	0	0	1	1	941.387	1881.77	1881.77	0.16	0.00015	CID (Collision Induced Dissociation)	MS2	4.62926	141.225	98.3125	16924	OE07207.raw	F7	46	1	34	27	0.000719523	2.671e-05	0.0002969
		TRUE	High	Mascot (A4)	Unambiguous	STPFQPySEVFGIQR	Y7(Iodo)	1	AT5G01530.1	AT5G01530.1	0	2	0	0	1	1	941.386	1881.77	1881.77	-0.75	-0.0007	CID (Collision Induced Dissociation)	MS2	13.0327	295.413	92.8698	14466	OE06847.raw	F3	38	1	34	27	0.0040028	2.671e-05	0.0004505
		TRUE	High	Mascot (A4)	Unambiguous	STPFQPySEVFGIQR	Y7(Iodo)	1	AT5G01530.1	AT5G01530.1	0	2	0	0	1	1	941.387	1881.77	1881.77	0.29	0.00028	CID (Collision Induced Dissociation)	MS2	12.5123	300	99.0417	14639	OE07215.raw	F15	49	1	34	27	0.000316346	3.926e-05	0.0004884
		TRUE	High	Mascot (A4)	Unambiguous	STPFQPySEVFGIQR	Y7(Iodo)	1	AT5G01530.1	AT5G01530.1	0	2	0	0	1	1	941.389	1881.77	1881.77	1.98	0.00186	CID (Collision Induced Dissociation)	MS2	9.2883	300	98.9328	15232	OE07214.raw	F14	44	1	34	27	0.00106287	0.00011	0.001138
		TRUE	High	Mascot (A4)	Unambiguous	STPFQPySEVFGIQR	Y7(Iodo)	1	AT5G01530.1	AT5G01530.1	0	2	0	0	1	1	941.388	1881.77	1881.77	1.27	0.00119	CID (Collision Induced Dissociation)	MS2	0	241.57	100.313	16043	OE07208.raw	F8	46	1	34	27	0.000624921	0.00011	0.001108
		TRUE	High	Mascot (A4)	Unambiguous	STPFQPySEVFGIQR	Y7(Iodo)	1	AT5G01530.1	AT5G01530.1	0	2	0	0	1	1	941.385	1881.76	1881.77	-1.85	-0.00174	CID (Collision Induced Dissociation)	MS2	12.5473	215.195	92.8444	14457	OE06846.raw	F2	39	1	34	27	0.00320595	0.00011	0.001161
		TRUE	High	Mascot (A4)	Unambiguous	STPFQPySEVFGIQR	Y7(Iodo)	1	AT5G01530.1	AT5G01530.1	0	2	0	0	1	1	941.388	1881.77	1881.77	0.62	0.00058	CID (Collision Induced Dissociation)	MS2	0	300	98.0723	15442	OE07219.raw	F17	38	1	34	27	0.00444396	0.0001905	0.001711
		TRUE	High	Mascot (A4)	Unambiguous	STPFQPySEVFGIQR	Y7(Iodo)	1	AT5G01530.1	AT5G01530.1	0	2	0	0	1	1	941.386	1881.76	1881.77	-1.33	-0.00125	CID (Collision Induced Dissociation)	MS2	0	300	98.4647	18024	OE07206.raw	F6	36	1	34	27	0.005938	0.0002104	0.002037
		TRUE	High	Mascot (A4)	Unambiguous	STPFQPySEVFGIQR	Y7(Iodo)	1	AT5G01530.1	AT5G01530.1	0	2	0	0	1	1	941.388	1881.77	1881.77	1.14	0.00107	CID (Collision Induced Dissociation)	MS2	41.2244	265.933	91.1603	16271	OE06845.raw	F1	31	1	34	27	0.0234185	0.0002211	0.002315
		TRUE	High	Mascot (A4)	Unambiguous	STPFQPySEVFGIQR	Y7(Iodo)	1	AT5G01530.1	AT5G01530.1	0	2	0	0	1	1	941.388	1881.77	1881.77	0.68	0.00064	CID (Collision Induced Dissociation)	MS2	0	204.152	97.9269	15862	OE07212.raw	F12	39	1	34	27	0.0031972	0.0004711	0.007081
		TRUE	High	Mascot (A4)	Unambiguous	STPFQPySEVFGIQR	Y7(Iodo)	1	AT5G01530.1	AT5G01530.1	0	2	0	0	1	1	941.39	1881.77	1881.77	3.41	0.00321	CID (Collision Induced Dissociation)	MS2	23.5297	300	91.1747	14200	OE06847.raw	F3	33	1	34	27	0.0138165	0.0005294	0.008025
ATCG00280.1	photosystem II reaction center protein C	297.223	39	22	998	22	473	51.8	7.2	31312	High
	Sequence	Modifications	# PSMs	Ions Score (by Search Engine): Mascot	Theo. MH+ [Da]	# Missed Cleavages	Qvality PEP	Qvality q-value	# Protein Groups	# Proteins	Master Protein Accessions	Percolator q-Value (by Search Engine): Mascot	Percolator PEP (by Search Engine): Mascot
	SAEYMTHAPLGSLNSVGGVATEINAVNYVSPR	1xOxidation [M5]; 1xIodo [Y/H]	8	75	3446.52	0	2.58312e-06	9.82384e-05	1	1	ATCG00280.1	1.454e-05	5.746e-08
		Checked	Confidence	Identifying Node	PSM Ambiguity	Annotated Sequence	Modifications	# Proteins	Master Protein Accessions	Protein Accessions	# Missed Cleavages	Charge	DeltaScore	DeltaCn	Rank	Search Engine Rank	m/z [Da]	MH+ [Da]	Theo. MH+ [Da]	DeltaM [ppm]	Deltam/z [Da]	Activation Type	MS Order	Isolation Interference [%]	Ion Inject Time [ms]	RT [min]	First Scan	Spectrum File	File ID	Ions Score	# Protein Groups	Identity Strict	Identity Relaxed	Expectation Value	Percolator q-Value	Percolator PEP
		TRUE	High	Mascot (A4)	Unambiguous	SAEYmTHAPLGSLNSVGGVATEINAVNyVSPR	M5(Oxidation); Y28(Iodo)	1	ATCG00280.1	ATCG00280.1	0	3	0.8537	0	1	1	1149.51	3446.52	3446.52	0.9	0.00104	CID (Collision Induced Dissociation)	MS2	70.8424	171.093	97.6898	17109	OE07210.raw	F10	41	1	37	30	0.00485335	1.454e-05	1.053e-05
		TRUE	High	Mascot (A4)	Unambiguous	SAEYmThAPLGSLNSVGGVATEINAVNYVSPR	M5(Oxidation); H7(Iodo)	1	ATCG00280.1	ATCG00280.1	0	3	0.8615	0	1	1	1149.51	3446.52	3446.52	0.48	0.00055	CID (Collision Induced Dissociation)	MS2	0	123.018	95.2814	14730	OE07209.raw	F9	65	1	37	30	1.97556e-05	1.454e-05	5.492e-06
		TRUE	High	Mascot (A4)	Unambiguous	SAEymTHAPLGSLNSVGGVATEINAVNYVSPR	Y4(Iodo); M5(Oxidation)	1	ATCG00280.1	ATCG00280.1	0	3	0.0323	0	1	1	1149.51	3446.52	3446.52	0.69	0.00079	CID (Collision Induced Dissociation)	MS2	0	300	95.1716	14012	OE07220.raw	F18	62	1	37	30	4.18389e-05	1.454e-05	9.381e-07
		TRUE	High	Mascot (A4)	Unambiguous	SAEYmThAPLGSLNSVGGVATEINAVNYVSPR	M5(Oxidation); H7(Iodo)	1	ATCG00280.1	ATCG00280.1	0	3	0.1067	0	1	1	1149.51	3446.52	3446.52	0.16	0.00018	CID (Collision Induced Dissociation)	MS2	0	300	94.9852	14911	OE07216.raw	F16	75	1	38	31	2.13319e-06	1.454e-05	5.746e-08
		TRUE	High	Mascot (A4)	Unambiguous	SAEymTHAPLGSLNSVGGVATEINAVNYVSPR	Y4(Iodo); M5(Oxidation)	1	ATCG00280.1	ATCG00280.1	0	3	0.0161	0	1	1	1149.51	3446.52	3446.52	0.26	0.0003	CID (Collision Induced Dissociation)	MS2	0	83.273	94.909	14029	OE07215.raw	F15	62	1	37	31	4.35854e-05	1.454e-05	3.259e-06
		TRUE	High	Mascot (A4)	Unambiguous	SAEYmThAPLGSLNSVGGVATEINAVNYVSPR	M5(Oxidation); H7(Iodo)	1	ATCG00280.1	ATCG00280.1	0	3	0.9167	0	1	1	1149.51	3446.52	3446.52	0.26	0.0003	CID (Collision Induced Dissociation)	MS2	3.42966	210.502	88.8009	13791	OE06846.raw	F2	48	1	37	31	0.00102882	1.454e-05	9.483e-06
		TRUE	High	Mascot (A4)	Unambiguous	SAEYmTHAPLGSLNSVGGVATEINAVNyVSPR	M5(Oxidation); Y28(Iodo)	1	ATCG00280.1	ATCG00280.1	0	3	0.8537	0	1	1	1149.52	3446.53	3446.52	3.56	0.00409	CID (Collision Induced Dissociation)	MS2	0	300	90.4027	13485	OE06848.raw	F4	41	1	37	30	0.00475647	1.454e-05	7.894e-05
		TRUE	High	Mascot (A4)	Unambiguous	SAEymTHAPLGSLNSVGGVATEINAVNYVSPR	Y4(Iodo); M5(Oxidation)	1	ATCG00280.1	ATCG00280.1	0	3	0.2059	0	1	1	1149.51	3446.53	3446.52	2.18	0.0025	CID (Collision Induced Dissociation)	MS2	0	165.753	96.0091	16517	OE07207.raw	F7	34	1	37	30	0.0244447	2.671e-05	0.0004383
	SAEYMTHAPLGSLNSVGGVATEINAVNYVSPR	1xDeamidated [N]; 1xOxidation [M5]; 1xIodo [Y/H]	4	71	3447.5	0	2.96356e-05	9.82384e-05	1	1	ATCG00280.1	1.454e-05	1.086e-06
		Checked	Confidence	Identifying Node	PSM Ambiguity	Annotated Sequence	Modifications	# Proteins	Master Protein Accessions	Protein Accessions	# Missed Cleavages	Charge	DeltaScore	DeltaCn	Rank	Search Engine Rank	m/z [Da]	MH+ [Da]	Theo. MH+ [Da]	DeltaM [ppm]	Deltam/z [Da]	Activation Type	MS Order	Isolation Interference [%]	Ion Inject Time [ms]	RT [min]	First Scan	Spectrum File	File ID	Ions Score	# Protein Groups	Identity Strict	Identity Relaxed	Expectation Value	Percolator q-Value	Percolator PEP
		TRUE	High	Mascot (A4)	Unambiguous	SAEYmTHAPLGSLNSVGGVATEInAVNyVSPR	M5(Oxidation); N24(Deamidated); Y28(Iodo)	1	ATCG00280.1	ATCG00280.1	0	3	0.1463	0	1	1	1149.84	3447.52	3447.5	4.09	0.0047	CID (Collision Induced Dissociation)	MS2	27.7029	208.921	97.6623	16841	OE07211.raw	F11	41	1	37	30	0.00483269	1.454e-05	7.758e-05
		TRUE	High	Mascot (A4)	Unambiguous	SAEYmTHAPLGSLnSVGGVATEINAVNyVSPR	M5(Oxidation); N14(Deamidated); Y28(Iodo)	1	ATCG00280.1	ATCG00280.1	0	3	0.0563	0	1	1	1149.85	3447.53	3447.5	7.38	0.00848	CID (Collision Induced Dissociation)	MS2	0	191.469	97.5461	17087	OE07210.raw	F10	71	1	37	30	4.44153e-06	1.454e-05	1.086e-06
		TRUE	High	Mascot (A4)	Unambiguous	SAEYmTHAPLGSLNSVGGVATEInAVNyVSPR	M5(Oxidation); N24(Deamidated); Y28(Iodo)	1	ATCG00280.1	ATCG00280.1	0	3	0.0893	0	1	1	1149.84	3447.52	3447.5	4.72	0.00543	CID (Collision Induced Dissociation)	MS2	13.4835	300	97.3316	15266	OE07216.raw	F16	56	1	37	30	0.000144463	1.454e-05	4.579e-06
		TRUE	High	Mascot (A4)	Unambiguous	SAEYmThAPLGSLnSVGGVATEINAVNYVSPR	M5(Oxidation); H7(Iodo); N14(Deamidated)	1	ATCG00280.1	ATCG00280.1	0	3	0.4146	0	1	1	1149.84	3447.52	3447.5	3.77	0.00433	CID (Collision Induced Dissociation)	MS2	15.0531	300	88.9617	13816	OE06846.raw	F2	41	1	37	30	0.00502936	0.0009104	0.01423
ATCG00540.1	photosynthetic electron transfer A	381.171	61	23	919	23	320	35.3	8.29	29544	High
	Sequence	Modifications	# PSMs	Ions Score (by Search Engine): Mascot	Theo. MH+ [Da]	# Missed Cleavages	Qvality PEP	Qvality q-value	# Protein Groups	# Proteins	Master Protein Accessions	Percolator q-Value (by Search Engine): Mascot	Percolator PEP (by Search Engine): Mascot
	GGYEITIVDASNGR	1xIodo [Y3]	3	62	1577.61	0	2.89491e-06	9.82384e-05	1	1	ATCG00540.1	1.454e-05	6.596e-08
		Checked	Confidence	Identifying Node	PSM Ambiguity	Annotated Sequence	Modifications	# Proteins	Master Protein Accessions	Protein Accessions	# Missed Cleavages	Charge	DeltaScore	DeltaCn	Rank	Search Engine Rank	m/z [Da]	MH+ [Da]	Theo. MH+ [Da]	DeltaM [ppm]	Deltam/z [Da]	Activation Type	MS Order	Isolation Interference [%]	Ion Inject Time [ms]	RT [min]	First Scan	Spectrum File	File ID	Ions Score	# Protein Groups	Identity Strict	Identity Relaxed	Expectation Value	Percolator q-Value	Percolator PEP
		TRUE	High	Mascot (A4)	Unambiguous	GGyEITIVDASNGR	Y3(Iodo)	1	ATCG00540.1	ATCG00540.1	0	2	0.7037	0	1	1	789.309	1577.61	1577.61	0.79	0.00063	CID (Collision Induced Dissociation)	MS2	0	300	68.0156	10527	OE07209.raw	F9	54	1	31	24	5.57346e-05	1.454e-05	4.151e-07
		TRUE	High	Mascot (A4)	Unambiguous	GGyEITIVDASNGR	Y3(Iodo)	1	ATCG00540.1	ATCG00540.1	0	2	0.88	0	1	1	789.308	1577.61	1577.61	0.18	0.00014	CID (Collision Induced Dissociation)	MS2	6.08844	300	67.2408	9900	OE07215.raw	F15	50	1	31	24	0.000142076	1.454e-05	3.883e-07
		TRUE	High	Mascot (A4)	Unambiguous	GGyEITIVDASNGR	Y3(Iodo)	1	ATCG00540.1	ATCG00540.1	0	2	0.8871	0	1	1	789.309	1577.61	1577.61	0.56	0.00044	CID (Collision Induced Dissociation)	MS2	0	300	57.7625	8701	OE06848.raw	F4	62	1	31	24	9.86562e-06	1.454e-05	6.596e-08
	GGYEITIVDASNGR	1xDeamidated [N12]; 1xIodo [Y3]	5	62	1578.59	0	1.10261e-06	9.82384e-05	1	1	ATCG00540.1	1.454e-05	2.068e-08
		Checked	Confidence	Identifying Node	PSM Ambiguity	Annotated Sequence	Modifications	# Proteins	Master Protein Accessions	Protein Accessions	# Missed Cleavages	Charge	DeltaScore	DeltaCn	Rank	Search Engine Rank	m/z [Da]	MH+ [Da]	Theo. MH+ [Da]	DeltaM [ppm]	Deltam/z [Da]	Activation Type	MS Order	Isolation Interference [%]	Ion Inject Time [ms]	RT [min]	First Scan	Spectrum File	File ID	Ions Score	# Protein Groups	Identity Strict	Identity Relaxed	Expectation Value	Percolator q-Value	Percolator PEP
		TRUE	High	Mascot (A4)	Unambiguous	GGyEITIVDASnGR	Y3(Iodo); N12(Deamidated)	1	ATCG00540.1	ATCG00540.1	0	2	0.8269	0	1	1	789.801	1578.59	1578.59	0.4	0.00032	CID (Collision Induced Dissociation)	MS2	63.2875	300	73.9142	11413	OE07209.raw	F9	52	1	31	24	8.37172e-05	1.454e-05	1.643e-07
		TRUE	High	Mascot (A4)	Unambiguous	GGyEITIVDASnGR	Y3(Iodo); N12(Deamidated)	1	ATCG00540.1	ATCG00540.1	0	2	0.9032	0	1	1	789.8	1578.59	1578.59	0.33	0.00026	CID (Collision Induced Dissociation)	MS2	31.4	300	76.4953	11259	OE07215.raw	F15	62	1	31	24	9.26435e-06	1.454e-05	2.068e-08
		TRUE	High	Mascot (A4)	Unambiguous	GGyEITIVDASnGR	Y3(Iodo); N12(Deamidated)	1	ATCG00540.1	ATCG00540.1	0	2	0.8868	0	1	1	789.799	1578.59	1578.59	-1.68	-0.00133	CID (Collision Induced Dissociation)	MS2	0	300	72.9506	10740	OE07215.raw	F15	53	1	31	24	6.26805e-05	1.454e-05	2.203e-07
		TRUE	High	Mascot (A4)	Unambiguous	GGyEITIVDASnGR	Y3(Iodo); N12(Deamidated)	1	ATCG00540.1	ATCG00540.1	0	2	0.9231	0	1	1	789.801	1578.6	1578.59	1.41	0.00111	CID (Collision Induced Dissociation)	MS2	27.6318	300	63.1393	9489	OE06848.raw	F4	65	1	31	24	4.85627e-06	1.454e-05	1.052e-07
		TRUE	High	Mascot (A4)	Unambiguous	GGyEITIVDASnGR	Y3(Iodo); N12(Deamidated)	1	ATCG00540.1	ATCG00540.1	0	2	0.9107	0	1	1	789.801	1578.6	1578.59	1.18	0.00093	CID (Collision Induced Dissociation)	MS2	32.8138	300	66.5092	9977	OE06848.raw	F4	56	1	31	24	3.98889e-05	1.454e-05	2.815e-08
	SNNTVYNATAGGIISK	1xIodo [Y6]	3	48	1735.71	0	1.21109e-06	9.82384e-05	1	1	ATCG00540.1	1.454e-05	2.315e-08
		Checked	Confidence	Identifying Node	PSM Ambiguity	Annotated Sequence	Modifications	# Proteins	Master Protein Accessions	Protein Accessions	# Missed Cleavages	Charge	DeltaScore	DeltaCn	Rank	Search Engine Rank	m/z [Da]	MH+ [Da]	Theo. MH+ [Da]	DeltaM [ppm]	Deltam/z [Da]	Activation Type	MS Order	Isolation Interference [%]	Ion Inject Time [ms]	RT [min]	First Scan	Spectrum File	File ID	Ions Score	# Protein Groups	Identity Strict	Identity Relaxed	Expectation Value	Percolator q-Value	Percolator PEP
		TRUE	High	Mascot (A4)	Unambiguous	SNNTVyNATAGGIISK	Y6(Iodo)	1	ATCG00540.1	ATCG00540.1	0	2	0.9688	0	1	1	868.361	1735.72	1735.71	0.34	0.00029	CID (Collision Induced Dissociation)	MS2	8.24297	300	49.461	7272	OE07215.raw	F15	64	1	34	27	1.09569e-05	1.454e-05	4.22e-08
		TRUE	High	Mascot (A4)	Unambiguous	SNNTVyNATAGGIISK	Y6(Iodo)	1	ATCG00540.1	ATCG00540.1	0	2	1	0	1	1	868.361	1735.72	1735.71	0.41	0.00035	CID (Collision Induced Dissociation)	MS2	0	300	41.1227	6218	OE06848.raw	F4	48	1	34	27	0.000452572	1.454e-05	2.315e-08
		TRUE	High	Mascot (A4)	Unambiguous	SNNTVyNATAGGIISK	Y6(Iodo)	1	ATCG00540.1	ATCG00540.1	0	2	1	0	1	1	868.361	1735.71	1735.71	-0.16	-0.00013	CID (Collision Induced Dissociation)	MS2	10.6895	300	50.2377	7810	OE07209.raw	F9	57	1	34	27	5.05794e-05	1.454e-05	1.067e-07
	YPIYVGGNR	1xIodo [Y]	8	42	1164.43	0	0.00050119	9.82384e-05	1	1	ATCG00540.1	1.454e-05	3.239e-05
		Checked	Confidence	Identifying Node	PSM Ambiguity	Annotated Sequence	Modifications	# Proteins	Master Protein Accessions	Protein Accessions	# Missed Cleavages	Charge	DeltaScore	DeltaCn	Rank	Search Engine Rank	m/z [Da]	MH+ [Da]	Theo. MH+ [Da]	DeltaM [ppm]	Deltam/z [Da]	Activation Type	MS Order	Isolation Interference [%]	Ion Inject Time [ms]	RT [min]	First Scan	Spectrum File	File ID	Ions Score	# Protein Groups	Identity Strict	Identity Relaxed	Expectation Value	Percolator q-Value	Percolator PEP
		TRUE	High	Mascot (A4)	Unambiguous	YPIyVGGNR	Y4(Iodo)	1	ATCG00540.1	ATCG00540.1	0	2	0.75	0	1	1	582.721	1164.43	1164.43	0.98	0.00057	CID (Collision Induced Dissociation)	MS2	4.25003	244.422	33.7166	4929	OE07215.raw	F15	40	1	30	23	0.00107198	1.454e-05	5.725e-05
		TRUE	High	Mascot (A4)	Unambiguous	YPIyVGGNR	Y4(Iodo)	1	ATCG00540.1	ATCG00540.1	0	2	0.5952	0	1	1	582.72	1164.43	1164.43	-0.17	-0.0001	CID (Collision Induced Dissociation)	MS2	4.64146	129.444	28.2539	4262	OE06848.raw	F4	42	1	30	23	0.000770271	1.454e-05	3.239e-05
		TRUE	High	Mascot (A4)	Unambiguous	yPIYVGGNR	Y1(Iodo)	1	ATCG00540.1	ATCG00540.1	0	2	0.6061	0	1	1	582.72	1164.43	1164.43	-0.49	-0.00028	CID (Collision Induced Dissociation)	MS2	19.8841	300	36.8627	5749	OE07209.raw	F9	33	1	30	23	0.0059577	1.454e-05	3.945e-05
		TRUE	High	Mascot (A4)	Unambiguous	yPIYVGGNR	Y1(Iodo)	1	ATCG00540.1	ATCG00540.1	0	2	0.3333	0	1	1	582.719	1164.43	1164.43	-1.95	-0.00114	CID (Collision Induced Dissociation)	MS2	0	300	30.5159	4620	OE06848.raw	F4	30	1	29	22	0.00842361	2.671e-05	0.0003704
		TRUE	High	Mascot (A4)	Unambiguous	YPIyVGGNR	Y4(Iodo)	1	ATCG00540.1	ATCG00540.1	0	2	0.641	0	1	1	582.72	1164.43	1164.43	-0.8	-0.00047	CID (Collision Induced Dissociation)	MS2	34.9251	300	28.7019	4506	OE06846.raw	F2	39	1	30	23	0.00138701	2.671e-05	0.000239
		TRUE	High	Mascot (A4)	Unambiguous	YPIyVGGNR	Y4(Iodo)	1	ATCG00540.1	ATCG00540.1	0	2	0.641	0	1	1	582.72	1164.43	1164.43	-0.38	-0.00022	CID (Collision Induced Dissociation)	MS2	0	300	34.1934	5628	OE07213.raw	F13	39	1	30	23	0.00129145	6.457e-05	0.0006858
		TRUE	High	Mascot (A4)	Unambiguous	YPIyVGGNR	Y4(Iodo)	1	ATCG00540.1	ATCG00540.1	0	2	0.7805	0	1	1	582.721	1164.43	1164.43	0.77	0.00045	CID (Collision Induced Dissociation)	MS2	15.2376	300	34.3587	4899	OE07220.raw	F18	41	1	30	23	0.000960214	0.0002012	0.001822
		TRUE	High	Mascot (A4)	Unambiguous	YPIyVGGNR	Y4(Iodo)	1	ATCG00540.1	ATCG00540.1	0	2	0.7	0	1	1	582.72	1164.43	1164.43	-1.12	-0.00065	CID (Collision Induced Dissociation)	MS2	0	300	34.2979	5330	OE07209.raw	F9	40	1	30	23	0.00117009	0.0002739	0.002884
	YSEITFPILAPDPATNK	1xIodo [Y1]	3	30	2002.87	0	1.90405e-05	9.82384e-05	1	1	ATCG00540.1	1.454e-05	6.367e-07
		Checked	Confidence	Identifying Node	PSM Ambiguity	Annotated Sequence	Modifications	# Proteins	Master Protein Accessions	Protein Accessions	# Missed Cleavages	Charge	DeltaScore	DeltaCn	Rank	Search Engine Rank	m/z [Da]	MH+ [Da]	Theo. MH+ [Da]	DeltaM [ppm]	Deltam/z [Da]	Activation Type	MS Order	Isolation Interference [%]	Ion Inject Time [ms]	RT [min]	First Scan	Spectrum File	File ID	Ions Score	# Protein Groups	Identity Strict	Identity Relaxed	Expectation Value	Percolator q-Value	Percolator PEP
		TRUE	High	Mascot (A4)	Unambiguous	ySEITFPILAPDPATNK	Y1(Iodo)	1	ATCG00540.1	ATCG00540.1	0	2	1	0	1	1	1001.94	2002.87	2002.87	0.07	7e-05	CID (Collision Induced Dissociation)	MS2	0	300	103.766	16001	OE07209.raw	F9	30	1	35	28	0.0343677	1.454e-05	1.17e-05
		TRUE	High	Mascot (A4)	Unambiguous	ySEITFPILAPDPATNK	Y1(Iodo)	1	ATCG00540.1	ATCG00540.1	0	2	0.9667	0	1	1	1001.94	2002.86	2002.87	-1.39	-0.0014	CID (Collision Induced Dissociation)	MS2	0	300	103.358	15272	OE07215.raw	F15	30	1	35	28	0.0312196	1.454e-05	6.367e-07
		TRUE	High	Mascot (A4)	Unambiguous	ySEITFPILAPDPATNK	Y1(Iodo)	1	ATCG00540.1	ATCG00540.1	0	2	0.9333	0	1	1	1001.94	2002.87	2002.87	0.19	0.00019	CID (Collision Induced Dissociation)	MS2	0	300	96.5789	14381	OE06848.raw	F4	30	1	35	28	0.0341029	1.454e-05	2.353e-06
AT5G54270.1	light-harvesting chlorophyll B-binding protein 3	222.252	72	13	900	11	265	28.7	5.12	30414	High
	Sequence	Modifications	# PSMs	Ions Score (by Search Engine): Mascot	Theo. MH+ [Da]	# Missed Cleavages	Qvality PEP	Qvality q-value	# Protein Groups	# Proteins	Master Protein Accessions	Percolator q-Value (by Search Engine): Mascot	Percolator PEP (by Search Engine): Mascot
	INGLDGVGEGNDLYPGGQYFDPLGLADDPVTFAELK	1xIodo [Y19]	1	37	3892.71	0	0.0221741	0.00128351	1	1	AT5G54270.1	0.0002739	0.002965
		Checked	Confidence	Identifying Node	PSM Ambiguity	Annotated Sequence	Modifications	# Proteins	Master Protein Accessions	Protein Accessions	# Missed Cleavages	Charge	DeltaScore	DeltaCn	Rank	Search Engine Rank	m/z [Da]	MH+ [Da]	Theo. MH+ [Da]	DeltaM [ppm]	Deltam/z [Da]	Activation Type	MS Order	Isolation Interference [%]	Ion Inject Time [ms]	RT [min]	First Scan	Spectrum File	File ID	Ions Score	# Protein Groups	Identity Strict	Identity Relaxed	Expectation Value	Percolator q-Value	Percolator PEP
		TRUE	High	Mascot (A4)	Unambiguous	INGLDGVGEGNDLYPGGQyFDPLGLADDPVTFAELK	Y19(Iodo)	1	AT5G54270.1	AT5G54270.1	0	3	0.027	0	1	1	1298.25	3892.73	3892.71	6.06	0.00786	CID (Collision Induced Dissociation)	MS2	46.1886	300	123.307	20027	OE06846.raw	F2	37	1	38	31	0.0149156	0.0002739	0.002965
	YLGPFSVQTPSYLTGEFPGDYGWDTAGLSADPEAFAK	1xIodo [Y]	8	65	4080.74	0	5.813e-06	9.82384e-05	1	1	AT5G54270.1	1.454e-05	1.532e-07
		Checked	Confidence	Identifying Node	PSM Ambiguity	Annotated Sequence	Modifications	# Proteins	Master Protein Accessions	Protein Accessions	# Missed Cleavages	Charge	DeltaScore	DeltaCn	Rank	Search Engine Rank	m/z [Da]	MH+ [Da]	Theo. MH+ [Da]	DeltaM [ppm]	Deltam/z [Da]	Activation Type	MS Order	Isolation Interference [%]	Ion Inject Time [ms]	RT [min]	First Scan	Spectrum File	File ID	Ions Score	# Protein Groups	Identity Strict	Identity Relaxed	Expectation Value	Percolator q-Value	Percolator PEP
		TRUE	High	Mascot (A4)	Unambiguous	YLGPFSVQTPSYLTGEFPGDyGWDTAGLSADPEAFAK	Y21(Iodo)	1	AT5G54270.1	AT5G54270.1	0	3	0.5857	0	1	1	1360.92	4080.75	4080.74	3.9	0.00531	CID (Collision Induced Dissociation)	MS2	79.9357	62.344	123.89	22555	OE07207.raw	F7	70	1	38	31	7.3432e-06	1.454e-05	4.906e-07
		TRUE	High	Mascot (A4)	Unambiguous	YLGPFSVQTPSYLTGEFPGDyGWDTAGLSADPEAFAK	Y21(Iodo)	1	AT5G54270.1	AT5G54270.1	0	3	0.0638	0	1	1	1360.92	4080.74	4080.74	1.12	0.00153	CID (Collision Induced Dissociation)	MS2	0	178.178	123.87	19187	OE07209.raw	F9	47	1	37	30	0.00120542	1.454e-05	1.873e-05
		TRUE	High	Mascot (A4)	Unambiguous	YLGPFSVQTPSYLTGEFPGDyGWDTAGLSADPEAFAK	Y21(Iodo)	1	AT5G54270.1	AT5G54270.1	0	3	0.4	0	1	1	1360.91	4080.73	4080.74	-1.48	-0.00201	CID (Collision Induced Dissociation)	MS2	5.21636	21.312	123.986	22574	OE07207.raw	F7	45	1	37	30	0.00174365	1.454e-05	5.4e-05
		TRUE	High	Mascot (A4)	Unambiguous	YLGPFSVQTPSYLTGEFPGDyGWDTAGLSADPEAFAK	Y21(Iodo)	1	AT5G54270.1	AT5G54270.1	0	3	0.359	0	1	1	1360.92	4080.74	4080.74	0.4	0.00055	CID (Collision Induced Dissociation)	MS2	2.5648	29.603	123.862	20856	OE07213.raw	F13	39	1	38	31	0.00720118	1.454e-05	2.657e-07
		TRUE	High	Mascot (A4)	Unambiguous	YLGPFSVQTPSYLTGEFPGDyGWDTAGLSADPEAFAK	Y21(Iodo)	1	AT5G54270.1	AT5G54270.1	0	3	0.1667	0	1	1	1360.92	4080.74	4080.74	1.03	0.0014	CID (Collision Induced Dissociation)	MS2	8.97042	46.254	123.705	19985	OE07214.raw	F14	42	1	37	30	0.00407268	1.454e-05	0.0001151
		TRUE	High	Mascot (A4)	Unambiguous	YLGPFSVQTPSYLTGEFPGDyGWDTAGLSADPEAFAK	Y21(Iodo)	1	AT5G54270.1	AT5G54270.1	0	3	0.2769	0	1	1	1360.92	4080.75	4080.74	2.56	0.00348	CID (Collision Induced Dissociation)	MS2	0	222.25	120.239	19463	OE06846.raw	F2	65	1	38	31	2.18731e-05	1.454e-05	1.532e-07
		TRUE	High	Mascot (A4)	Unambiguous	YLGPFSVQTPSyLTGEFPGDYGWDTAGLSADPEAFAK	Y12(Iodo)	1	AT5G54270.1	AT5G54270.1	0	3	0.0541	0	1	1	1360.92	4080.75	4080.74	2.56	0.00348	CID (Collision Induced Dissociation)	MS2	8.77241	209.93	120.466	19505	OE06846.raw	F2	37	1	38	31	0.0123285	1.454e-05	7.979e-06
		TRUE	High	Mascot (A4)	Unambiguous	YLGPFSVQTPSyLTGEFPGDYGWDTAGLSADPEAFAK	Y12(Iodo)	1	AT5G54270.1	AT5G54270.1	0	3	0.2857	0	1	1	1360.92	4080.74	4080.74	1.93	0.00263	CID (Collision Induced Dissociation)	MS2	0	79.743	124.124	23159	OE07206.raw	F6	35	1	38	31	0.0194161	2.671e-05	0.0002339
	YLGPFSVQTPSYLTGEFPGDYGWDTAGLSADPEAFAK	1xDeamidated [Q8]; 1xIodo [Y21]	4	92	4081.72	0	3.23346e-07	9.82384e-05	1	1	AT5G54270.1	1.454e-05	4.733e-09
		Checked	Confidence	Identifying Node	PSM Ambiguity	Annotated Sequence	Modifications	# Proteins	Master Protein Accessions	Protein Accessions	# Missed Cleavages	Charge	DeltaScore	DeltaCn	Rank	Search Engine Rank	m/z [Da]	MH+ [Da]	Theo. MH+ [Da]	DeltaM [ppm]	Deltam/z [Da]	Activation Type	MS Order	Isolation Interference [%]	Ion Inject Time [ms]	RT [min]	First Scan	Spectrum File	File ID	Ions Score	# Protein Groups	Identity Strict	Identity Relaxed	Expectation Value	Percolator q-Value	Percolator PEP
		TRUE	High	Mascot (A4)	Unambiguous	YLGPFSVqTPSYLTGEFPGDyGWDTAGLSADPEAFAK	Q8(Deamidated); Y21(Iodo)	1	AT5G54270.1	AT5G54270.1	0	3	0.6	0	1	1	1361.25	4081.74	4081.72	6.23	0.00848	CID (Collision Induced Dissociation)	MS2	8.98707	247.569	124.014	20642	OE07208.raw	F8	60	1	38	31	7.37166e-05	1.454e-05	1.577e-06
		TRUE	High	Mascot (A4)	Unambiguous	YLGPFSVqTPSYLTGEFPGDyGWDTAGLSADPEAFAK	Q8(Deamidated); Y21(Iodo)	1	AT5G54270.1	AT5G54270.1	0	3	0.5435	0	1	1	1361.25	4081.73	4081.72	2.02	0.00274	CID (Collision Induced Dissociation)	MS2	12.3046	178.634	123.893	20519	OE07212.raw	F12	92	1	37	30	4.27357e-08	1.454e-05	4.733e-09
		TRUE	High	Mascot (A4)	Unambiguous	YLGPFSVqTPSYLTGEFPGDyGWDTAGLSADPEAFAK	Q8(Deamidated); Y21(Iodo)	1	AT5G54270.1	AT5G54270.1	0	3	0.3529	0	1	1	1361.25	4081.73	4081.72	3.54	0.00482	CID (Collision Induced Dissociation)	MS2	28.1012	83.827	123.999	23135	OE07206.raw	F6	51	1	38	31	0.000502211	1.454e-05	1.823e-06
		TRUE	High	Mascot (A4)	Unambiguous	YLGPFSVqTPSYLTGEFPGDyGWDTAGLSADPEAFAK	Q8(Deamidated); Y21(Iodo)	1	AT5G54270.1	AT5G54270.1	0	3	0.561	0	1	1	1361.25	4081.75	4081.72	7.22	0.00983	CID (Collision Induced Dissociation)	MS2	0	300	122.694	19007	OE07209.raw	F9	41	1	38	31	0.00562193	0.0008057	0.01202
AT5G42270.1	FtsH extracellular protease family	538.389	58	37	889	13	704	75.2	5.49	31084	High
	Sequence	Modifications	# PSMs	Ions Score (by Search Engine): Mascot	Theo. MH+ [Da]	# Missed Cleavages	Qvality PEP	Qvality q-value	# Protein Groups	# Proteins	Master Protein Accessions	Percolator q-Value (by Search Engine): Mascot	Percolator PEP (by Search Engine): Mascot
	DYSMATADVVDAEVR	1xOxidation [M4]; 1xIodo [Y2]	1	54	1783.63	0	0.000465593	9.82384e-05	1	1	AT5G42270.1	1.454e-05	2.97e-05
		Checked	Confidence	Identifying Node	PSM Ambiguity	Annotated Sequence	Modifications	# Proteins	Master Protein Accessions	Protein Accessions	# Missed Cleavages	Charge	DeltaScore	DeltaCn	Rank	Search Engine Rank	m/z [Da]	MH+ [Da]	Theo. MH+ [Da]	DeltaM [ppm]	Deltam/z [Da]	Activation Type	MS Order	Isolation Interference [%]	Ion Inject Time [ms]	RT [min]	First Scan	Spectrum File	File ID	Ions Score	# Protein Groups	Identity Strict	Identity Relaxed	Expectation Value	Percolator q-Value	Percolator PEP
		TRUE	High	Mascot (A4)	Unambiguous	DySmATADVVDAEVR	Y2(Iodo); M4(Oxidation)	1	AT5G42270.1	AT5G42270.1	0	2	1	0	1	1	892.322	1783.64	1783.63	1.94	0.00173	CID (Collision Induced Dissociation)	MS2	33.3417	300	64.5973	10050	OE06846.raw	F2	54	1	31	24	5.29483e-05	1.454e-05	2.97e-05
	SYLENQMAVALGGR	1xOxidation [M7]; 1xIodo [Y2]	2	45	1650.64	0	3.55151e-05	9.82384e-05	2	2	AT1G50250.1; AT5G42270.1	1.454e-05	1.348e-06
		Checked	Confidence	Identifying Node	PSM Ambiguity	Annotated Sequence	Modifications	# Proteins	Master Protein Accessions	Protein Accessions	# Missed Cleavages	Charge	DeltaScore	DeltaCn	Rank	Search Engine Rank	m/z [Da]	MH+ [Da]	Theo. MH+ [Da]	DeltaM [ppm]	Deltam/z [Da]	Activation Type	MS Order	Isolation Interference [%]	Ion Inject Time [ms]	RT [min]	First Scan	Spectrum File	File ID	Ions Score	# Protein Groups	Identity Strict	Identity Relaxed	Expectation Value	Percolator q-Value	Percolator PEP
		TRUE	High	Mascot (A4)	Unambiguous	SyLENQmAVALGGR	Y2(Iodo); M7(Oxidation)	2	AT1G50250.1; AT5G42270.1	AT1G50250.1; AT5G42270.1	0	2	0.7333	0	1	1	825.826	1650.64	1650.64	0.41	0.00034	CID (Collision Induced Dissociation)	MS2	0	300	54.3549	7943	OE07220.raw	F18	45	2	32	25	0.000546861	1.454e-05	1.348e-06
		TRUE	High	Mascot (A4)	Unambiguous	SyLENQmAVALGGR	Y2(Iodo); M7(Oxidation)	2	AT1G50250.1; AT5G42270.1	AT1G50250.1; AT5G42270.1	0	2	1	0	1	1	825.825	1650.64	1650.64	-1.07	-0.00088	CID (Collision Induced Dissociation)	MS2	10.2957	300	55.714	9876	OE07207.raw	F7	45	2	32	25	0.000607323	1.454e-05	7.323e-06
AT4G21280.1	photosystem II subunit QA	289.351	59	19	858	17	223	23.8	9.64	21265	High
	Sequence	Modifications	# PSMs	Ions Score (by Search Engine): Mascot	Theo. MH+ [Da]	# Missed Cleavages	Qvality PEP	Qvality q-value	# Protein Groups	# Proteins	Master Protein Accessions	Percolator q-Value (by Search Engine): Mascot	Percolator PEP (by Search Engine): Mascot
	LFDTIDNLDYAAK	1xIodo [Y10]	9	64	1624.64	0	0.000261696	9.82384e-05	1	2	AT4G21280.1	1.454e-05	1.486e-05
		Checked	Confidence	Identifying Node	PSM Ambiguity	Annotated Sequence	Modifications	# Proteins	Master Protein Accessions	Protein Accessions	# Missed Cleavages	Charge	DeltaScore	DeltaCn	Rank	Search Engine Rank	m/z [Da]	MH+ [Da]	Theo. MH+ [Da]	DeltaM [ppm]	Deltam/z [Da]	Activation Type	MS Order	Isolation Interference [%]	Ion Inject Time [ms]	RT [min]	First Scan	Spectrum File	File ID	Ions Score	# Protein Groups	Identity Strict	Identity Relaxed	Expectation Value	Percolator q-Value	Percolator PEP
		TRUE	High	Mascot (A4)	Unambiguous	LFDTIDNLDyAAK	Y10(Iodo)	2	AT4G21280.1	AT4G21280.1; AT4G21280.2	0	2	0.7759	0	1	1	812.829	1624.65	1624.64	7.39	0.006	CID (Collision Induced Dissociation)	MS2	11.8468	263.113	92.7443	14768	OE07213.raw	F13	58	1	33	26	3.76627e-05	1.454e-05	8.225e-05
		TRUE	High	Mascot (A4)	Unambiguous	LFDTIDNLDyAAK	Y10(Iodo)	2	AT4G21280.1	AT4G21280.1; AT4G21280.2	0	2	0.7656	0	1	1	812.828	1624.65	1624.64	5.81	0.00472	CID (Collision Induced Dissociation)	MS2	74.8096	300	92.8172	14627	OE07219.raw	F17	64	1	33	26	1.01286e-05	1.454e-05	1.486e-05
		TRUE	High	Mascot (A4)	Unambiguous	LFDTIDNLDyAAK	Y10(Iodo)	2	AT4G21280.1	AT4G21280.1; AT4G21280.2	0	2	0.7308	0	1	1	812.824	1624.64	1624.64	0.77	0.00063	CID (Collision Induced Dissociation)	MS2	3.25589	114.413	92.999	14655	OE07219.raw	F17	52	1	33	26	0.000135028	1.454e-05	8.319e-05
		TRUE	High	Mascot (A4)	Unambiguous	LFDTIDNLDyAAK	Y10(Iodo)	2	AT4G21280.1	AT4G21280.1; AT4G21280.2	0	2	0.7931	0	1	1	812.826	1624.64	1624.64	2.95	0.0024	CID (Collision Induced Dissociation)	MS2	12.7396	62.318	85.9159	15382	OE06845.raw	F1	58	1	33	26	3.44404e-05	1.454e-05	5.971e-05
		TRUE	High	Mascot (A4)	Unambiguous	LFDTIDNLDyAAK	Y10(Iodo)	2	AT4G21280.1	AT4G21280.1; AT4G21280.2	0	2	0.7931	0	1	1	812.826	1624.64	1624.64	3.4	0.00277	CID (Collision Induced Dissociation)	MS2	18.8606	90.907	93.0219	17031	OE07206.raw	F6	58	1	33	26	3.43543e-05	1.454e-05	3.123e-05
		TRUE	High	Mascot (A4)	Unambiguous	LFDTIDNLDyAAK	Y10(Iodo)	2	AT4G21280.1	AT4G21280.1; AT4G21280.2	0	2	0.7736	0	1	1	812.829	1624.65	1624.64	6.86	0.00557	CID (Collision Induced Dissociation)	MS2	33.2315	300	92.5111	13607	OE07220.raw	F18	53	1	33	26	0.000107892	2.671e-05	0.0002
		TRUE	High	Mascot (A4)	Unambiguous	LFDTIDNLDyAAK	Y10(Iodo)	2	AT4G21280.1	AT4G21280.1; AT4G21280.2	0	2	0.7778	0	1	1	812.827	1624.65	1624.64	4.61	0.00374	CID (Collision Induced Dissociation)	MS2	17.014	124.528	92.4865	14955	OE07212.raw	F12	54	1	33	26	9.52853e-05	6.457e-05	0.000655
		TRUE	High	Mascot (A4)	Unambiguous	LFDTIDNLDyAAK	Y10(Iodo)	2	AT4G21280.1	AT4G21280.1; AT4G21280.2	0	2	0.7931	0	1	1	812.83	1624.65	1624.64	8.06	0.00655	CID (Collision Induced Dissociation)	MS2	14.4014	280.499	93.3285	16051	OE07207.raw	F7	58	1	33	26	3.73309e-05	9.958e-05	0.0009163
		TRUE	High	Mascot (A4)	Unambiguous	LFDTIDNLDyAAK	Y10(Iodo)	2	AT4G21280.1	AT4G21280.1; AT4G21280.2	0	2	0.7778	0	1	1	812.827	1624.65	1624.64	4.16	0.00338	CID (Collision Induced Dissociation)	MS2	13.8249	300	86.0809	13345	OE06846.raw	F2	36	1	33	26	0.00598037	0.0001566	0.00155
	YYAETVSALNEVLAK	1xIodo [Y]	10	69	1796.76	0	1.1063e-07	9.82384e-05	1	2	AT4G21280.1	1.454e-05	1.308e-09
		Checked	Confidence	Identifying Node	PSM Ambiguity	Annotated Sequence	Modifications	# Proteins	Master Protein Accessions	Protein Accessions	# Missed Cleavages	Charge	DeltaScore	DeltaCn	Rank	Search Engine Rank	m/z [Da]	MH+ [Da]	Theo. MH+ [Da]	DeltaM [ppm]	Deltam/z [Da]	Activation Type	MS Order	Isolation Interference [%]	Ion Inject Time [ms]	RT [min]	First Scan	Spectrum File	File ID	Ions Score	# Protein Groups	Identity Strict	Identity Relaxed	Expectation Value	Percolator q-Value	Percolator PEP
		TRUE	High	Mascot (A4)	Unambiguous	YyAETVSALNEVLAK	Y2(Iodo)	2	AT4G21280.1	AT4G21280.1; AT4G21280.2	0	2	0.8085	0	1	1	898.884	1796.76	1796.76	0.04	4e-05	CID (Collision Induced Dissociation)	MS2	23.3271	245.255	94.0165	14978	OE07213.raw	F13	47	1	34	27	0.000572322	1.454e-05	1.554e-09
		TRUE	High	Mascot (A4)	Unambiguous	YyAETVSALNEVLAK	Y2(Iodo)	2	AT4G21280.1	AT4G21280.1; AT4G21280.2	0	2	1	0	1	1	898.885	1796.76	1796.76	1.13	0.00101	CID (Collision Induced Dissociation)	MS2	18.6937	300	94.7785	15351	OE07212.raw	F12	32	1	34	27	0.0177159	1.454e-05	3.31e-05
		TRUE	High	Mascot (A4)	Unambiguous	YyAETVSALNEVLAK	Y2(Iodo)	2	AT4G21280.1	AT4G21280.1; AT4G21280.2	0	2	0.1311	0	1	1	898.884	1796.76	1796.76	0.59	0.00053	CID (Collision Induced Dissociation)	MS2	32.7641	124.293	93.8536	15190	OE07212.raw	F12	61	1	34	27	2.28689e-05	1.454e-05	3.878e-09
		TRUE	High	Mascot (A4)	Unambiguous	YyAETVSALNEVLAK	Y2(Iodo)	2	AT4G21280.1	AT4G21280.1; AT4G21280.2	0	2	0.913	0	1	1	898.883	1796.76	1796.76	-0.43	-0.00039	CID (Collision Induced Dissociation)	MS2	50.875	300	93.762	13799	OE07220.raw	F18	46	1	34	27	0.000730815	1.454e-05	1.235e-08
		TRUE	High	Mascot (A4)	Unambiguous	YyAETVSALNEVLAK	Y2(Iodo)	2	AT4G21280.1	AT4G21280.1; AT4G21280.2	0	2	0.7887	0	1	1	898.884	1796.76	1796.76	-0.03	-2e-05	CID (Collision Induced Dissociation)	MS2	45.0381	300	94.0971	14834	OE07219.raw	F17	71	1	34	27	2.32785e-06	1.454e-05	8.509e-09
		TRUE	High	Mascot (A4)	Unambiguous	YyAETVSALNEVLAK	Y2(Iodo)	2	AT4G21280.1	AT4G21280.1; AT4G21280.2	0	2	0.8261	0	1	1	898.885	1796.76	1796.76	1.06	0.00095	CID (Collision Induced Dissociation)	MS2	20.3507	79.567	87.2384	15612	OE06845.raw	F1	69	1	34	27	3.34589e-06	1.454e-05	1.308e-09
		TRUE	High	Mascot (A4)	Unambiguous	YyAETVSALNEVLAK	Y2(Iodo)	2	AT4G21280.1	AT4G21280.1; AT4G21280.2	0	2	0.7667	0	1	1	898.884	1796.76	1796.76	0.45	0.0004	CID (Collision Induced Dissociation)	MS2	54.9568	300	87.2922	13543	OE06846.raw	F2	60	1	34	27	2.96022e-05	1.454e-05	9.698e-09
		TRUE	High	Mascot (A4)	Unambiguous	yYAETVSALNEVLAK	Y1(Iodo)	2	AT4G21280.1	AT4G21280.1; AT4G21280.2	0	3	0.2812	0	1	1	599.592	1796.76	1796.76	1.36	0.00081	CID (Collision Induced Dissociation)	MS2	50.6749	300	94.43	17295	OE07206.raw	F6	32	1	34	27	0.0167945	1.454e-05	4.075e-06
		TRUE	High	Mascot (A4)	Unambiguous	YyAETVSALNEVLAK	Y2(Iodo)	2	AT4G21280.1	AT4G21280.1; AT4G21280.2	0	2	0.1455	0	1	1	898.885	1796.76	1796.76	1.26	0.00114	CID (Collision Induced Dissociation)	MS2	19.926	300	94.5177	16257	OE07207.raw	F7	55	1	34	27	7.92807e-05	1.454e-05	7.737e-09
		TRUE	High	Mascot (A4)	Unambiguous	YyAETVSALNEVLAK	Y2(Iodo)	2	AT4G21280.1	AT4G21280.1; AT4G21280.2	0	2	0.898	0	1	1	898.885	1796.76	1796.76	0.99	0.00089	CID (Collision Induced Dissociation)	MS2	17.8376	67.91	94.3431	17280	OE07206.raw	F6	49	1	34	27	0.000306948	1.454e-05	3.906e-08
AT1G50250.1	FTSH protease 1	502.229	56	37	748	13	716	76.7	5.83	26247	High
	Sequence	Modifications	# PSMs	Ions Score (by Search Engine): Mascot	Theo. MH+ [Da]	# Missed Cleavages	Qvality PEP	Qvality q-value	# Protein Groups	# Proteins	Master Protein Accessions	Percolator q-Value (by Search Engine): Mascot	Percolator PEP (by Search Engine): Mascot
	SYLENQMAVALGGR	1xOxidation [M7]; 1xIodo [Y2]	2	45	1650.64	0	3.55151e-05	9.82384e-05	2	2	AT1G50250.1; AT5G42270.1	1.454e-05	1.348e-06
		Checked	Confidence	Identifying Node	PSM Ambiguity	Annotated Sequence	Modifications	# Proteins	Master Protein Accessions	Protein Accessions	# Missed Cleavages	Charge	DeltaScore	DeltaCn	Rank	Search Engine Rank	m/z [Da]	MH+ [Da]	Theo. MH+ [Da]	DeltaM [ppm]	Deltam/z [Da]	Activation Type	MS Order	Isolation Interference [%]	Ion Inject Time [ms]	RT [min]	First Scan	Spectrum File	File ID	Ions Score	# Protein Groups	Identity Strict	Identity Relaxed	Expectation Value	Percolator q-Value	Percolator PEP
		TRUE	High	Mascot (A4)	Unambiguous	SyLENQmAVALGGR	Y2(Iodo); M7(Oxidation)	2	AT1G50250.1; AT5G42270.1	AT1G50250.1; AT5G42270.1	0	2	0.7333	0	1	1	825.826	1650.64	1650.64	0.41	0.00034	CID (Collision Induced Dissociation)	MS2	0	300	54.3549	7943	OE07220.raw	F18	45	2	32	25	0.000546861	1.454e-05	1.348e-06
		TRUE	High	Mascot (A4)	Unambiguous	SyLENQmAVALGGR	Y2(Iodo); M7(Oxidation)	2	AT1G50250.1; AT5G42270.1	AT1G50250.1; AT5G42270.1	0	2	1	0	1	1	825.825	1650.64	1650.64	-1.07	-0.00088	CID (Collision Induced Dissociation)	MS2	10.2957	300	55.714	9876	OE07207.raw	F7	45	2	32	25	0.000607323	1.454e-05	7.323e-06
AT1G06680.1	photosystem II subunit P-1	316.397	59	13	704	11	263	28.1	7.39	20344	High
	Sequence	Modifications	# PSMs	Ions Score (by Search Engine): Mascot	Theo. MH+ [Da]	# Missed Cleavages	Qvality PEP	Qvality q-value	# Protein Groups	# Proteins	Master Protein Accessions	Percolator q-Value (by Search Engine): Mascot	Percolator PEP (by Search Engine): Mascot
	EIEYPGQVLR	1xIodo [Y4]	1	37	1329.53	0	0.0128181	0.000856223	1	2	AT1G06680.1	0.0001794	0.00156
		Checked	Confidence	Identifying Node	PSM Ambiguity	Annotated Sequence	Modifications	# Proteins	Master Protein Accessions	Protein Accessions	# Missed Cleavages	Charge	DeltaScore	DeltaCn	Rank	Search Engine Rank	m/z [Da]	MH+ [Da]	Theo. MH+ [Da]	DeltaM [ppm]	Deltam/z [Da]	Activation Type	MS Order	Isolation Interference [%]	Ion Inject Time [ms]	RT [min]	First Scan	Spectrum File	File ID	Ions Score	# Protein Groups	Identity Strict	Identity Relaxed	Expectation Value	Percolator q-Value	Percolator PEP
		TRUE	High	Mascot (A4)	Unambiguous	EIEyPGQVLR	Y4(Iodo)	2	AT1G06680.1	AT1G06680.2; AT1G06680.1	0	2	0.8919	0	1	1	665.27	1329.53	1329.53	0.12	8e-05	CID (Collision Induced Dissociation)	MS2	0	61.24	62.9773	9984	OE07212.raw	F12	37	1	29	22	0.00194373	0.0001794	0.00156
	SITDYGSPEEFLSQVNYLLGK	1xIodo [Y]	7	98	2486.06	0	4.86689e-07	9.82384e-05	1	2	AT1G06680.1	1.454e-05	7.763e-09
		Checked	Confidence	Identifying Node	PSM Ambiguity	Annotated Sequence	Modifications	# Proteins	Master Protein Accessions	Protein Accessions	# Missed Cleavages	Charge	DeltaScore	DeltaCn	Rank	Search Engine Rank	m/z [Da]	MH+ [Da]	Theo. MH+ [Da]	DeltaM [ppm]	Deltam/z [Da]	Activation Type	MS Order	Isolation Interference [%]	Ion Inject Time [ms]	RT [min]	First Scan	Spectrum File	File ID	Ions Score	# Protein Groups	Identity Strict	Identity Relaxed	Expectation Value	Percolator q-Value	Percolator PEP
		TRUE	High	Mascot (A4)	Unambiguous	SITDYGSPEEFLSQVNyLLGK	Y17(Iodo)	2	AT1G06680.1	AT1G06680.2; AT1G06680.1	0	2	0	0	1	1	1243.53	2486.06	2486.06	-0.78	-0.00097	CID (Collision Induced Dissociation)	MS2	21.3508	108.203	122.837	20329	OE07212.raw	F12	40	1	36	29	0.00384121	1.454e-05	1.772e-05
		TRUE	High	Mascot (A4)	Unambiguous	SITDyGSPEEFLSQVNYLLGK	Y5(Iodo)	2	AT1G06680.1	AT1G06680.2; AT1G06680.1	0	2	0	0	1	1	1243.54	2486.06	2486.06	0.7	0.00087	CID (Collision Induced Dissociation)	MS2	7.44645	33.883	124.295	19757	OE07219.raw	F17	67	1	36	29	9.57103e-06	1.454e-05	5.981e-07
		TRUE	High	Mascot (A4)	Unambiguous	SITDYGSPEEFLSQVNyLLGK	Y17(Iodo)	2	AT1G06680.1	AT1G06680.2; AT1G06680.1	0	2	0	0	1	1	1243.54	2486.06	2486.06	0.3	0.00038	CID (Collision Induced Dissociation)	MS2	29.847	252.566	122.809	19512	OE07219.raw	F17	40	1	36	29	0.00429197	1.454e-05	2.869e-05
		TRUE	High	Mascot (A4)	Unambiguous	SITDyGSPEEFLSQVNYLLGK	Y5(Iodo)	2	AT1G06680.1	AT1G06680.2; AT1G06680.1	0	3	0	0	1	1	829.359	2486.06	2486.06	0.59	0.00049	CID (Collision Induced Dissociation)	MS2	6.42423	40.719	120.88	21407	OE06845.raw	F1	52	1	36	29	0.000271325	1.454e-05	1.951e-07
		TRUE	High	Mascot (A4)	Unambiguous	SITDyGSPEEFLSQVNYLLGK	Y5(Iodo)	2	AT1G06680.1	AT1G06680.2; AT1G06680.1	0	2	0	0	1	1	1243.54	2486.06	2486.06	0.3	0.00038	CID (Collision Induced Dissociation)	MS2	4.4225	69.249	120.883	21408	OE06845.raw	F1	108	1	36	29	6.83371e-10	1.454e-05	1.384e-08
		TRUE	High	Mascot (A4)	Unambiguous	SITDyGSPEEFLSQVNYLLGK	Y5(Iodo)	2	AT1G06680.1	AT1G06680.2; AT1G06680.1	0	2	0	0	1	1	1243.53	2486.06	2486.06	-0.29	-0.00036	CID (Collision Induced Dissociation)	MS2	16.3288	300	124.413	23209	OE07206.raw	F6	98	1	36	29	7.3026e-09	1.454e-05	7.763e-09
		TRUE	High	Mascot (A4)	Unambiguous	SITDYGSPEEFLSQVNyLLGK	Y17(Iodo)	2	AT1G06680.1	AT1G06680.2; AT1G06680.1	0	2	0	0	1	1	1243.53	2486.06	2486.06	-0.87	-0.00109	CID (Collision Induced Dissociation)	MS2	23.9694	120.865	119.489	21180	OE06845.raw	F1	41	1	36	29	0.00365553	0.00011	0.001273
	TNTDFLPYNGDGFK	1xIodo [Y8]	2	43	1714.62	0	0.000149052	9.82384e-05	1	2	AT1G06680.1	1.454e-05	7.536e-06
		Checked	Confidence	Identifying Node	PSM Ambiguity	Annotated Sequence	Modifications	# Proteins	Master Protein Accessions	Protein Accessions	# Missed Cleavages	Charge	DeltaScore	DeltaCn	Rank	Search Engine Rank	m/z [Da]	MH+ [Da]	Theo. MH+ [Da]	DeltaM [ppm]	Deltam/z [Da]	Activation Type	MS Order	Isolation Interference [%]	Ion Inject Time [ms]	RT [min]	First Scan	Spectrum File	File ID	Ions Score	# Protein Groups	Identity Strict	Identity Relaxed	Expectation Value	Percolator q-Value	Percolator PEP
		TRUE	High	Mascot (A4)	Unambiguous	TNTDFLPyNGDGFK	Y8(Iodo)	2	AT1G06680.1	AT1G06680.2; AT1G06680.1	0	2	0.9535	0	1	1	857.816	1714.63	1714.62	0.48	0.00042	CID (Collision Induced Dissociation)	MS2	3.3043	126.393	85.2231	13679	OE07212.raw	F12	43	1	31	24	0.000633271	1.454e-05	7.536e-06
		TRUE	High	Mascot (A4)	Unambiguous	TNTDFLPyNGDGFK	Y8(Iodo)	2	AT1G06680.1	AT1G06680.2; AT1G06680.1	0	2	0.8919	0	1	1	857.815	1714.62	1714.62	-0.58	-0.0005	CID (Collision Induced Dissociation)	MS2	38.8207	189.158	77.2786	13849	OE06845.raw	F1	37	1	31	24	0.00272572	1.454e-05	4.003e-05
	TNTDFLPYNGDGFK	1xDeamidated [N9]; 1xIodo [Y8]	7	49	1715.61	0	0.000317819	9.82384e-05	1	2	AT1G06680.1	1.454e-05	1.869e-05
		Checked	Confidence	Identifying Node	PSM Ambiguity	Annotated Sequence	Modifications	# Proteins	Master Protein Accessions	Protein Accessions	# Missed Cleavages	Charge	DeltaScore	DeltaCn	Rank	Search Engine Rank	m/z [Da]	MH+ [Da]	Theo. MH+ [Da]	DeltaM [ppm]	Deltam/z [Da]	Activation Type	MS Order	Isolation Interference [%]	Ion Inject Time [ms]	RT [min]	First Scan	Spectrum File	File ID	Ions Score	# Protein Groups	Identity Strict	Identity Relaxed	Expectation Value	Percolator q-Value	Percolator PEP
		TRUE	High	Mascot (A4)	Unambiguous	TNTDFLPynGDGFK	Y8(Iodo); N9(Deamidated)	2	AT1G06680.1	AT1G06680.2; AT1G06680.1	0	2	0.9756	0	1	1	858.308	1715.61	1715.61	0.2	0.00017	CID (Collision Induced Dissociation)	MS2	22.7618	300	89.724	14470	OE07212.raw	F12	41	1	30	23	0.00085788	1.454e-05	7.463e-05
		TRUE	High	Mascot (A4)	Unambiguous	TNTDFLPynGDGFK	Y8(Iodo); N9(Deamidated)	2	AT1G06680.1	AT1G06680.2; AT1G06680.1	0	2	1	0	1	1	858.309	1715.61	1715.61	1.19	0.00102	CID (Collision Induced Dissociation)	MS2	22.233	106.674	91.414	14769	OE07212.raw	F12	51	1	30	23	9.77645e-05	1.454e-05	2.938e-05
		TRUE	High	Mascot (A4)	Unambiguous	TNTDFLPynGDGFK	Y8(Iodo); N9(Deamidated)	2	AT1G06680.1	AT1G06680.2; AT1G06680.1	0	2	1	0	1	1	858.309	1715.61	1715.61	1.05	0.0009	CID (Collision Induced Dissociation)	MS2	29.7368	228.468	91.8375	14470	OE07219.raw	F17	65	1	30	23	4.04376e-06	1.454e-05	0.0001083
		TRUE	High	Mascot (A4)	Unambiguous	TNTDFLPynGDGFK	Y8(Iodo); N9(Deamidated)	2	AT1G06680.1	AT1G06680.2; AT1G06680.1	0	2	0.9474	0	1	1	858.309	1715.61	1715.61	1.26	0.00108	CID (Collision Induced Dissociation)	MS2	35.1912	227.006	82.7853	14820	OE06845.raw	F1	38	1	30	23	0.00198109	1.454e-05	3.903e-05
		TRUE	High	Mascot (A4)	Unambiguous	TNTDFLPynGDGFK	Y8(Iodo); N9(Deamidated)	2	AT1G06680.1	AT1G06680.2; AT1G06680.1	0	2	1	0	1	1	858.309	1715.61	1715.61	0.84	0.00072	CID (Collision Induced Dissociation)	MS2	32.7843	125.29	84.607	15152	OE06845.raw	F1	36	1	30	23	0.0029301	1.454e-05	0.0001357
		TRUE	High	Mascot (A4)	Unambiguous	TNTDFLPynGDGFK	Y8(Iodo); N9(Deamidated)	2	AT1G06680.1	AT1G06680.2; AT1G06680.1	0	2	1	0	1	1	858.308	1715.61	1715.61	0.48	0.00041	CID (Collision Induced Dissociation)	MS2	25.8036	163.842	91.9121	16820	OE07206.raw	F6	49	1	30	23	0.000127395	1.454e-05	1.869e-05
		TRUE	High	Mascot (A4)	Unambiguous	TNTDFLPynGDGFK	Y8(Iodo); N9(Deamidated)	2	AT1G06680.1	AT1G06680.2; AT1G06680.1	0	2	0.9744	0	1	1	858.309	1715.61	1715.61	0.84	0.00072	CID (Collision Induced Dissociation)	MS2	29.8464	263.114	90.3388	16514	OE07206.raw	F6	39	1	30	23	0.00145172	1.454e-05	6.814e-05
AT3G08940.2	light harvesting complex photosystem II	179.896	68	14	666	10	287	31.2	6.24	18601	High
	Sequence	Modifications	# PSMs	Ions Score (by Search Engine): Mascot	Theo. MH+ [Da]	# Missed Cleavages	Qvality PEP	Qvality q-value	# Protein Groups	# Proteins	Master Protein Accessions	Percolator q-Value (by Search Engine): Mascot	Percolator PEP (by Search Engine): Mascot
	NLYGEVIGTR	1xIodo [Y3]	7	39	1247.49	0	0.00020978	9.82384e-05	1	2	AT3G08940.2	1.454e-05	1.139e-05
		Checked	Confidence	Identifying Node	PSM Ambiguity	Annotated Sequence	Modifications	# Proteins	Master Protein Accessions	Protein Accessions	# Missed Cleavages	Charge	DeltaScore	DeltaCn	Rank	Search Engine Rank	m/z [Da]	MH+ [Da]	Theo. MH+ [Da]	DeltaM [ppm]	Deltam/z [Da]	Activation Type	MS Order	Isolation Interference [%]	Ion Inject Time [ms]	RT [min]	First Scan	Spectrum File	File ID	Ions Score	# Protein Groups	Identity Strict	Identity Relaxed	Expectation Value	Percolator q-Value	Percolator PEP
		TRUE	High	Mascot (A4)	Unambiguous	NLyGEVIGTR	Y3(Iodo)	2	AT3G08940.2	AT3G08940.1; AT3G08940.2	0	2	0.8056	0	1	1	624.249	1247.49	1247.49	0.02	1e-05	CID (Collision Induced Dissociation)	MS2	33.1397	114.451	60.0161	9669	OE07213.raw	F13	36	1	31	24	0.00304236	1.454e-05	8.844e-05
		TRUE	High	Mascot (A4)	Unambiguous	NLyGEVIGTR	Y3(Iodo)	2	AT3G08940.2	AT3G08940.1; AT3G08940.2	0	2	0.7436	0	1	1	624.25	1247.49	1247.49	0.12	8e-05	CID (Collision Induced Dissociation)	MS2	5.21465	235.887	59.9794	8776	OE07220.raw	F18	39	1	31	24	0.00156772	1.454e-05	1.139e-05
		TRUE	High	Mascot (A4)	Unambiguous	NLyGEVIGTR	Y3(Iodo)	2	AT3G08940.2	AT3G08940.1; AT3G08940.2	0	2	0.6562	0	1	1	624.249	1247.49	1247.49	-0.08	-5e-05	CID (Collision Induced Dissociation)	MS2	50.3421	181.364	51.6286	8211	OE06847.raw	F3	32	1	31	24	0.00726457	1.454e-05	1.745e-05
		TRUE	High	Mascot (A4)	Unambiguous	NLyGEVIGTR	Y3(Iodo)	2	AT3G08940.2	AT3G08940.1; AT3G08940.2	0	2	0.9375	0	1	1	624.25	1247.49	1247.49	0.22	0.00014	CID (Collision Induced Dissociation)	MS2	46.2891	300	52.0786	8136	OE06846.raw	F2	32	1	31	24	0.00740065	2.671e-05	0.0004639
		TRUE	High	Mascot (A4)	Unambiguous	NLyGEVIGTR	Y3(Iodo)	2	AT3G08940.2	AT3G08940.1; AT3G08940.2	0	2	0.8529	0	1	1	624.249	1247.49	1247.49	-0.37	-0.00023	CID (Collision Induced Dissociation)	MS2	22.6333	230.654	61.2682	10808	OE07207.raw	F7	34	1	31	24	0.00500622	2.671e-05	0.0002452
		TRUE	High	Mascot (A4)	Unambiguous	NLyGEVIGTR	Y3(Iodo)	2	AT3G08940.2	AT3G08940.1; AT3G08940.2	0	2	0.9091	0	1	1	624.249	1247.49	1247.49	-0.17	-0.00011	CID (Collision Induced Dissociation)	MS2	30.3548	300	59.1774	9211	OE07214.raw	F14	33	1	31	24	0.00602851	3.926e-05	0.0005659
		TRUE	High	Mascot (A4)	Unambiguous	NLyGEVIGTR	Y3(Iodo)	2	AT3G08940.2	AT3G08940.1; AT3G08940.2	0	2	0.8065	0	1	1	624.25	1247.49	1247.49	0.22	0.00014	CID (Collision Induced Dissociation)	MS2	24.3845	144.237	61.3792	10039	OE07208.raw	F8	31	1	31	24	0.0096888	0.0002104	0.002075
AT3G50820.1	photosystem II subunit O-2	374.438	64	23	652	11	331	35	6.16	18509	High
	Sequence	Modifications	# PSMs	Ions Score (by Search Engine): Mascot	Theo. MH+ [Da]	# Missed Cleavages	Qvality PEP	Qvality q-value	# Protein Groups	# Proteins	Master Protein Accessions	Percolator q-Value (by Search Engine): Mascot	Percolator PEP (by Search Engine): Mascot
	EEDGIDYAAVTVQLPGGER	1xIodo [Y7]	2	40	2144.86	0	0.000927885	9.82384e-05	2	2	AT3G50820.1; AT5G66570.1	1.454e-05	6.772e-05
		Checked	Confidence	Identifying Node	PSM Ambiguity	Annotated Sequence	Modifications	# Proteins	Master Protein Accessions	Protein Accessions	# Missed Cleavages	Charge	DeltaScore	DeltaCn	Rank	Search Engine Rank	m/z [Da]	MH+ [Da]	Theo. MH+ [Da]	DeltaM [ppm]	Deltam/z [Da]	Activation Type	MS Order	Isolation Interference [%]	Ion Inject Time [ms]	RT [min]	First Scan	Spectrum File	File ID	Ions Score	# Protein Groups	Identity Strict	Identity Relaxed	Expectation Value	Percolator q-Value	Percolator PEP
		TRUE	High	Mascot (A4)	Unambiguous	EEDGIDyAAVTVQLPGGER	Y7(Iodo)	2	AT3G50820.1; AT5G66570.1	AT3G50820.1; AT5G66570.1	0	2	0.9	0	1	1	1072.94	2144.87	2144.86	1.77	0.0019	CID (Collision Induced Dissociation)	MS2	53.9428	300	98.6247	15978	OE07212.raw	F12	40	2	35	28	0.00377119	1.454e-05	6.772e-05
		TRUE	High	Mascot (A4)	Unambiguous	EEDGIDyAAVTVQLPGGER	Y7(Iodo)	2	AT3G50820.1; AT5G66570.1	AT3G50820.1; AT5G66570.1	0	2	0.7442	0	1	1	1072.93	2144.86	2144.86	-0.96	-0.00103	CID (Collision Induced Dissociation)	MS2	0	300	98.9108	15570	OE07219.raw	F17	43	2	35	28	0.00162254	2.671e-05	0.0002289
	FKEEDGIDYAAVTVQLPGGER	1xIodo [Y9]	1	39	2420.03	1	7.1311e-05	9.82384e-05	1	1	AT3G50820.1	1.454e-05	3.118e-06
		Checked	Confidence	Identifying Node	PSM Ambiguity	Annotated Sequence	Modifications	# Proteins	Master Protein Accessions	Protein Accessions	# Missed Cleavages	Charge	DeltaScore	DeltaCn	Rank	Search Engine Rank	m/z [Da]	MH+ [Da]	Theo. MH+ [Da]	DeltaM [ppm]	Deltam/z [Da]	Activation Type	MS Order	Isolation Interference [%]	Ion Inject Time [ms]	RT [min]	First Scan	Spectrum File	File ID	Ions Score	# Protein Groups	Identity Strict	Identity Relaxed	Expectation Value	Percolator q-Value	Percolator PEP
		TRUE	High	Mascot (A4)	Unambiguous	FKEEDGIDyAAVTVQLPGGER	Y9(Iodo)	1	AT3G50820.1	AT3G50820.1	1	3	0.7949	0	1	1	807.348	2420.03	2420.03	0.92	0.00074	CID (Collision Induced Dissociation)	MS2	29.9926	156.705	81.0765	14501	OE06845.raw	F1	39	1	36	29	0.00484845	1.454e-05	3.118e-06
	GGSTGYDNAVALPAGGR	1xIodo [Y6]	4	105	1688.65	0	2.87553e-08	9.82384e-05	2	2	AT3G50820.1; AT5G66570.1	1.454e-05	2.582e-10
		Checked	Confidence	Identifying Node	PSM Ambiguity	Annotated Sequence	Modifications	# Proteins	Master Protein Accessions	Protein Accessions	# Missed Cleavages	Charge	DeltaScore	DeltaCn	Rank	Search Engine Rank	m/z [Da]	MH+ [Da]	Theo. MH+ [Da]	DeltaM [ppm]	Deltam/z [Da]	Activation Type	MS Order	Isolation Interference [%]	Ion Inject Time [ms]	RT [min]	First Scan	Spectrum File	File ID	Ions Score	# Protein Groups	Identity Strict	Identity Relaxed	Expectation Value	Percolator q-Value	Percolator PEP
		TRUE	High	Mascot (A4)	Unambiguous	GGSTGyDNAVALPAGGR	Y6(Iodo)	2	AT3G50820.1; AT5G66570.1	AT3G50820.1; AT5G66570.1	0	2	0.9672	0	1	1	844.83	1688.65	1688.65	0.5	0.00042	CID (Collision Induced Dissociation)	MS2	26.8625	146.015	48.121	7571	OE07212.raw	F12	61	2	32	25	1.17359e-05	1.454e-05	1.563e-08
		TRUE	High	Mascot (A4)	Unambiguous	GGSTGyDNAVALPAGGR	Y6(Iodo)	2	AT3G50820.1; AT5G66570.1	AT3G50820.1; AT5G66570.1	0	2	0.9143	0	1	1	844.83	1688.65	1688.65	0.21	0.00018	CID (Collision Induced Dissociation)	MS2	17.5886	145.46	48.738	7759	OE07219.raw	F17	70	2	32	25	1.72391e-06	1.454e-05	1.31e-08
		TRUE	High	Mascot (A4)	Unambiguous	GGSTGyDNAVALPAGGR	Y6(Iodo)	2	AT3G50820.1; AT5G66570.1	AT3G50820.1; AT5G66570.1	0	2	1	0	1	1	844.83	1688.65	1688.65	0.21	0.00018	CID (Collision Induced Dissociation)	MS2	15.4239	227.954	39.8034	7344	OE06845.raw	F1	105	2	32	25	4.78096e-10	1.454e-05	2.582e-10
		TRUE	High	Mascot (A4)	Unambiguous	GGSTGyDNAVALPAGGR	Y6(Iodo)	2	AT3G50820.1; AT5G66570.1	AT3G50820.1; AT5G66570.1	0	2	1	0	1	1	844.829	1688.65	1688.65	-0.66	-0.00056	CID (Collision Induced Dissociation)	MS2	0	159.498	48.9453	9246	OE07206.raw	F6	89	2	32	25	2.44762e-08	1.454e-05	7.939e-10
	IQGVWYGQIE	1xIodo [Y6]	1	46	1318.5	0	0.00330081	0.000198268	1	1	AT3G50820.1	2.671e-05	0.0003118
		Checked	Confidence	Identifying Node	PSM Ambiguity	Annotated Sequence	Modifications	# Proteins	Master Protein Accessions	Protein Accessions	# Missed Cleavages	Charge	DeltaScore	DeltaCn	Rank	Search Engine Rank	m/z [Da]	MH+ [Da]	Theo. MH+ [Da]	DeltaM [ppm]	Deltam/z [Da]	Activation Type	MS Order	Isolation Interference [%]	Ion Inject Time [ms]	RT [min]	First Scan	Spectrum File	File ID	Ions Score	# Protein Groups	Identity Strict	Identity Relaxed	Expectation Value	Percolator q-Value	Percolator PEP
		TRUE	High	Mascot (A4)	Unambiguous	IQGVWyGQIE	Y6(Iodo)	1	AT3G50820.1	AT3G50820.1	0	2	0	0	1	1	659.752	1318.5	1318.5	0.77	0.00051	CID (Collision Induced Dissociation)	MS2	6.06274	300	99.6498	15689	OE07219.raw	F17	46	1	29	22	0.000200641	2.671e-05	0.0003118
	LTYTLDEIEGPFEVGSDGSVK	1xIodo [Y3]	7	50	2381.99	0	6.34222e-08	9.82384e-05	1	1	AT3G50820.1	1.454e-05	6.682e-10
		Checked	Confidence	Identifying Node	PSM Ambiguity	Annotated Sequence	Modifications	# Proteins	Master Protein Accessions	Protein Accessions	# Missed Cleavages	Charge	DeltaScore	DeltaCn	Rank	Search Engine Rank	m/z [Da]	MH+ [Da]	Theo. MH+ [Da]	DeltaM [ppm]	Deltam/z [Da]	Activation Type	MS Order	Isolation Interference [%]	Ion Inject Time [ms]	RT [min]	First Scan	Spectrum File	File ID	Ions Score	# Protein Groups	Identity Strict	Identity Relaxed	Expectation Value	Percolator q-Value	Percolator PEP
		TRUE	High	Mascot (A4)	Unambiguous	LTyTLDEIEGPFEVGSDGSVK	Y3(Iodo)	1	AT3G50820.1	AT3G50820.1	0	3	0.8864	0	1	1	794.668	2381.99	2381.99	0	0	CID (Collision Induced Dissociation)	MS2	72.3048	300	109.371	17787	OE07212.raw	F12	44	1	36	29	0.00157704	1.454e-05	2.064e-09
		TRUE	High	Mascot (A4)	Unambiguous	LTyTLDEIEGPFEVGSDGSVK	Y3(Iodo)	1	AT3G50820.1	AT3G50820.1	0	2	0.9853	0	1	1	1191.5	2381.99	2381.99	-0.87	-0.00104	CID (Collision Induced Dissociation)	MS2	0	266.322	109.215	17762	OE07212.raw	F12	68	1	35	28	5.76113e-06	1.454e-05	1.306e-07
		TRUE	High	Mascot (A4)	Unambiguous	LTyTLDEIEGPFEVGSDGSVK	Y3(Iodo)	1	AT3G50820.1	AT3G50820.1	0	2	0.9367	0	1	1	1191.5	2381.99	2381.99	-0.36	-0.00043	CID (Collision Induced Dissociation)	MS2	0	177.602	109.506	17241	OE07219.raw	F17	79	1	36	29	5.01256e-07	1.454e-05	8.73e-08
		TRUE	High	Mascot (A4)	Unambiguous	LTyTLDEIEGPFEVGSDGSVK	Y3(Iodo)	1	AT3G50820.1	AT3G50820.1	0	3	0.88	0	1	1	794.666	2381.98	2381.99	-1.54	-0.00122	CID (Collision Induced Dissociation)	MS2	11.6466	300	109.577	17253	OE07219.raw	F17	50	1	36	29	0.000423617	1.454e-05	6.682e-10
		TRUE	High	Mascot (A4)	Unambiguous	LTyTLDEIEGPFEVGSDGSVK	Y3(Iodo)	1	AT3G50820.1	AT3G50820.1	0	2	1	0	1	1	1191.5	2381.99	2381.99	1.59	0.00189	CID (Collision Induced Dissociation)	MS2	0	300	102.628	18248	OE06845.raw	F1	104	1	36	29	1.72176e-09	1.454e-05	5.85e-08
		TRUE	High	Mascot (A4)	Unambiguous	LTyTLDEIEGPFEVGSDGSVK	Y3(Iodo)	1	AT3G50820.1	AT3G50820.1	0	3	0.8529	0	1	1	794.669	2381.99	2381.99	1.46	0.00116	CID (Collision Induced Dissociation)	MS2	26.4369	240.231	102.616	18246	OE06845.raw	F1	34	1	36	29	0.0173804	1.454e-05	6.874e-09
		TRUE	High	Mascot (A4)	Unambiguous	LTyTLDEIEGPFEVGSDGSVK	Y3(Iodo)	1	AT3G50820.1	AT3G50820.1	0	2	0.9605	0	1	1	1191.5	2381.99	2381.99	-0.46	-0.00055	CID (Collision Induced Dissociation)	MS2	0	204.517	109.881	20188	OE07206.raw	F6	76	1	36	29	9.12137e-07	1.454e-05	5.402e-08
	RLTYDEIQSK	1xIodo [Y4]	4	38	1378.55	1	0.00144282	9.82384e-05	2	2	AT3G50820.1; AT5G66570.1	1.454e-05	0.000115
		Checked	Confidence	Identifying Node	PSM Ambiguity	Annotated Sequence	Modifications	# Proteins	Master Protein Accessions	Protein Accessions	# Missed Cleavages	Charge	DeltaScore	DeltaCn	Rank	Search Engine Rank	m/z [Da]	MH+ [Da]	Theo. MH+ [Da]	DeltaM [ppm]	Deltam/z [Da]	Activation Type	MS Order	Isolation Interference [%]	Ion Inject Time [ms]	RT [min]	First Scan	Spectrum File	File ID	Ions Score	# Protein Groups	Identity Strict	Identity Relaxed	Expectation Value	Percolator q-Value	Percolator PEP
		TRUE	High	Mascot (A4)	Unambiguous	RLTyDEIQSK	Y4(Iodo)	2	AT3G50820.1; AT5G66570.1	AT3G50820.1; AT5G66570.1	1	2	0.7895	0	1	1	689.779	1378.55	1378.55	-0.08	-5e-05	CID (Collision Induced Dissociation)	MS2	8.40177	300	18.7888	3033	OE07212.raw	F12	38	2	32	25	0.00281007	1.454e-05	0.000115
		TRUE	High	Mascot (A4)	Unambiguous	RLTyDEIQSK	Y4(Iodo)	2	AT3G50820.1; AT5G66570.1	AT3G50820.1; AT5G66570.1	1	2	0.7895	0	1	1	689.779	1378.55	1378.55	0.98	0.00068	CID (Collision Induced Dissociation)	MS2	39.6249	270.599	16.4151	2771	OE06845.raw	F1	38	2	32	25	0.00281946	3.926e-05	0.0005319
		TRUE	High	Mascot (A4)	Unambiguous	RLTyDEIQSK	Y4(Iodo)	2	AT3G50820.1; AT5G66570.1	AT3G50820.1; AT5G66570.1	1	2	0.7895	0	1	1	689.779	1378.55	1378.55	1.34	0.00092	CID (Collision Induced Dissociation)	MS2	0	300	19.1514	3032	OE07219.raw	F17	38	2	32	25	0.00294443	3.926e-05	0.0005649
		TRUE	High	Mascot (A4)	Unambiguous	RLTyDEIQSK	Y4(Iodo)	2	AT3G50820.1; AT5G66570.1	AT3G50820.1; AT5G66570.1	1	2	0.7941	0	1	1	689.778	1378.55	1378.55	-0.43	-0.0003	CID (Collision Induced Dissociation)	MS2	19.1726	103.574	19.3134	3633	OE07206.raw	F6	34	2	32	25	0.00671388	0.0009104	0.0142
ATCG00130.1	ATPase, F0 complex, subunit B/B', bacterial/chloroplast	238.426	64	15	647	15	184	21	8.13	16277	High
	Sequence	Modifications	# PSMs	Ions Score (by Search Engine): Mascot	Theo. MH+ [Da]	# Missed Cleavages	Qvality PEP	Qvality q-value	# Protein Groups	# Proteins	Master Protein Accessions	Percolator q-Value (by Search Engine): Mascot	Percolator PEP (by Search Engine): Mascot
	LNLINSTYK	1xIodo [Y8]	2	33	1191.49	0	0.0628878	0.002804	1	1	ATCG00130.1	0.0007196	0.01052
		Checked	Confidence	Identifying Node	PSM Ambiguity	Annotated Sequence	Modifications	# Proteins	Master Protein Accessions	Protein Accessions	# Missed Cleavages	Charge	DeltaScore	DeltaCn	Rank	Search Engine Rank	m/z [Da]	MH+ [Da]	Theo. MH+ [Da]	DeltaM [ppm]	Deltam/z [Da]	Activation Type	MS Order	Isolation Interference [%]	Ion Inject Time [ms]	RT [min]	First Scan	Spectrum File	File ID	Ions Score	# Protein Groups	Identity Strict	Identity Relaxed	Expectation Value	Percolator q-Value	Percolator PEP
		TRUE	High	Mascot (A4)	Unambiguous	LNLINSTyK	Y8(Iodo)	1	ATCG00130.1	ATCG00130.1	0	2	0.5455	0	1	1	596.249	1191.49	1191.49	0.92	0.00055	CID (Collision Induced Dissociation)	MS2	13.3705	300	47.3686	7754	OE07216.raw	F16	33	1	31	24	0.00652545	0.0007196	0.01052
		TRUE	High	Mascot (A4)	Unambiguous	LNLINSTyK	Y8(Iodo)	1	ATCG00130.1	ATCG00130.1	0	2	0.5312	0	1	1	596.247	1191.49	1191.49	-3.9	-0.00232	CID (Collision Induced Dissociation)	MS2	5.55752	167.145	47.8955	8078	OE07210.raw	F10	32	1	30	23	0.00775611	0.001928	0.03366
	VNGYSEIER	1xDeamidated [N2]; 1xIodo [Y4]	1	37	1193.4	0	0.120548	0.00680172	1	1	ATCG00130.1	0.001517	0.02415
		Checked	Confidence	Identifying Node	PSM Ambiguity	Annotated Sequence	Modifications	# Proteins	Master Protein Accessions	Protein Accessions	# Missed Cleavages	Charge	DeltaScore	DeltaCn	Rank	Search Engine Rank	m/z [Da]	MH+ [Da]	Theo. MH+ [Da]	DeltaM [ppm]	Deltam/z [Da]	Activation Type	MS Order	Isolation Interference [%]	Ion Inject Time [ms]	RT [min]	First Scan	Spectrum File	File ID	Ions Score	# Protein Groups	Identity Strict	Identity Relaxed	Expectation Value	Percolator q-Value	Percolator PEP
		TRUE	High	Mascot (A4)	Unambiguous	VnGySEIER	N2(Deamidated); Y4(Iodo)	1	ATCG00130.1	ATCG00130.1	0	2	1	0	1	1	597.202	1193.4	1193.4	-0.62	-0.00037	CID (Collision Induced Dissociation)	MS2	52.0688	300	28.1152	4626	OE07216.raw	F16	37	1	28	21	0.00128088	0.001517	0.02415
AT4G05180.1	photosystem II subunit Q-2	248.942	50	13	638	11	230	24.6	9.72	19274	High
	Sequence	Modifications	# PSMs	Ions Score (by Search Engine): Mascot	Theo. MH+ [Da]	# Missed Cleavages	Qvality PEP	Qvality q-value	# Protein Groups	# Proteins	Master Protein Accessions	Percolator q-Value (by Search Engine): Mascot	Percolator PEP (by Search Engine): Mascot
	LFQTIDNLDYAAR	1xIodo [Y10]	2	41	1665.68	0	3.4808e-05	9.82384e-05	1	1	AT4G05180.1	1.454e-05	1.313e-06
		Checked	Confidence	Identifying Node	PSM Ambiguity	Annotated Sequence	Modifications	# Proteins	Master Protein Accessions	Protein Accessions	# Missed Cleavages	Charge	DeltaScore	DeltaCn	Rank	Search Engine Rank	m/z [Da]	MH+ [Da]	Theo. MH+ [Da]	DeltaM [ppm]	Deltam/z [Da]	Activation Type	MS Order	Isolation Interference [%]	Ion Inject Time [ms]	RT [min]	First Scan	Spectrum File	File ID	Ions Score	# Protein Groups	Identity Strict	Identity Relaxed	Expectation Value	Percolator q-Value	Percolator PEP
		TRUE	High	Mascot (A4)	Unambiguous	LFQTIDNLDyAAR	Y10(Iodo)	1	AT4G05180.1	AT4G05180.1	0	2	1	0	1	1	833.344	1665.68	1665.68	1.74	0.00145	CID (Collision Induced Dissociation)	MS2	35.6574	142.891	86.078	13829	OE07212.raw	F12	41	1	33	26	0.00173391	1.454e-05	1.313e-06
		TRUE	High	Mascot (A4)	Unambiguous	LFQTIDNLDyAAR	Y10(Iodo)	1	AT4G05180.1	AT4G05180.1	0	2	1	0	1	1	833.342	1665.68	1665.68	-0.09	-7e-05	CID (Collision Induced Dissociation)	MS2	43.2906	204.944	86.5751	15777	OE07206.raw	F6	31	1	33	26	0.0198862	1.454e-05	1.54e-05
	YYSETVSSLNNVLAK	1xIodo [Y2]	4	93	1813.75	0	2.58308e-08	9.82384e-05	1	1	AT4G05180.1	1.454e-05	2.264e-10
		Checked	Confidence	Identifying Node	PSM Ambiguity	Annotated Sequence	Modifications	# Proteins	Master Protein Accessions	Protein Accessions	# Missed Cleavages	Charge	DeltaScore	DeltaCn	Rank	Search Engine Rank	m/z [Da]	MH+ [Da]	Theo. MH+ [Da]	DeltaM [ppm]	Deltam/z [Da]	Activation Type	MS Order	Isolation Interference [%]	Ion Inject Time [ms]	RT [min]	First Scan	Spectrum File	File ID	Ions Score	# Protein Groups	Identity Strict	Identity Relaxed	Expectation Value	Percolator q-Value	Percolator PEP
		TRUE	High	Mascot (A4)	Unambiguous	YySETVSSLNNVLAK	Y2(Iodo)	1	AT4G05180.1	AT4G05180.1	0	2	0.9032	0	1	1	907.38	1813.75	1813.75	1.29	0.00117	CID (Collision Induced Dissociation)	MS2	0	300	78.5889	12526	OE07212.raw	F12	93	1	33	26	1.28318e-08	1.454e-05	2.264e-10
		TRUE	High	Mascot (A4)	Unambiguous	YySETVSSLNNVLAK	Y2(Iodo)	1	AT4G05180.1	AT4G05180.1	0	2	0.875	0	1	1	907.38	1813.75	1813.75	1.56	0.00142	CID (Collision Induced Dissociation)	MS2	0	300	79.03	12404	OE07219.raw	F17	64	1	33	26	1.03821e-05	1.454e-05	1.006e-08
		TRUE	High	Mascot (A4)	Unambiguous	YySETVSSLNNVLAK	Y2(Iodo)	1	AT4G05180.1	AT4G05180.1	0	2	0.8214	0	1	1	907.383	1813.76	1813.75	4.12	0.00374	CID (Collision Induced Dissociation)	MS2	0	300	68.8853	12431	OE06845.raw	F1	56	1	33	26	6.67235e-05	1.454e-05	1.29e-07
		TRUE	High	Mascot (A4)	Unambiguous	YySETVSSLNNVLAK	Y2(Iodo)	1	AT4G05180.1	AT4G05180.1	0	2	0.9	0	1	1	907.378	1813.75	1813.75	-1.2	-0.00109	CID (Collision Induced Dissociation)	MS2	18.6608	281.613	79.2294	14375	OE07206.raw	F6	60	1	33	26	2.31652e-05	1.454e-05	1.88e-08
ATCG00270.1	photosystem II reaction center protein D	237.544	31	12	636	12	353	39.5	5.74	19072	High
	Sequence	Modifications	# PSMs	Ions Score (by Search Engine): Mascot	Theo. MH+ [Da]	# Missed Cleavages	Qvality PEP	Qvality q-value	# Protein Groups	# Proteins	Master Protein Accessions	Percolator q-Value (by Search Engine): Mascot	Percolator PEP (by Search Engine): Mascot
	AAEDPEFETFYTK	1xIodo [Y11]	10	59	1673.59	0	1.5468e-05	9.82384e-05	1	1	ATCG00270.1	1.454e-05	4.939e-07
		Checked	Confidence	Identifying Node	PSM Ambiguity	Annotated Sequence	Modifications	# Proteins	Master Protein Accessions	Protein Accessions	# Missed Cleavages	Charge	DeltaScore	DeltaCn	Rank	Search Engine Rank	m/z [Da]	MH+ [Da]	Theo. MH+ [Da]	DeltaM [ppm]	Deltam/z [Da]	Activation Type	MS Order	Isolation Interference [%]	Ion Inject Time [ms]	RT [min]	First Scan	Spectrum File	File ID	Ions Score	# Protein Groups	Identity Strict	Identity Relaxed	Expectation Value	Percolator q-Value	Percolator PEP
		TRUE	High	Mascot (A4)	Unambiguous	AAEDPEFETFyTK	Y11(Iodo)	1	ATCG00270.1	ATCG00270.1	0	2	0.8043	0	1	1	837.297	1673.59	1673.59	0.02	2e-05	CID (Collision Induced Dissociation)	MS2	9.68645	233.435	73.2401	12709	OE07211.raw	F11	46	1	29	22	0.000224646	1.454e-05	3.315e-06
		TRUE	High	Mascot (A4)	Unambiguous	AAEDPEFETFyTK	Y11(Iodo)	1	ATCG00270.1	ATCG00270.1	0	2	0.7931	0	1	1	837.296	1673.59	1673.59	-0.85	-0.00071	CID (Collision Induced Dissociation)	MS2	14.9107	300	73.393	11335	OE07209.raw	F9	58	1	29	22	1.60246e-05	1.454e-05	7.387e-07
		TRUE	High	Mascot (A4)	Unambiguous	AAEDPEFETFyTK	Y11(Iodo)	1	ATCG00270.1	ATCG00270.1	0	2	0.6964	0	1	1	837.297	1673.59	1673.59	0.02	2e-05	CID (Collision Induced Dissociation)	MS2	13.6873	300	72.8849	12310	OE07210.raw	F10	56	1	29	22	1.96109e-05	1.454e-05	6.899e-06
		TRUE	High	Mascot (A4)	Unambiguous	AAEDPEFETFyTK	Y11(Iodo)	1	ATCG00270.1	ATCG00270.1	0	2	0.7105	0	1	1	837.297	1673.59	1673.59	0.24	0.0002	CID (Collision Induced Dissociation)	MS2	52.2004	300	72.2716	11168	OE07214.raw	F14	38	1	29	22	0.0013693	1.454e-05	1.844e-06
		TRUE	High	Mascot (A4)	Unambiguous	AAEDPEFETFyTK	Y11(Iodo)	1	ATCG00270.1	ATCG00270.1	0	2	0.6744	0	1	1	837.298	1673.59	1673.59	0.9	0.00075	CID (Collision Induced Dissociation)	MS2	24.7265	300	72.521	10676	OE07215.raw	F15	43	1	29	22	0.000484607	1.454e-05	5.604e-06
		TRUE	High	Mascot (A4)	Unambiguous	AAEDPEFETFyTK	Y11(Iodo)	1	ATCG00270.1	ATCG00270.1	0	2	0.7925	0	1	1	837.297	1673.59	1673.59	0.61	0.00051	CID (Collision Induced Dissociation)	MS2	10.3503	135.771	72.5224	11720	OE07216.raw	F16	53	1	29	22	4.46168e-05	1.454e-05	7.25e-07
		TRUE	High	Mascot (A4)	Unambiguous	AAEDPEFETFyTK	Y11(Iodo)	1	ATCG00270.1	ATCG00270.1	0	2	0.8475	0	1	1	837.298	1673.59	1673.59	1.04	0.00087	CID (Collision Induced Dissociation)	MS2	25.1024	300	63.6868	10062	OE06847.raw	F3	59	1	29	22	1.25234e-05	1.454e-05	4.939e-07
		TRUE	High	Mascot (A4)	Unambiguous	AAEDPEFETFyTK	Y11(Iodo)	1	ATCG00270.1	ATCG00270.1	0	2	0.8364	0	1	1	837.297	1673.59	1673.59	-0.12	-0.0001	CID (Collision Induced Dissociation)	MS2	13.8358	300	62.5607	9404	OE06848.raw	F4	55	1	29	22	2.63936e-05	1.454e-05	5.328e-06
		TRUE	High	Mascot (A4)	Unambiguous	AAEDPEFETFyTK	Y11(Iodo)	1	ATCG00270.1	ATCG00270.1	0	2	0.8	0	1	1	837.296	1673.58	1673.59	-1.44	-0.0012	CID (Collision Induced Dissociation)	MS2	17.6014	97.216	63.2521	11391	OE06849.raw	F5	55	1	29	22	2.60305e-05	1.454e-05	1.572e-06
		TRUE	High	Mascot (A4)	Unambiguous	AAEDPEFETFyTK	Y11(Iodo)	1	ATCG00270.1	ATCG00270.1	0	2	0.7857	0	1	1	837.298	1673.59	1673.59	1.63	0.00136	CID (Collision Induced Dissociation)	MS2	10.2899	300	74.6298	12032	OE07208.raw	F8	42	1	29	22	0.000550074	1.454e-05	7.402e-06
	AYDFVSQEIR	1xIodo [Y2]	7	49	1353.5	0	0.0011116	9.82384e-05	1	1	ATCG00270.1	1.454e-05	8.459e-05
		Checked	Confidence	Identifying Node	PSM Ambiguity	Annotated Sequence	Modifications	# Proteins	Master Protein Accessions	Protein Accessions	# Missed Cleavages	Charge	DeltaScore	DeltaCn	Rank	Search Engine Rank	m/z [Da]	MH+ [Da]	Theo. MH+ [Da]	DeltaM [ppm]	Deltam/z [Da]	Activation Type	MS Order	Isolation Interference [%]	Ion Inject Time [ms]	RT [min]	First Scan	Spectrum File	File ID	Ions Score	# Protein Groups	Identity Strict	Identity Relaxed	Expectation Value	Percolator q-Value	Percolator PEP
		TRUE	High	Mascot (A4)	Unambiguous	AyDFVSQEIR	Y2(Iodo)	1	ATCG00270.1	ATCG00270.1	0	2	0.65	0	1	1	677.252	1353.5	1353.5	0.03	2e-05	CID (Collision Induced Dissociation)	MS2	5.48766	300	65.3377	9626	OE07215.raw	F15	40	1	30	23	0.00109624	1.454e-05	9.209e-05
		TRUE	High	Mascot (A4)	Unambiguous	AyDFVSQEIR	Y2(Iodo)	1	ATCG00270.1	ATCG00270.1	0	2	0.7143	0	1	1	677.253	1353.5	1353.5	1.38	0.00094	CID (Collision Induced Dissociation)	MS2	22.2517	300	55.8919	8434	OE06848.raw	F4	49	1	31	24	0.000174936	1.454e-05	8.459e-05
		TRUE	High	Mascot (A4)	Unambiguous	AyDFVSQEIR	Y2(Iodo)	1	ATCG00270.1	ATCG00270.1	0	2	0.675	0	1	1	677.252	1353.5	1353.5	-0.51	-0.00035	CID (Collision Induced Dissociation)	MS2	44.8555	300	56.747	9016	OE06847.raw	F3	40	1	30	23	0.00107865	1.454e-05	0.0001643
		TRUE	High	Mascot (A4)	Unambiguous	AyDFVSQEIR	Y2(Iodo)	1	ATCG00270.1	ATCG00270.1	0	2	0.5556	0	1	1	677.252	1353.5	1353.5	-0.06	-4e-05	CID (Collision Induced Dissociation)	MS2	9.86688	300	66.0344	10232	OE07209.raw	F9	45	1	30	23	0.000323523	2.671e-05	0.0003858
		TRUE	High	Mascot (A4)	Unambiguous	AyDFVSQEIR	Y2(Iodo)	1	ATCG00270.1	ATCG00270.1	0	2	0.6389	0	1	1	677.253	1353.5	1353.5	0.48	0.00033	CID (Collision Induced Dissociation)	MS2	36.4479	300	67.3297	10943	OE07208.raw	F8	36	1	30	23	0.00320868	2.671e-05	0.0004563
		TRUE	High	Mascot (A4)	Unambiguous	AyDFVSQEIR	Y2(Iodo)	1	ATCG00270.1	ATCG00270.1	0	2	0.7568	0	1	1	677.252	1353.5	1353.5	-0.15	-0.0001	CID (Collision Induced Dissociation)	MS2	45.6873	132.904	65.3113	10575	OE07216.raw	F16	37	1	30	23	0.00242608	2.671e-05	0.000335
		TRUE	High	Mascot (A4)	Unambiguous	AyDFVSQEIR	Y2(Iodo)	1	ATCG00270.1	ATCG00270.1	0	2	0.6579	0	1	1	677.253	1353.5	1353.5	0.75	0.00051	CID (Collision Induced Dissociation)	MS2	34.5908	300	65.0363	10096	OE07214.raw	F14	38	1	30	23	0.00202454	6.457e-05	0.0006861
AT2G39730.1	rubisco activase	353.503	72	26	623	26	474	51.9	6.15	23207	High
	Sequence	Modifications	# PSMs	Ions Score (by Search Engine): Mascot	Theo. MH+ [Da]	# Missed Cleavages	Qvality PEP	Qvality q-value	# Protein Groups	# Proteins	Master Protein Accessions	Percolator q-Value (by Search Engine): Mascot	Percolator PEP (by Search Engine): Mascot
	GLAYDTSDDQQDITR	1xIodo [Y4]	1	67	1823.66	0	1.23984e-05	9.82384e-05	1	3	AT2G39730.1	1.454e-05	3.788e-07
		Checked	Confidence	Identifying Node	PSM Ambiguity	Annotated Sequence	Modifications	# Proteins	Master Protein Accessions	Protein Accessions	# Missed Cleavages	Charge	DeltaScore	DeltaCn	Rank	Search Engine Rank	m/z [Da]	MH+ [Da]	Theo. MH+ [Da]	DeltaM [ppm]	Deltam/z [Da]	Activation Type	MS Order	Isolation Interference [%]	Ion Inject Time [ms]	RT [min]	First Scan	Spectrum File	File ID	Ions Score	# Protein Groups	Identity Strict	Identity Relaxed	Expectation Value	Percolator q-Value	Percolator PEP
		TRUE	High	Mascot (A4)	Unambiguous	GLAyDTSDDQQDITR	Y4(Iodo)	3	AT2G39730.1	AT2G39730.1; AT2G39730.2; AT2G39730.3	0	2	0.9552	0	1	1	912.336	1823.66	1823.66	3.85	0.00351	CID (Collision Induced Dissociation)	MS2	54.004	300	46.9366	8407	OE07207.raw	F7	67	1	32	25	2.91823e-06	1.454e-05	3.788e-07
AT5G66570.1	PS II oxygen-evolving complex 1	346.584	61	22	579	10	332	35.1	5.66	15283	High
	Sequence	Modifications	# PSMs	Ions Score (by Search Engine): Mascot	Theo. MH+ [Da]	# Missed Cleavages	Qvality PEP	Qvality q-value	# Protein Groups	# Proteins	Master Protein Accessions	Percolator q-Value (by Search Engine): Mascot	Percolator PEP (by Search Engine): Mascot
	EEDGIDYAAVTVQLPGGER	1xIodo [Y7]	2	40	2144.86	0	0.000927885	9.82384e-05	2	2	AT3G50820.1; AT5G66570.1	1.454e-05	6.772e-05
		Checked	Confidence	Identifying Node	PSM Ambiguity	Annotated Sequence	Modifications	# Proteins	Master Protein Accessions	Protein Accessions	# Missed Cleavages	Charge	DeltaScore	DeltaCn	Rank	Search Engine Rank	m/z [Da]	MH+ [Da]	Theo. MH+ [Da]	DeltaM [ppm]	Deltam/z [Da]	Activation Type	MS Order	Isolation Interference [%]	Ion Inject Time [ms]	RT [min]	First Scan	Spectrum File	File ID	Ions Score	# Protein Groups	Identity Strict	Identity Relaxed	Expectation Value	Percolator q-Value	Percolator PEP
		TRUE	High	Mascot (A4)	Unambiguous	EEDGIDyAAVTVQLPGGER	Y7(Iodo)	2	AT3G50820.1; AT5G66570.1	AT3G50820.1; AT5G66570.1	0	2	0.9	0	1	1	1072.94	2144.87	2144.86	1.77	0.0019	CID (Collision Induced Dissociation)	MS2	53.9428	300	98.6247	15978	OE07212.raw	F12	40	2	35	28	0.00377119	1.454e-05	6.772e-05
		TRUE	High	Mascot (A4)	Unambiguous	EEDGIDyAAVTVQLPGGER	Y7(Iodo)	2	AT3G50820.1; AT5G66570.1	AT3G50820.1; AT5G66570.1	0	2	0.7442	0	1	1	1072.93	2144.86	2144.86	-0.96	-0.00103	CID (Collision Induced Dissociation)	MS2	0	300	98.9108	15570	OE07219.raw	F17	43	2	35	28	0.00162254	2.671e-05	0.0002289
	GGSTGYDNAVALPAGGR	1xIodo [Y6]	4	105	1688.65	0	2.87553e-08	9.82384e-05	2	2	AT3G50820.1; AT5G66570.1	1.454e-05	2.582e-10
		Checked	Confidence	Identifying Node	PSM Ambiguity	Annotated Sequence	Modifications	# Proteins	Master Protein Accessions	Protein Accessions	# Missed Cleavages	Charge	DeltaScore	DeltaCn	Rank	Search Engine Rank	m/z [Da]	MH+ [Da]	Theo. MH+ [Da]	DeltaM [ppm]	Deltam/z [Da]	Activation Type	MS Order	Isolation Interference [%]	Ion Inject Time [ms]	RT [min]	First Scan	Spectrum File	File ID	Ions Score	# Protein Groups	Identity Strict	Identity Relaxed	Expectation Value	Percolator q-Value	Percolator PEP
		TRUE	High	Mascot (A4)	Unambiguous	GGSTGyDNAVALPAGGR	Y6(Iodo)	2	AT3G50820.1; AT5G66570.1	AT3G50820.1; AT5G66570.1	0	2	0.9672	0	1	1	844.83	1688.65	1688.65	0.5	0.00042	CID (Collision Induced Dissociation)	MS2	26.8625	146.015	48.121	7571	OE07212.raw	F12	61	2	32	25	1.17359e-05	1.454e-05	1.563e-08
		TRUE	High	Mascot (A4)	Unambiguous	GGSTGyDNAVALPAGGR	Y6(Iodo)	2	AT3G50820.1; AT5G66570.1	AT3G50820.1; AT5G66570.1	0	2	0.9143	0	1	1	844.83	1688.65	1688.65	0.21	0.00018	CID (Collision Induced Dissociation)	MS2	17.5886	145.46	48.738	7759	OE07219.raw	F17	70	2	32	25	1.72391e-06	1.454e-05	1.31e-08
		TRUE	High	Mascot (A4)	Unambiguous	GGSTGyDNAVALPAGGR	Y6(Iodo)	2	AT3G50820.1; AT5G66570.1	AT3G50820.1; AT5G66570.1	0	2	1	0	1	1	844.83	1688.65	1688.65	0.21	0.00018	CID (Collision Induced Dissociation)	MS2	15.4239	227.954	39.8034	7344	OE06845.raw	F1	105	2	32	25	4.78096e-10	1.454e-05	2.582e-10
		TRUE	High	Mascot (A4)	Unambiguous	GGSTGyDNAVALPAGGR	Y6(Iodo)	2	AT3G50820.1; AT5G66570.1	AT3G50820.1; AT5G66570.1	0	2	1	0	1	1	844.829	1688.65	1688.65	-0.66	-0.00056	CID (Collision Induced Dissociation)	MS2	0	159.498	48.9453	9246	OE07206.raw	F6	89	2	32	25	2.44762e-08	1.454e-05	7.939e-10
	GGSTGYDNAVALPAGGRGDEEELVK	1xIodo [Y6]	1	37	2588.08	1	0.0166536	0.00102781	1	1	AT5G66570.1	0.0002104	0.00211
		Checked	Confidence	Identifying Node	PSM Ambiguity	Annotated Sequence	Modifications	# Proteins	Master Protein Accessions	Protein Accessions	# Missed Cleavages	Charge	DeltaScore	DeltaCn	Rank	Search Engine Rank	m/z [Da]	MH+ [Da]	Theo. MH+ [Da]	DeltaM [ppm]	Deltam/z [Da]	Activation Type	MS Order	Isolation Interference [%]	Ion Inject Time [ms]	RT [min]	First Scan	Spectrum File	File ID	Ions Score	# Protein Groups	Identity Strict	Identity Relaxed	Expectation Value	Percolator q-Value	Percolator PEP
		TRUE	High	Mascot (A4)	Unambiguous	GGSTGyDNAVALPAGGRGDEEELVK	Y6(Iodo)	1	AT5G66570.1	AT5G66570.1	1	3	0.8649	0	1	1	863.364	2588.08	2588.08	0.28	0.00024	CID (Collision Induced Dissociation)	MS2	0	205.646	62.4455	11556	OE07206.raw	F6	37	1	36	29	0.00888877	0.0002104	0.00211
	GGSTGYDNAVALPAGGRGDEEELVKENVK	1xIodo [Y6]	1	48	3058.32	2	0.00498523	0.000298163	1	1	AT5G66570.1	3.926e-05	0.000507
		Checked	Confidence	Identifying Node	PSM Ambiguity	Annotated Sequence	Modifications	# Proteins	Master Protein Accessions	Protein Accessions	# Missed Cleavages	Charge	DeltaScore	DeltaCn	Rank	Search Engine Rank	m/z [Da]	MH+ [Da]	Theo. MH+ [Da]	DeltaM [ppm]	Deltam/z [Da]	Activation Type	MS Order	Isolation Interference [%]	Ion Inject Time [ms]	RT [min]	First Scan	Spectrum File	File ID	Ions Score	# Protein Groups	Identity Strict	Identity Relaxed	Expectation Value	Percolator q-Value	Percolator PEP
		TRUE	High	Mascot (A4)	Unambiguous	GGSTGyDNAVALPAGGRGDEEELVKENVK	Y6(Iodo)	1	AT5G66570.1	AT5G66570.1	2	3	0.8333	0	1	1	1020.11	3058.33	3058.32	0.9	0.00091	CID (Collision Induced Dissociation)	MS2	0	235.632	48.3104	8882	OE06845.raw	F1	48	1	37	30	0.000799466	3.926e-05	0.000507
	RLTYDEIQSK	1xIodo [Y4]	4	38	1378.55	1	0.00144282	9.82384e-05	2	2	AT3G50820.1; AT5G66570.1	1.454e-05	0.000115
		Checked	Confidence	Identifying Node	PSM Ambiguity	Annotated Sequence	Modifications	# Proteins	Master Protein Accessions	Protein Accessions	# Missed Cleavages	Charge	DeltaScore	DeltaCn	Rank	Search Engine Rank	m/z [Da]	MH+ [Da]	Theo. MH+ [Da]	DeltaM [ppm]	Deltam/z [Da]	Activation Type	MS Order	Isolation Interference [%]	Ion Inject Time [ms]	RT [min]	First Scan	Spectrum File	File ID	Ions Score	# Protein Groups	Identity Strict	Identity Relaxed	Expectation Value	Percolator q-Value	Percolator PEP
		TRUE	High	Mascot (A4)	Unambiguous	RLTyDEIQSK	Y4(Iodo)	2	AT3G50820.1; AT5G66570.1	AT3G50820.1; AT5G66570.1	1	2	0.7895	0	1	1	689.779	1378.55	1378.55	-0.08	-5e-05	CID (Collision Induced Dissociation)	MS2	8.40177	300	18.7888	3033	OE07212.raw	F12	38	2	32	25	0.00281007	1.454e-05	0.000115
		TRUE	High	Mascot (A4)	Unambiguous	RLTyDEIQSK	Y4(Iodo)	2	AT3G50820.1; AT5G66570.1	AT3G50820.1; AT5G66570.1	1	2	0.7895	0	1	1	689.779	1378.55	1378.55	0.98	0.00068	CID (Collision Induced Dissociation)	MS2	39.6249	270.599	16.4151	2771	OE06845.raw	F1	38	2	32	25	0.00281946	3.926e-05	0.0005319
		TRUE	High	Mascot (A4)	Unambiguous	RLTyDEIQSK	Y4(Iodo)	2	AT3G50820.1; AT5G66570.1	AT3G50820.1; AT5G66570.1	1	2	0.7895	0	1	1	689.779	1378.55	1378.55	1.34	0.00092	CID (Collision Induced Dissociation)	MS2	0	300	19.1514	3032	OE07219.raw	F17	38	2	32	25	0.00294443	3.926e-05	0.0005649
		TRUE	High	Mascot (A4)	Unambiguous	RLTyDEIQSK	Y4(Iodo)	2	AT3G50820.1; AT5G66570.1	AT3G50820.1; AT5G66570.1	1	2	0.7941	0	1	1	689.778	1378.55	1378.55	-0.43	-0.0003	CID (Collision Induced Dissociation)	MS2	19.1726	103.574	19.3134	3633	OE07206.raw	F6	34	2	32	25	0.00671388	0.0009104	0.0142
AT5G66190.1	ferredoxin-NADP(+)-oxidoreductase 1	230.644	61	22	505	20	360	40.3	8.13	15297	High
	Sequence	Modifications	# PSMs	Ions Score (by Search Engine): Mascot	Theo. MH+ [Da]	# Missed Cleavages	Qvality PEP	Qvality q-value	# Protein Groups	# Proteins	Master Protein Accessions	Percolator q-Value (by Search Engine): Mascot	Percolator PEP (by Search Engine): Mascot
	LVYTNDGGEIVK	1xIodo [Y3]	1	51	1433.58	0	0.00147205	9.82384e-05	1	2	AT5G66190.1	1.454e-05	0.0001624
		Checked	Confidence	Identifying Node	PSM Ambiguity	Annotated Sequence	Modifications	# Proteins	Master Protein Accessions	Protein Accessions	# Missed Cleavages	Charge	DeltaScore	DeltaCn	Rank	Search Engine Rank	m/z [Da]	MH+ [Da]	Theo. MH+ [Da]	DeltaM [ppm]	Deltam/z [Da]	Activation Type	MS Order	Isolation Interference [%]	Ion Inject Time [ms]	RT [min]	First Scan	Spectrum File	File ID	Ions Score	# Protein Groups	Identity Strict	Identity Relaxed	Expectation Value	Percolator q-Value	Percolator PEP
		TRUE	High	Mascot (A4)	Unambiguous	LVyTNDGGEIVK	Y3(Iodo)	2	AT5G66190.1	AT5G66190.1; AT5G66190.2	0	2	0.7255	0	1	1	717.295	1433.58	1433.58	2	0.00143	CID (Collision Induced Dissociation)	MS2	7.51173	229.365	45.3494	7113	OE07212.raw	F12	51	1	32	25	0.000140044	1.454e-05	0.0001624
AT1G20020.1	ferredoxin-NADP(+)-oxidoreductase 2	315.147	59	21	491	19	369	41.1	8.31	14846	High
	Sequence	Modifications	# PSMs	Ions Score (by Search Engine): Mascot	Theo. MH+ [Da]	# Missed Cleavages	Qvality PEP	Qvality q-value	# Protein Groups	# Proteins	Master Protein Accessions	Percolator q-Value (by Search Engine): Mascot	Percolator PEP (by Search Engine): Mascot
	LVYTNDQGETVK	1xIodo [Y3]	2	35	1492.58	0	0.000333079	9.82384e-05	1	3	AT1G20020.1	1.454e-05	1.978e-05
		Checked	Confidence	Identifying Node	PSM Ambiguity	Annotated Sequence	Modifications	# Proteins	Master Protein Accessions	Protein Accessions	# Missed Cleavages	Charge	DeltaScore	DeltaCn	Rank	Search Engine Rank	m/z [Da]	MH+ [Da]	Theo. MH+ [Da]	DeltaM [ppm]	Deltam/z [Da]	Activation Type	MS Order	Isolation Interference [%]	Ion Inject Time [ms]	RT [min]	First Scan	Spectrum File	File ID	Ions Score	# Protein Groups	Identity Strict	Identity Relaxed	Expectation Value	Percolator q-Value	Percolator PEP
		TRUE	High	Mascot (A4)	Unambiguous	LVyTNDQGETVK	Y3(Iodo)	3	AT1G20020.1	AT1G20020.3; AT1G20020.1; AT1G20020.2	0	2	0.8667	0	1	1	746.795	1492.58	1492.58	1.18	0.00088	CID (Collision Induced Dissociation)	MS2	36.5067	165.677	26.0847	5016	OE07206.raw	F6	30	1	32	25	0.0190921	1.454e-05	0.000129
		TRUE	High	Mascot (A4)	Unambiguous	LVyTNDQGETVK	Y3(Iodo)	3	AT1G20020.1	AT1G20020.3; AT1G20020.1; AT1G20020.2	0	2	1	0	1	1	746.796	1492.58	1492.58	2.16	0.00162	CID (Collision Induced Dissociation)	MS2	24.504	163.217	21.155	3730	OE06845.raw	F1	35	1	32	25	0.00512286	1.454e-05	1.978e-05
	VDYAISR	1xIodo [Y3]	7	42	949.327	0	0.0210524	0.00128351	1	3	AT1G20020.1	0.0002739	0.002803
		Checked	Confidence	Identifying Node	PSM Ambiguity	Annotated Sequence	Modifications	# Proteins	Master Protein Accessions	Protein Accessions	# Missed Cleavages	Charge	DeltaScore	DeltaCn	Rank	Search Engine Rank	m/z [Da]	MH+ [Da]	Theo. MH+ [Da]	DeltaM [ppm]	Deltam/z [Da]	Activation Type	MS Order	Isolation Interference [%]	Ion Inject Time [ms]	RT [min]	First Scan	Spectrum File	File ID	Ions Score	# Protein Groups	Identity Strict	Identity Relaxed	Expectation Value	Percolator q-Value	Percolator PEP
		TRUE	High	Mascot (A4)	Unambiguous	VDyAISR	Y3(Iodo)	3	AT1G20020.1	AT1G20020.3; AT1G20020.1; AT1G20020.2	0	2	0.7857	0	1	1	475.167	949.327	949.327	-0.25	-0.00012	CID (Collision Induced Dissociation)	MS2	24.8674	64.485	25.7708	4951	OE07206.raw	F6	42	1	30	23	0.000714042	0.0002739	0.002803
		TRUE	High	Mascot (A4)	Unambiguous	VDyAISR	Y3(Iodo)	3	AT1G20020.1	AT1G20020.3; AT1G20020.1; AT1G20020.2	0	2	0.8333	0	1	1	475.167	949.328	949.327	0.14	7e-05	CID (Collision Induced Dissociation)	MS2	75.0271	300	25.7525	4356	OE07208.raw	F8	36	1	30	23	0.00283612	0.0003147	0.003574
		TRUE	High	Mascot (A4)	Unambiguous	VDyAISR	Y3(Iodo)	3	AT1G20020.1	AT1G20020.3; AT1G20020.1; AT1G20020.2	0	2	0.8649	0	1	1	475.167	949.327	949.327	-0.05	-3e-05	CID (Collision Induced Dissociation)	MS2	29.765	300	25.1261	4008	OE07212.raw	F12	37	1	30	23	0.00193965	0.000364	0.004737
		TRUE	High	Mascot (A4)	Unambiguous	VDyAISR	Y3(Iodo)	3	AT1G20020.1	AT1G20020.3; AT1G20020.1; AT1G20020.2	0	2	0.7838	0	1	1	475.167	949.326	949.327	-1.15	-0.00054	CID (Collision Induced Dissociation)	MS2	36.4909	300	25.2253	3489	OE07220.raw	F18	37	1	30	23	0.00239557	0.0004637	0.006191
		TRUE	High	Mascot (A4)	Unambiguous	VDyAISR	Y3(Iodo)	3	AT1G20020.1	AT1G20020.3; AT1G20020.1; AT1G20020.2	0	2	0.8108	0	1	1	475.168	949.328	949.327	0.33	0.00016	CID (Collision Induced Dissociation)	MS2	51.591	273.682	25.8758	4704	OE07207.raw	F7	37	1	30	23	0.00227365	0.0007763	0.01178
		TRUE	High	Mascot (A4)	Unambiguous	VDyAISR	Y3(Iodo)	3	AT1G20020.1	AT1G20020.3; AT1G20020.1; AT1G20020.2	0	2	0.8333	0	1	1	475.168	949.328	949.327	0.85	0.0004	CID (Collision Induced Dissociation)	MS2	50.84	79.456	21.4727	3791	OE06845.raw	F1	36	1	30	23	0.00272097	0.001828	0.03114
		TRUE	High	Mascot (A4)	Unambiguous	VDyAISR	Y3(Iodo)	3	AT1G20020.1	AT1G20020.3; AT1G20020.1; AT1G20020.2	0	2	0.8529	0	1	1	475.167	949.327	949.327	-0.31	-0.00015	CID (Collision Induced Dissociation)	MS2	50.2275	300	25.3018	4163	OE07213.raw	F13	34	1	30	23	0.00364522	0.003879	0.07427
AT4G04640.1	ATPase, F1 complex, gamma subunit protein	311.259	72	24	475	24	373	40.9	8	15368	High
	Sequence	Modifications	# PSMs	Ions Score (by Search Engine): Mascot	Theo. MH+ [Da]	# Missed Cleavages	Qvality PEP	Qvality q-value	# Protein Groups	# Proteins	Master Protein Accessions	Percolator q-Value (by Search Engine): Mascot	Percolator PEP (by Search Engine): Mascot
	GLGLEYTVISVGK	1xIodo [Y6]	3	67	1461.65	0	2.44001e-05	9.82384e-05	1	1	AT4G04640.1	1.454e-05	8.54e-07
		Checked	Confidence	Identifying Node	PSM Ambiguity	Annotated Sequence	Modifications	# Proteins	Master Protein Accessions	Protein Accessions	# Missed Cleavages	Charge	DeltaScore	DeltaCn	Rank	Search Engine Rank	m/z [Da]	MH+ [Da]	Theo. MH+ [Da]	DeltaM [ppm]	Deltam/z [Da]	Activation Type	MS Order	Isolation Interference [%]	Ion Inject Time [ms]	RT [min]	First Scan	Spectrum File	File ID	Ions Score	# Protein Groups	Identity Strict	Identity Relaxed	Expectation Value	Percolator q-Value	Percolator PEP
		TRUE	High	Mascot (A4)	Unambiguous	GLGLEyTVISVGK	Y6(Iodo)	1	AT4G04640.1	AT4G04640.1	0	2	0.8276	0	1	1	731.329	1461.65	1461.65	0.91	0.00067	CID (Collision Induced Dissociation)	MS2	12.0234	275.12	92.4744	16273	OE07210.raw	F10	58	1	33	26	3.24677e-05	1.454e-05	1.775e-06
		TRUE	High	Mascot (A4)	Unambiguous	GLGLEyTVISVGK	Y6(Iodo)	1	AT4G04640.1	AT4G04640.1	0	2	0.791	0	1	1	731.328	1461.65	1461.65	0.41	0.0003	CID (Collision Induced Dissociation)	MS2	19.9195	300	92.3451	14525	OE07216.raw	F16	67	1	33	26	5.29438e-06	1.454e-05	8.54e-07
		TRUE	High	Mascot (A4)	Unambiguous	GLGLEyTVISVGK	Y6(Iodo)	1	AT4G04640.1	AT4G04640.1	0	2	0.7907	0	1	1	731.327	1461.65	1461.65	-0.76	-0.00055	CID (Collision Induced Dissociation)	MS2	35.0219	281.245	85.5103	15112	OE06849.raw	F5	43	1	33	26	0.00124245	1.454e-05	2.258e-05
ATCG00020.1	photosystem II reaction center protein A	128.76	28	10	460	10	353	38.9	5.25	11818	High
	Sequence	Modifications	# PSMs	Ions Score (by Search Engine): Mascot	Theo. MH+ [Da]	# Missed Cleavages	Qvality PEP	Qvality q-value	# Protein Groups	# Proteins	Master Protein Accessions	Percolator q-Value (by Search Engine): Mascot	Percolator PEP (by Search Engine): Mascot
	ETTENESANEGYR	1xIodo [Y12]	3	55	1625.52	0	9.38645e-05	9.82384e-05	1	1	ATCG00020.1	1.454e-05	4.333e-06
		Checked	Confidence	Identifying Node	PSM Ambiguity	Annotated Sequence	Modifications	# Proteins	Master Protein Accessions	Protein Accessions	# Missed Cleavages	Charge	DeltaScore	DeltaCn	Rank	Search Engine Rank	m/z [Da]	MH+ [Da]	Theo. MH+ [Da]	DeltaM [ppm]	Deltam/z [Da]	Activation Type	MS Order	Isolation Interference [%]	Ion Inject Time [ms]	RT [min]	First Scan	Spectrum File	File ID	Ions Score	# Protein Groups	Identity Strict	Identity Relaxed	Expectation Value	Percolator q-Value	Percolator PEP
		TRUE	High	Mascot (A4)	Unambiguous	ETTENESANEGyR	Y12(Iodo)	1	ATCG00020.1	ATCG00020.1	0	2	1	0	1	1	813.264	1625.52	1625.52	-0.8	-0.00065	CID (Collision Induced Dissociation)	MS2	0	96.178	12.9672	1932	OE07210.raw	F10	43	1	28	21	0.000307073	1.454e-05	6.775e-05
		TRUE	High	Mascot (A4)	Unambiguous	ETTENESANEGyR	Y12(Iodo)	1	ATCG00020.1	ATCG00020.1	0	2	1	0	1	1	813.265	1625.52	1625.52	1.08	0.00088	CID (Collision Induced Dissociation)	MS2	0	224.686	12.9812	1617	OE07215.raw	F15	55	1	28	21	2.1686e-05	1.454e-05	4.333e-06
		TRUE	High	Mascot (A4)	Unambiguous	ETTENESANEGyR	Y12(Iodo)	1	ATCG00020.1	ATCG00020.1	0	2	1	0	1	1	813.264	1625.52	1625.52	-0.12	-0.0001	CID (Collision Induced Dissociation)	MS2	0	105.27	13.0739	1810	OE07216.raw	F16	40	1	27	20	0.000569366	1.454e-05	0.0001315
	FGQEEETYNIVAAHGYFGR	1xIodo [Y8]	1	58	2313.91	0	3.12688e-07	9.82384e-05	1	1	ATCG00020.1	1.454e-05	4.562e-09
		Checked	Confidence	Identifying Node	PSM Ambiguity	Annotated Sequence	Modifications	# Proteins	Master Protein Accessions	Protein Accessions	# Missed Cleavages	Charge	DeltaScore	DeltaCn	Rank	Search Engine Rank	m/z [Da]	MH+ [Da]	Theo. MH+ [Da]	DeltaM [ppm]	Deltam/z [Da]	Activation Type	MS Order	Isolation Interference [%]	Ion Inject Time [ms]	RT [min]	First Scan	Spectrum File	File ID	Ions Score	# Protein Groups	Identity Strict	Identity Relaxed	Expectation Value	Percolator q-Value	Percolator PEP
		TRUE	High	Mascot (A4)	Unambiguous	FGQEEETyNIVAAHGYFGR	Y8(Iodo)	1	ATCG00020.1	ATCG00020.1	0	3	0.7931	0	1	1	771.974	2313.91	2313.91	1	0.00077	CID (Collision Induced Dissociation)	MS2	25.915	300	71.2095	10660	OE06848.raw	F4	58	1	34	27	5.17955e-05	1.454e-05	4.562e-09
	LIFQYASFNNSR	1xIodo [Y5]	4	36	1585.63	0	0.000879516	9.82384e-05	1	1	ATCG00020.1	1.454e-05	6.36e-05
		Checked	Confidence	Identifying Node	PSM Ambiguity	Annotated Sequence	Modifications	# Proteins	Master Protein Accessions	Protein Accessions	# Missed Cleavages	Charge	DeltaScore	DeltaCn	Rank	Search Engine Rank	m/z [Da]	MH+ [Da]	Theo. MH+ [Da]	DeltaM [ppm]	Deltam/z [Da]	Activation Type	MS Order	Isolation Interference [%]	Ion Inject Time [ms]	RT [min]	First Scan	Spectrum File	File ID	Ions Score	# Protein Groups	Identity Strict	Identity Relaxed	Expectation Value	Percolator q-Value	Percolator PEP
		TRUE	High	Mascot (A4)	Unambiguous	LIFQyASFNNSR	Y5(Iodo)	1	ATCG00020.1	ATCG00020.1	0	2	0.9737	0	1	1	793.32	1585.63	1585.63	2.05	0.00163	CID (Collision Induced Dissociation)	MS2	12.9664	300	84.1103	12967	OE07209.raw	F9	38	1	33	26	0.00346301	1.454e-05	0.0001223
		TRUE	High	Mascot (A4)	Unambiguous	LIFQyASFNNSR	Y5(Iodo)	1	ATCG00020.1	ATCG00020.1	0	2	1	0	1	1	793.319	1585.63	1585.63	0.97	0.00077	CID (Collision Induced Dissociation)	MS2	43.0432	126.843	83.6125	14473	OE07210.raw	F10	31	1	33	26	0.0152523	1.454e-05	6.497e-05
		TRUE	High	Mascot (A4)	Unambiguous	LIFQyASFNNSR	Y5(Iodo)	1	ATCG00020.1	ATCG00020.1	0	2	1	0	1	1	793.319	1585.63	1585.63	0.43	0.00034	CID (Collision Induced Dissociation)	MS2	56.1634	300	74.9041	13309	OE06849.raw	F5	36	1	33	26	0.00553485	1.454e-05	6.36e-05
		TRUE	High	Mascot (A4)	Unambiguous	LIFQyASFNNSR	Y5(Iodo)	1	ATCG00020.1	ATCG00020.1	0	2	1	0	1	1	793.319	1585.63	1585.63	0.74	0.00059	CID (Collision Induced Dissociation)	MS2	17.106	300	74.1954	11086	OE06848.raw	F4	31	1	33	26	0.0175693	2.671e-05	0.0001941
AT1G31330.1	photosystem I subunit F	156.248	47	12	455	12	221	24.2	9.54	11771	High
	Sequence	Modifications	# PSMs	Ions Score (by Search Engine): Mascot	Theo. MH+ [Da]	# Missed Cleavages	Qvality PEP	Qvality q-value	# Protein Groups	# Proteins	Master Protein Accessions	Percolator q-Value (by Search Engine): Mascot	Percolator PEP (by Search Engine): Mascot
	LYAPESAPALALNAQIEK	1xIodo [Y2]	7	54	2024.92	0	5.89146e-06	9.82384e-05	1	1	AT1G31330.1	1.454e-05	1.554e-07
		Checked	Confidence	Identifying Node	PSM Ambiguity	Annotated Sequence	Modifications	# Proteins	Master Protein Accessions	Protein Accessions	# Missed Cleavages	Charge	DeltaScore	DeltaCn	Rank	Search Engine Rank	m/z [Da]	MH+ [Da]	Theo. MH+ [Da]	DeltaM [ppm]	Deltam/z [Da]	Activation Type	MS Order	Isolation Interference [%]	Ion Inject Time [ms]	RT [min]	First Scan	Spectrum File	File ID	Ions Score	# Protein Groups	Identity Strict	Identity Relaxed	Expectation Value	Percolator q-Value	Percolator PEP
		TRUE	High	Mascot (A4)	Unambiguous	LyAPESAPALALNAQIEK	Y2(Iodo)	1	AT1G31330.1	AT1G31330.1	0	2	0.9444	0	1	1	1012.96	2024.92	2024.92	0.25	0.00025	CID (Collision Induced Dissociation)	MS2	0	176.883	90.7546	15669	OE07211.raw	F11	54	1	35	28	0.00015397	1.454e-05	1.554e-07
		TRUE	High	Mascot (A4)	Unambiguous	LyAPESAPALALNAQIEK	Y2(Iodo)	1	AT1G31330.1	AT1G31330.1	0	3	0.8205	0	1	1	675.644	2024.92	2024.92	-0.81	-0.00055	CID (Collision Induced Dissociation)	MS2	11.6597	199.832	90.8672	15689	OE07211.raw	F11	39	1	35	28	0.00406545	1.454e-05	4.044e-07
		TRUE	High	Mascot (A4)	Unambiguous	LyAPESAPALALNAQIEK	Y2(Iodo)	1	AT1G31330.1	AT1G31330.1	0	2	0.7045	0	1	1	1012.96	2024.92	2024.92	-0.47	-0.00048	CID (Collision Induced Dissociation)	MS2	9.1349	239.145	90.5327	15936	OE07210.raw	F10	44	1	35	28	0.00140114	1.454e-05	2.319e-06
		TRUE	High	Mascot (A4)	Unambiguous	LyAPESAPALALNAQIEK	Y2(Iodo)	1	AT1G31330.1	AT1G31330.1	0	2	0.9394	0	1	1	1012.96	2024.92	2024.92	-0.77	-0.00078	CID (Collision Induced Dissociation)	MS2	0	300	90.5387	14264	OE07216.raw	F16	33	1	35	28	0.019783	1.454e-05	0.0001904
		TRUE	High	Mascot (A4)	Unambiguous	LyAPESAPALALNAQIEK	Y2(Iodo)	1	AT1G31330.1	AT1G31330.1	0	2	0.8727	0	1	1	1012.96	2024.92	2024.92	1.21	0.00123	CID (Collision Induced Dissociation)	MS2	9.93255	300	83.5225	14782	OE06849.raw	F5	55	1	35	28	0.000122683	1.454e-05	2.576e-06
		TRUE	High	Mascot (A4)	Unambiguous	LyAPESAPALALNAQIEK	Y2(Iodo)	1	AT1G31330.1	AT1G31330.1	0	3	0.9149	0	1	1	675.645	2024.92	2024.92	0.64	0.00043	CID (Collision Induced Dissociation)	MS2	76.1195	300	83.5579	14787	OE06849.raw	F5	47	1	35	28	0.000785701	1.454e-05	1.939e-07
		TRUE	High	Mascot (A4)	Unambiguous	LyAPESAPALALNAQIEK	Y2(Iodo)	1	AT1G31330.1	AT1G31330.1	0	3	0.8387	0	1	1	675.643	2024.91	2024.92	-2.08	-0.0014	CID (Collision Induced Dissociation)	MS2	22.0759	293.91	90.6841	15964	OE07210.raw	F10	31	1	35	28	0.0304023	0.00011	0.001291
AT1G74470.1	Pyridine nucleotide-disulphide oxidoreductase family protein	311.65	58	26	454	26	467	51.8	8.91	16041	High
	Sequence	Modifications	# PSMs	Ions Score (by Search Engine): Mascot	Theo. MH+ [Da]	# Missed Cleavages	Qvality PEP	Qvality q-value	# Protein Groups	# Proteins	Master Protein Accessions	Percolator q-Value (by Search Engine): Mascot	Percolator PEP (by Search Engine): Mascot
	SIDAGDYDYAIAFQER	1xIodo [Y7]	2	103	1959.73	0	1.69329e-08	9.82384e-05	1	1	AT1G74470.1	1.454e-05	1.372e-10
		Checked	Confidence	Identifying Node	PSM Ambiguity	Annotated Sequence	Modifications	# Proteins	Master Protein Accessions	Protein Accessions	# Missed Cleavages	Charge	DeltaScore	DeltaCn	Rank	Search Engine Rank	m/z [Da]	MH+ [Da]	Theo. MH+ [Da]	DeltaM [ppm]	Deltam/z [Da]	Activation Type	MS Order	Isolation Interference [%]	Ion Inject Time [ms]	RT [min]	First Scan	Spectrum File	File ID	Ions Score	# Protein Groups	Identity Strict	Identity Relaxed	Expectation Value	Percolator q-Value	Percolator PEP
		TRUE	High	Mascot (A4)	Unambiguous	SIDAGDyDYAIAFQER	Y7(Iodo)	1	AT1G74470.1	AT1G74470.1	0	2	0.3301	0	1	1	980.366	1959.72	1959.73	-0.37	-0.00037	CID (Collision Induced Dissociation)	MS2	0	300	92.5504	14258	OE07214.raw	F14	103	1	32	25	9.10914e-10	1.454e-05	1.372e-10
		TRUE	High	Mascot (A4)	Unambiguous	SIDAGDyDYAIAFQER	Y7(Iodo)	1	AT1G74470.1	AT1G74470.1	0	2	0.3766	0	1	1	980.367	1959.73	1959.73	0.87	0.00086	CID (Collision Induced Dissociation)	MS2	0	300	93.9609	15043	OE07208.raw	F8	77	1	32	25	3.88304e-07	1.454e-05	5.58e-09
ATCG00490.1	ribulose-bisphosphate carboxylases	424.17	64	34	427	34	479	52.9	6.29	10286	High
	Sequence	Modifications	# PSMs	Ions Score (by Search Engine): Mascot	Theo. MH+ [Da]	# Missed Cleavages	Qvality PEP	Qvality q-value	# Protein Groups	# Proteins	Master Protein Accessions	Percolator q-Value (by Search Engine): Mascot	Percolator PEP (by Search Engine): Mascot
	FLFCAEAIYK	1xCarbamidomethyl [C4]; 1xIodo [Y9]	1	38	1387.53	0	0.0132454	0.000856223	1	1	ATCG00490.1	0.0001794	0.001622
		Checked	Confidence	Identifying Node	PSM Ambiguity	Annotated Sequence	Modifications	# Proteins	Master Protein Accessions	Protein Accessions	# Missed Cleavages	Charge	DeltaScore	DeltaCn	Rank	Search Engine Rank	m/z [Da]	MH+ [Da]	Theo. MH+ [Da]	DeltaM [ppm]	Deltam/z [Da]	Activation Type	MS Order	Isolation Interference [%]	Ion Inject Time [ms]	RT [min]	First Scan	Spectrum File	File ID	Ions Score	# Protein Groups	Identity Strict	Identity Relaxed	Expectation Value	Percolator q-Value	Percolator PEP
		TRUE	High	Mascot (A4)	Unambiguous	FLFcAEAIyK	C4(Carbamidomethyl); Y9(Iodo)	1	ATCG00490.1	ATCG00490.1	0	2	0.7368	0	1	1	694.267	1387.53	1387.53	1.14	0.00079	CID (Collision Induced Dissociation)	MS2	38.0198	267.694	92.2297	16233	OE07210.raw	F10	38	1	30	23	0.00164954	0.0001794	0.001622
	GHYLNATAGTCEEMIKR	1xCarbamidomethyl [C11]; 1xOxidation [M14]; 1xIodo [H2]	1	44	2092.81	1	0.00135857	9.82384e-05	1	2	ATCG00490.1	1.454e-05	0.0001373
		Checked	Confidence	Identifying Node	PSM Ambiguity	Annotated Sequence	Modifications	# Proteins	Master Protein Accessions	Protein Accessions	# Missed Cleavages	Charge	DeltaScore	DeltaCn	Rank	Search Engine Rank	m/z [Da]	MH+ [Da]	Theo. MH+ [Da]	DeltaM [ppm]	Deltam/z [Da]	Activation Type	MS Order	Isolation Interference [%]	Ion Inject Time [ms]	RT [min]	First Scan	Spectrum File	File ID	Ions Score	# Protein Groups	Identity Strict	Identity Relaxed	Expectation Value	Percolator q-Value	Percolator PEP
		TRUE	High	Mascot (A4)	Unambiguous	GhYLNATAGTcEEmIKR	H2(Iodo); C11(Carbamidomethyl); M14(Oxidation)	2	ATCG00490.1	ATCG00490.1; ATMG00280.1	1	3	0.0909	0	1	1	698.274	2092.81	2092.81	0.43	0.0003	CID (Collision Induced Dissociation)	MS2	4.1035	126.07	14.0035	2158	OE06849.raw	F5	44	1	33	26	0.000763889	1.454e-05	0.0001373
AT4G27440.1	protochlorophyllide oxidoreductase B	298.869	63	20	425	12	401	43.3	9.16	17218	High
	Sequence	Modifications	# PSMs	Ions Score (by Search Engine): Mascot	Theo. MH+ [Da]	# Missed Cleavages	Qvality PEP	Qvality q-value	# Protein Groups	# Proteins	Master Protein Accessions	Percolator q-Value (by Search Engine): Mascot	Percolator PEP (by Search Engine): Mascot
	DSYTVMHLDLASLDSVR	1xOxidation [M6]; 1xIodo [Y3]	1	37	2063.82	0	0.000248037	9.82384e-05	2	3	AT5G54190.1; AT4G27440.1	1.454e-05	1.394e-05
		Checked	Confidence	Identifying Node	PSM Ambiguity	Annotated Sequence	Modifications	# Proteins	Master Protein Accessions	Protein Accessions	# Missed Cleavages	Charge	DeltaScore	DeltaCn	Rank	Search Engine Rank	m/z [Da]	MH+ [Da]	Theo. MH+ [Da]	DeltaM [ppm]	Deltam/z [Da]	Activation Type	MS Order	Isolation Interference [%]	Ion Inject Time [ms]	RT [min]	First Scan	Spectrum File	File ID	Ions Score	# Protein Groups	Identity Strict	Identity Relaxed	Expectation Value	Percolator q-Value	Percolator PEP
		TRUE	High	Mascot (A4)	Unambiguous	DSyTVmHLDLASLDSVR	Y3(Iodo); M6(Oxidation)	3	AT5G54190.1; AT4G27440.1	AT5G54190.1; AT5G54190.2; AT4G27440.1	0	3	0.1622	0	1	1	688.613	2063.82	2063.82	0.29	0.0002	CID (Collision Induced Dissociation)	MS2	10.4123	206.766	89.8536	16423	OE07206.raw	F6	37	2	34	27	0.00570678	1.454e-05	1.394e-05
AT1G79040.1	photosystem II subunit R	150.365	38	5	424	5	140	14.6	9.63	11962	High
	Sequence	Modifications	# PSMs	Ions Score (by Search Engine): Mascot	Theo. MH+ [Da]	# Missed Cleavages	Qvality PEP	Qvality q-value	# Protein Groups	# Proteins	Master Protein Accessions	Percolator q-Value (by Search Engine): Mascot	Percolator PEP (by Search Engine): Mascot
	YGANVDGYSPIYNENEWSASGDVYK	1xDeamidated [N]; 1xIodo [Y]	3	42	2925.1	0	1.30814e-05	9.82384e-05	1	1	AT1G79040.1	1.454e-05	4.045e-07
		Checked	Confidence	Identifying Node	PSM Ambiguity	Annotated Sequence	Modifications	# Proteins	Master Protein Accessions	Protein Accessions	# Missed Cleavages	Charge	DeltaScore	DeltaCn	Rank	Search Engine Rank	m/z [Da]	MH+ [Da]	Theo. MH+ [Da]	DeltaM [ppm]	Deltam/z [Da]	Activation Type	MS Order	Isolation Interference [%]	Ion Inject Time [ms]	RT [min]	First Scan	Spectrum File	File ID	Ions Score	# Protein Groups	Identity Strict	Identity Relaxed	Expectation Value	Percolator q-Value	Percolator PEP
		TRUE	High	Mascot (A4)	Unambiguous	yGAnVDGYSPIYNENEWSASGDVYK	Y1(Iodo); N4(Deamidated)	1	AT1G79040.1	AT1G79040.1	0	3	0.119	0	1	1	975.712	2925.12	2925.1	6.77	0.0066	CID (Collision Induced Dissociation)	MS2	16.7351	244.24	91.1161	16664	OE07206.raw	F6	42	1	34	27	0.00170721	1.454e-05	4.045e-07
		TRUE	High	Mascot (A4)	Unambiguous	YGANVDGySPIYnENEWSASGDVYK	Y8(Iodo); N13(Deamidated)	1	AT1G79040.1	AT1G79040.1	0	3	0.2162	0	1	1	975.711	2925.12	2925.1	5.95	0.00581	CID (Collision Induced Dissociation)	MS2	21.2981	300	92.7927	14775	OE07213.raw	F13	37	1	34	27	0.0052893	2.671e-05	0.0002022
		TRUE	High	Mascot (A4)	Unambiguous	YGANVDGYSPIYNEnEWSASGDVyK	N15(Deamidated); Y24(Iodo)	1	AT1G79040.1	AT1G79040.1	0	3	0.0444	0	1	1	975.709	2925.11	2925.1	3.95	0.00385	CID (Collision Induced Dissociation)	MS2	72.4382	300	92.7049	15944	OE07207.raw	F7	45	1	34	27	0.00088389	0.0002739	0.002611
	YGANVDGYSPIYNENEWSASGDVYK	1xIodo [Y]	10	75	2924.12	0	2.27418e-08	9.82384e-05	1	1	AT1G79040.1	1.454e-05	1.956e-10
		Checked	Confidence	Identifying Node	PSM Ambiguity	Annotated Sequence	Modifications	# Proteins	Master Protein Accessions	Protein Accessions	# Missed Cleavages	Charge	DeltaScore	DeltaCn	Rank	Search Engine Rank	m/z [Da]	MH+ [Da]	Theo. MH+ [Da]	DeltaM [ppm]	Deltam/z [Da]	Activation Type	MS Order	Isolation Interference [%]	Ion Inject Time [ms]	RT [min]	First Scan	Spectrum File	File ID	Ions Score	# Protein Groups	Identity Strict	Identity Relaxed	Expectation Value	Percolator q-Value	Percolator PEP
		TRUE	High	Mascot (A4)	Unambiguous	YGANVDGYSPIYNENEWSASGDVyK	Y24(Iodo)	1	AT1G79040.1	AT1G79040.1	0	3	0.7045	0	1	1	975.38	2924.12	2924.12	1.95	0.0019	CID (Collision Induced Dissociation)	MS2	12.075	300	92.2718	14691	OE07213.raw	F13	44	1	34	27	0.0013142	1.454e-05	7.524e-06
		TRUE	High	Mascot (A4)	Unambiguous	YGANVDGySPIYNENEWSASGDVYK	Y8(Iodo)	1	AT1G79040.1	AT1G79040.1	0	3	0.15	0	1	1	975.38	2924.13	2924.12	2.95	0.00288	CID (Collision Induced Dissociation)	MS2	18.1934	300	92.9703	14650	OE07219.raw	F17	60	1	34	28	3.01995e-05	1.454e-05	8.411e-08
		TRUE	High	Mascot (A4)	Unambiguous	YGANVDGYSPIyNENEWSASGDVYK	Y12(Iodo)	1	AT1G79040.1	AT1G79040.1	0	3	0.3125	0	1	1	975.381	2924.13	2924.12	3.08	0.003	CID (Collision Induced Dissociation)	MS2	28.1711	214.73	92.392	14558	OE07219.raw	F17	48	1	34	27	0.000459526	1.454e-05	7.674e-07
		TRUE	High	Mascot (A4)	Unambiguous	YGANVDGYSPIyNENEWSASGDVYK	Y12(Iodo)	1	AT1G79040.1	AT1G79040.1	0	3	0.2951	0	1	1	975.376	2924.11	2924.12	-1.37	-0.00133	CID (Collision Induced Dissociation)	MS2	14.4651	105.745	92.0237	14876	OE07212.raw	F12	61	1	34	27	2.33646e-05	1.454e-05	5.625e-08
		TRUE	High	Mascot (A4)	Unambiguous	yGANVDGYSPIYNENEWSASGDVYK	Y1(Iodo)	1	AT1G79040.1	AT1G79040.1	0	3	0.2	0	1	1	975.379	2924.12	2924.12	1.26	0.00123	CID (Collision Induced Dissociation)	MS2	52.2641	260.278	83.8128	15012	OE06845.raw	F1	40	1	34	27	0.00281846	1.454e-05	8.882e-07
		TRUE	High	Mascot (A4)	Unambiguous	YGANVDGYSPIYNENEWSASGDVyK	Y24(Iodo)	1	AT1G79040.1	AT1G79040.1	0	3	0.5143	0	1	1	975.377	2924.12	2924.12	-0.55	-0.00054	CID (Collision Induced Dissociation)	MS2	8.80992	300	85.4576	13247	OE06846.raw	F2	35	1	34	27	0.00940682	1.454e-05	1.189e-05
		TRUE	High	Mascot (A4)	Unambiguous	YGANVDGYSPIyNENEWSASGDVYK	Y12(Iodo)	1	AT1G79040.1	AT1G79040.1	0	3	0.4559	0	1	1	975.377	2924.12	2924.12	-0.8	-0.00078	CID (Collision Induced Dissociation)	MS2	10.3906	117.834	85.2377	15267	OE06845.raw	F1	68	1	34	27	4.54242e-06	1.454e-05	4.319e-09
		TRUE	High	Mascot (A4)	Unambiguous	YGANVDGYSPIYNENEWSASGDVyK	Y24(Iodo)	1	AT1G79040.1	AT1G79040.1	0	3	0.1282	0	1	1	975.376	2924.11	2924.12	-1.74	-0.0017	CID (Collision Induced Dissociation)	MS2	28.4575	91.828	92.6181	16955	OE07206.raw	F6	39	1	34	27	0.00373357	1.454e-05	9.081e-07
		TRUE	High	Mascot (A4)	Unambiguous	YGANVDGYSPIyNENEWSASGDVYK	Y12(Iodo)	1	AT1G79040.1	AT1G79040.1	0	3	0.5067	0	1	1	975.379	2924.12	2924.12	1.26	0.00123	CID (Collision Induced Dissociation)	MS2	18.3968	215.454	92.5377	16938	OE07206.raw	F6	75	1	34	27	9.86305e-07	1.454e-05	1.956e-10
		TRUE	High	Mascot (A4)	Unambiguous	YGANVDGYSPIYNENEWSASGDVyK	Y24(Iodo)	1	AT1G79040.1	AT1G79040.1	0	3	0.7812	0	1	1	975.379	2924.12	2924.12	1.26	0.00123	CID (Collision Induced Dissociation)	MS2	0	300	92.0735	13541	OE07220.raw	F18	32	1	34	27	0.0211842	2.671e-05	0.0003702
AT1G61520.1	photosystem I light harvesting complex gene 3	127.049	59	12	404	12	273	29.2	8.68	12823	High
	Sequence	Modifications	# PSMs	Ions Score (by Search Engine): Mascot	Theo. MH+ [Da]	# Missed Cleavages	Qvality PEP	Qvality q-value	# Protein Groups	# Proteins	Master Protein Accessions	Percolator q-Value (by Search Engine): Mascot	Percolator PEP (by Search Engine): Mascot
	LQDWYNPGSMGK	1xOxidation [M10]; 1xIodo [Y5]	1	30	1537.53	0	0.0742098	0.00360461	1	2	AT1G61520.1	0.0008339	0.01288
		Checked	Confidence	Identifying Node	PSM Ambiguity	Annotated Sequence	Modifications	# Proteins	Master Protein Accessions	Protein Accessions	# Missed Cleavages	Charge	DeltaScore	DeltaCn	Rank	Search Engine Rank	m/z [Da]	MH+ [Da]	Theo. MH+ [Da]	DeltaM [ppm]	Deltam/z [Da]	Activation Type	MS Order	Isolation Interference [%]	Ion Inject Time [ms]	RT [min]	First Scan	Spectrum File	File ID	Ions Score	# Protein Groups	Identity Strict	Identity Relaxed	Expectation Value	Percolator q-Value	Percolator PEP
		TRUE	High	Mascot (A4)	Unambiguous	LQDWyNPGSmGK	Y5(Iodo); M10(Oxidation)	2	AT1G61520.1	AT1G61520.1; AT1G61520.2	0	2	1	0	1	1	769.266	1537.53	1537.53	-1.73	-0.00133	CID (Collision Induced Dissociation)	MS2	0	300	46.8836	7473	OE07219.raw	F17	30	1	28	21	0.00804152	0.0008339	0.01288
AT3G47470.1	light-harvesting chlorophyll-protein complex I subunit A4	205.004	67	13	359	13	251	27.7	6.7	10201	High
	Sequence	Modifications	# PSMs	Ions Score (by Search Engine): Mascot	Theo. MH+ [Da]	# Missed Cleavages	Qvality PEP	Qvality q-value	# Protein Groups	# Proteins	Master Protein Accessions	Percolator q-Value (by Search Engine): Mascot	Percolator PEP (by Search Engine): Mascot
	GEVGYPGGIFNPLNFAPTQEAK	1xIodo [Y5]	2	46	2432.04	0	3.52778e-05	9.82384e-05	1	1	AT3G47470.1	1.454e-05	1.338e-06
		Checked	Confidence	Identifying Node	PSM Ambiguity	Annotated Sequence	Modifications	# Proteins	Master Protein Accessions	Protein Accessions	# Missed Cleavages	Charge	DeltaScore	DeltaCn	Rank	Search Engine Rank	m/z [Da]	MH+ [Da]	Theo. MH+ [Da]	DeltaM [ppm]	Deltam/z [Da]	Activation Type	MS Order	Isolation Interference [%]	Ion Inject Time [ms]	RT [min]	First Scan	Spectrum File	File ID	Ions Score	# Protein Groups	Identity Strict	Identity Relaxed	Expectation Value	Percolator q-Value	Percolator PEP
		TRUE	High	Mascot (A4)	Unambiguous	GEVGyPGGIFNPLNFAPTQEAK	Y5(Iodo)	1	AT3G47470.1	AT3G47470.1	0	2	0.9412	0	1	1	1216.52	2432.03	2432.04	-3.52	-0.00428	CID (Collision Induced Dissociation)	MS2	9.75494	95.286	115.483	19867	OE07211.raw	F11	34	1	35	28	0.0143901	1.454e-05	8.191e-06
		TRUE	High	Mascot (A4)	Unambiguous	GEVGyPGGIFNPLNFAPTQEAK	Y5(Iodo)	1	AT3G47470.1	AT3G47470.1	0	2	0.8478	0	1	1	1216.52	2432.04	2432.04	-0.71	-0.00087	CID (Collision Induced Dissociation)	MS2	0	212.05	115.427	18074	OE07216.raw	F16	46	1	35	29	0.00103833	1.454e-05	1.338e-06
AT1G54780.1	thylakoid lumen 18.3 kDa protein	160.846	44	12	328	12	285	31.1	8.84	8800	High
	Sequence	Modifications	# PSMs	Ions Score (by Search Engine): Mascot	Theo. MH+ [Da]	# Missed Cleavages	Qvality PEP	Qvality q-value	# Protein Groups	# Proteins	Master Protein Accessions	Percolator q-Value (by Search Engine): Mascot	Percolator PEP (by Search Engine): Mascot
	ADAFEYADQVLEK	1xIodo [Y6]	4	55	1624.6	0	0.000335318	9.82384e-05	1	1	AT1G54780.1	1.454e-05	2.003e-05
		Checked	Confidence	Identifying Node	PSM Ambiguity	Annotated Sequence	Modifications	# Proteins	Master Protein Accessions	Protein Accessions	# Missed Cleavages	Charge	DeltaScore	DeltaCn	Rank	Search Engine Rank	m/z [Da]	MH+ [Da]	Theo. MH+ [Da]	DeltaM [ppm]	Deltam/z [Da]	Activation Type	MS Order	Isolation Interference [%]	Ion Inject Time [ms]	RT [min]	First Scan	Spectrum File	File ID	Ions Score	# Protein Groups	Identity Strict	Identity Relaxed	Expectation Value	Percolator q-Value	Percolator PEP
		TRUE	High	Mascot (A4)	Unambiguous	ADAFEyADQVLEK	Y6(Iodo)	1	AT1G54780.1	AT1G54780.1	0	2	0.7963	0	1	1	812.805	1624.6	1624.6	0.03	2e-05	CID (Collision Induced Dissociation)	MS2	44.9813	300	92.2956	13574	OE07220.raw	F18	54	1	32	25	6.57942e-05	1.454e-05	3.098e-05
		TRUE	High	Mascot (A4)	Unambiguous	ADAFEyADQVLEK	Y6(Iodo)	1	AT1G54780.1	AT1G54780.1	0	2	0.8103	0	1	1	812.803	1624.6	1624.6	-2.15	-0.00175	CID (Collision Induced Dissociation)	MS2	42.1375	277.093	85.7849	13298	OE06846.raw	F2	58	1	31	24	2.22397e-05	1.454e-05	0.0001208
		TRUE	High	Mascot (A4)	Unambiguous	ADAFEyADQVLEK	Y6(Iodo)	1	AT1G54780.1	AT1G54780.1	0	2	0.9273	0	1	1	812.804	1624.6	1624.6	-0.57	-0.00047	CID (Collision Induced Dissociation)	MS2	25.444	300	93.0578	16005	OE07207.raw	F7	55	1	32	25	4.82081e-05	1.454e-05	2.003e-05
		TRUE	High	Mascot (A4)	Unambiguous	ADAFEyADQVLEK	Y6(Iodo)	1	AT1G54780.1	AT1G54780.1	0	2	0.9118	0	1	1	812.801	1624.59	1624.6	-5.08	-0.00413	CID (Collision Induced Dissociation)	MS2	46.6775	300	92.5264	14733	OE07213.raw	F13	34	1	31	24	0.00507943	0.0003554	0.004188
	ETYVVDDAGVLSR	1xIodo [Y3]	4	61	1549.6	0	4.02054e-06	9.82384e-05	1	1	AT1G54780.1	1.454e-05	9.831e-08
		Checked	Confidence	Identifying Node	PSM Ambiguity	Annotated Sequence	Modifications	# Proteins	Master Protein Accessions	Protein Accessions	# Missed Cleavages	Charge	DeltaScore	DeltaCn	Rank	Search Engine Rank	m/z [Da]	MH+ [Da]	Theo. MH+ [Da]	DeltaM [ppm]	Deltam/z [Da]	Activation Type	MS Order	Isolation Interference [%]	Ion Inject Time [ms]	RT [min]	First Scan	Spectrum File	File ID	Ions Score	# Protein Groups	Identity Strict	Identity Relaxed	Expectation Value	Percolator q-Value	Percolator PEP
		TRUE	High	Mascot (A4)	Unambiguous	ETyVVDDAGVLSR	Y3(Iodo)	1	AT1G54780.1	AT1G54780.1	0	2	0.9697	0	1	1	775.304	1549.6	1549.6	-1.45	-0.00112	CID (Collision Induced Dissociation)	MS2	0	300	70.768	11312	OE07213.raw	F13	66	1	32	25	4.50981e-06	1.454e-05	3.65e-06
		TRUE	High	Mascot (A4)	Unambiguous	ETyVVDDAGVLSR	Y3(Iodo)	1	AT1G54780.1	AT1G54780.1	0	2	0.9403	0	1	1	775.306	1549.61	1549.6	1.7	0.00132	CID (Collision Induced Dissociation)	MS2	7.29899	300	70.7081	10349	OE07220.raw	F18	67	1	32	25	3.77965e-06	1.454e-05	1.527e-06
		TRUE	High	Mascot (A4)	Unambiguous	ETyVVDDAGVLSR	Y3(Iodo)	1	AT1G54780.1	AT1G54780.1	0	2	0.9	0	1	1	775.305	1549.6	1549.6	-0.5	-0.00039	CID (Collision Induced Dissociation)	MS2	16.9672	300	61.291	9554	OE06846.raw	F2	50	1	32	25	0.000174362	1.454e-05	0.0001274
		TRUE	High	Mascot (A4)	Unambiguous	ETyVVDDAGVLSR	Y3(Iodo)	1	AT1G54780.1	AT1G54780.1	0	2	0.9836	0	1	1	775.305	1549.6	1549.6	0.44	0.00034	CID (Collision Induced Dissociation)	MS2	60.346	300	71.9179	12522	OE07207.raw	F7	61	1	32	25	1.52728e-05	1.454e-05	9.831e-08
	LLSDLEYR	1xIodo [Y7]	2	34	1134.43	0	0.028164	0.00135015	1	1	AT1G54780.1	0.0003457	0.003955
		Checked	Confidence	Identifying Node	PSM Ambiguity	Annotated Sequence	Modifications	# Proteins	Master Protein Accessions	Protein Accessions	# Missed Cleavages	Charge	DeltaScore	DeltaCn	Rank	Search Engine Rank	m/z [Da]	MH+ [Da]	Theo. MH+ [Da]	DeltaM [ppm]	Deltam/z [Da]	Activation Type	MS Order	Isolation Interference [%]	Ion Inject Time [ms]	RT [min]	First Scan	Spectrum File	File ID	Ions Score	# Protein Groups	Identity Strict	Identity Relaxed	Expectation Value	Percolator q-Value	Percolator PEP
		TRUE	High	Mascot (A4)	Unambiguous	LLSDLEyR	Y7(Iodo)	1	AT1G54780.1	AT1G54780.1	0	2	0.7059	0	1	1	567.72	1134.43	1134.43	0.2	0.00011	CID (Collision Induced Dissociation)	MS2	16.6505	300	57.5927	10187	OE07207.raw	F7	34	1	31	24	0.00538541	0.0003457	0.003955
		TRUE	High	Mascot (A4)	Unambiguous	LLSDLEyR	Y7(Iodo)	1	AT1G54780.1	AT1G54780.1	0	2	0.7353	0	1	1	567.72	1134.43	1134.43	-0.02	-1e-05	CID (Collision Induced Dissociation)	MS2	20.5211	300	56.4497	8251	OE07220.raw	F18	34	1	31	24	0.00649887	0.0004711	0.00664
AT4G22890.1	PGR5-LIKE A	244.415	59	17	285	2	324	35.7	5.29	9484	High
	Sequence	Modifications	# PSMs	Ions Score (by Search Engine): Mascot	Theo. MH+ [Da]	# Missed Cleavages	Qvality PEP	Qvality q-value	# Protein Groups	# Proteins	Master Protein Accessions	Percolator q-Value (by Search Engine): Mascot	Percolator PEP (by Search Engine): Mascot
	FLEASMAYVSGNPILNDEEYDKLK	1xOxidation [M6]; 1xIodo [Y20]	1	59	2888.22	1	1.41771e-05	9.82384e-05	2	3	AT4G22890.5; AT4G22890.1	1.454e-05	4.456e-07
		Checked	Confidence	Identifying Node	PSM Ambiguity	Annotated Sequence	Modifications	# Proteins	Master Protein Accessions	Protein Accessions	# Missed Cleavages	Charge	DeltaScore	DeltaCn	Rank	Search Engine Rank	m/z [Da]	MH+ [Da]	Theo. MH+ [Da]	DeltaM [ppm]	Deltam/z [Da]	Activation Type	MS Order	Isolation Interference [%]	Ion Inject Time [ms]	RT [min]	First Scan	Spectrum File	File ID	Ions Score	# Protein Groups	Identity Strict	Identity Relaxed	Expectation Value	Percolator q-Value	Percolator PEP
		TRUE	High	Mascot (A4)	Unambiguous	FLEASmAYVSGNPILNDEEyDKLK	M6(Oxidation); Y20(Iodo)	3	AT4G22890.5; AT4G22890.1	AT4G22890.5; AT4G22890.1; AT4G22890.4	1	3	0.9322	0	1	1	963.411	2888.22	2888.22	-0.45	-0.00043	CID (Collision Induced Dissociation)	MS2	0	239.592	86.5517	15494	OE06845.raw	F1	59	2	36	29	6.43123e-05	1.454e-05	4.456e-07
AT1G71500.1	Rieske (2Fe-2S) domain-containing protein	192.004	56	17	285	17	287	31.7	8.73	11268	High
	Sequence	Modifications	# PSMs	Ions Score (by Search Engine): Mascot	Theo. MH+ [Da]	# Missed Cleavages	Qvality PEP	Qvality q-value	# Protein Groups	# Proteins	Master Protein Accessions	Percolator q-Value (by Search Engine): Mascot	Percolator PEP (by Search Engine): Mascot
	SPAEGAYSEGLLNAR	1xIodo [Y7]	1	62	1660.65	0	4.94916e-06	9.82384e-05	1	1	AT1G71500.1	1.454e-05	1.26e-07
		Checked	Confidence	Identifying Node	PSM Ambiguity	Annotated Sequence	Modifications	# Proteins	Master Protein Accessions	Protein Accessions	# Missed Cleavages	Charge	DeltaScore	DeltaCn	Rank	Search Engine Rank	m/z [Da]	MH+ [Da]	Theo. MH+ [Da]	DeltaM [ppm]	Deltam/z [Da]	Activation Type	MS Order	Isolation Interference [%]	Ion Inject Time [ms]	RT [min]	First Scan	Spectrum File	File ID	Ions Score	# Protein Groups	Identity Strict	Identity Relaxed	Expectation Value	Percolator q-Value	Percolator PEP
		TRUE	High	Mascot (A4)	Unambiguous	SPAEGAySEGLLNAR	Y7(Iodo)	1	AT1G71500.1	AT1G71500.1	0	2	1	0	1	1	830.828	1660.65	1660.65	2.08	0.00172	CID (Collision Induced Dissociation)	MS2	49.7766	300	47.5868	8756	OE06845.raw	F1	62	1	32	25	1.38187e-05	1.454e-05	1.26e-07
AT4G22890.5	PGR5-LIKE A	222.462	58	16	267	1	322	35.5	5.29	9040	High
	Sequence	Modifications	# PSMs	Ions Score (by Search Engine): Mascot	Theo. MH+ [Da]	# Missed Cleavages	Qvality PEP	Qvality q-value	# Protein Groups	# Proteins	Master Protein Accessions	Percolator q-Value (by Search Engine): Mascot	Percolator PEP (by Search Engine): Mascot
	FLEASMAYVSGNPILNDEEYDKLK	1xOxidation [M6]; 1xIodo [Y20]	1	59	2888.22	1	1.41771e-05	9.82384e-05	2	3	AT4G22890.5; AT4G22890.1	1.454e-05	4.456e-07
		Checked	Confidence	Identifying Node	PSM Ambiguity	Annotated Sequence	Modifications	# Proteins	Master Protein Accessions	Protein Accessions	# Missed Cleavages	Charge	DeltaScore	DeltaCn	Rank	Search Engine Rank	m/z [Da]	MH+ [Da]	Theo. MH+ [Da]	DeltaM [ppm]	Deltam/z [Da]	Activation Type	MS Order	Isolation Interference [%]	Ion Inject Time [ms]	RT [min]	First Scan	Spectrum File	File ID	Ions Score	# Protein Groups	Identity Strict	Identity Relaxed	Expectation Value	Percolator q-Value	Percolator PEP
		TRUE	High	Mascot (A4)	Unambiguous	FLEASmAYVSGNPILNDEEyDKLK	M6(Oxidation); Y20(Iodo)	3	AT4G22890.5; AT4G22890.1	AT4G22890.5; AT4G22890.1; AT4G22890.4	1	3	0.9322	0	1	1	963.411	2888.22	2888.22	-0.45	-0.00043	CID (Collision Induced Dissociation)	MS2	0	239.592	86.5517	15494	OE06845.raw	F1	59	2	36	29	6.43123e-05	1.454e-05	4.456e-07
AT4G03280.1	photosynthetic electron transfer C	128.878	62	9	255	9	229	24.4	8.54	8202	High
	Sequence	Modifications	# PSMs	Ions Score (by Search Engine): Mascot	Theo. MH+ [Da]	# Missed Cleavages	Qvality PEP	Qvality q-value	# Protein Groups	# Proteins	Master Protein Accessions	Percolator q-Value (by Search Engine): Mascot	Percolator PEP (by Search Engine): Mascot
	GDPTYLVVENDK	1xIodo [Y5]	4	55	1475.55	0	0.000146085	9.82384e-05	1	2	AT4G03280.1	1.454e-05	7.354e-06
		Checked	Confidence	Identifying Node	PSM Ambiguity	Annotated Sequence	Modifications	# Proteins	Master Protein Accessions	Protein Accessions	# Missed Cleavages	Charge	DeltaScore	DeltaCn	Rank	Search Engine Rank	m/z [Da]	MH+ [Da]	Theo. MH+ [Da]	DeltaM [ppm]	Deltam/z [Da]	Activation Type	MS Order	Isolation Interference [%]	Ion Inject Time [ms]	RT [min]	First Scan	Spectrum File	File ID	Ions Score	# Protein Groups	Identity Strict	Identity Relaxed	Expectation Value	Percolator q-Value	Percolator PEP
		TRUE	High	Mascot (A4)	Unambiguous	GDPTyLVVENDK	Y5(Iodo)	2	AT4G03280.1	AT4G03280.2; AT4G03280.1	0	2	1	0	1	1	738.282	1475.56	1475.55	1.15	0.00085	CID (Collision Induced Dissociation)	MS2	32.6453	300	54.6036	8500	OE07209.raw	F9	55	1	29	22	2.67326e-05	1.454e-05	7.354e-06
		TRUE	High	Mascot (A4)	Unambiguous	GDPTyLVVENDK	Y5(Iodo)	2	AT4G03280.1	AT4G03280.2; AT4G03280.1	0	2	1	0	1	1	738.282	1475.56	1475.55	0.58	0.00042	CID (Collision Induced Dissociation)	MS2	28.2285	300	53.9138	7945	OE07215.raw	F15	51	1	29	22	7.46669e-05	1.454e-05	1.489e-05
		TRUE	High	Mascot (A4)	Unambiguous	GDPTyLVVENDK	Y5(Iodo)	2	AT4G03280.1	AT4G03280.2; AT4G03280.1	0	2	1	0	1	1	738.281	1475.55	1475.55	-0.17	-0.00012	CID (Collision Induced Dissociation)	MS2	44.6558	300	45.7069	6923	OE06848.raw	F4	62	1	29	22	6.6375e-06	1.454e-05	8.956e-06
		TRUE	High	Mascot (A4)	Unambiguous	GDPTyLVVENDK	Y5(Iodo)	2	AT4G03280.1	AT4G03280.2; AT4G03280.1	0	2	0.9487	0	1	1	738.284	1475.56	1475.55	3.55	0.00262	CID (Collision Induced Dissociation)	MS2	69.3886	300	46.5137	8572	OE06845.raw	F1	39	1	29	22	0.0012817	2.671e-05	0.0002477
ATCG00340.1	Photosystem I, PsaA/PsaB protein	206	25	15	233	15	734	82.4	7.4	6655	High
	Sequence	Modifications	# PSMs	Ions Score (by Search Engine): Mascot	Theo. MH+ [Da]	# Missed Cleavages	Qvality PEP	Qvality q-value	# Protein Groups	# Proteins	Master Protein Accessions	Percolator q-Value (by Search Engine): Mascot	Percolator PEP (by Search Engine): Mascot
	DFGYSFPCDGPGR	1xCarbamidomethyl [C8]; 1xIodo [Y4]	3	35	1600.5	0	5.34547e-05	9.82384e-05	1	1	ATCG00340.1	1.454e-05	2.198e-06
		Checked	Confidence	Identifying Node	PSM Ambiguity	Annotated Sequence	Modifications	# Proteins	Master Protein Accessions	Protein Accessions	# Missed Cleavages	Charge	DeltaScore	DeltaCn	Rank	Search Engine Rank	m/z [Da]	MH+ [Da]	Theo. MH+ [Da]	DeltaM [ppm]	Deltam/z [Da]	Activation Type	MS Order	Isolation Interference [%]	Ion Inject Time [ms]	RT [min]	First Scan	Spectrum File	File ID	Ions Score	# Protein Groups	Identity Strict	Identity Relaxed	Expectation Value	Percolator q-Value	Percolator PEP
		TRUE	High	Mascot (A4)	Unambiguous	DFGySFPcDGPGR	Y4(Iodo); C8(Carbamidomethyl)	1	ATCG00340.1	ATCG00340.1	0	2	1	0	1	1	800.755	1600.5	1600.5	0.77	0.00061	CID (Collision Induced Dissociation)	MS2	32.0369	300	85.503	14728	OE07211.raw	F11	40	1	28	21	0.00063354	1.454e-05	1.047e-05
		TRUE	High	Mascot (A4)	Unambiguous	DFGySFPcDGPGR	Y4(Iodo); C8(Carbamidomethyl)	1	ATCG00340.1	ATCG00340.1	0	2	1	0	1	1	800.755	1600.5	1600.5	0.16	0.00013	CID (Collision Induced Dissociation)	MS2	0	300	85.2825	13522	OE07216.raw	F16	35	1	27	20	0.00205745	1.454e-05	2.198e-06
		TRUE	High	Mascot (A4)	Unambiguous	DFGySFPcDGPGR	Y4(Iodo); C8(Carbamidomethyl)	1	ATCG00340.1	ATCG00340.1	0	2	1	0	1	1	800.755	1600.5	1600.5	0.69	0.00055	CID (Collision Induced Dissociation)	MS2	25.0853	300	77.0071	13645	OE06849.raw	F5	47	1	28	21	0.000122338	1.454e-05	0.0001031
	DYNPEQNEDNVLAR	1xIodo [Y2]	1	41	1802.65	0	0.00142366	9.82384e-05	1	1	ATCG00340.1	1.454e-05	0.0001139
		Checked	Confidence	Identifying Node	PSM Ambiguity	Annotated Sequence	Modifications	# Proteins	Master Protein Accessions	Protein Accessions	# Missed Cleavages	Charge	DeltaScore	DeltaCn	Rank	Search Engine Rank	m/z [Da]	MH+ [Da]	Theo. MH+ [Da]	DeltaM [ppm]	Deltam/z [Da]	Activation Type	MS Order	Isolation Interference [%]	Ion Inject Time [ms]	RT [min]	First Scan	Spectrum File	File ID	Ions Score	# Protein Groups	Identity Strict	Identity Relaxed	Expectation Value	Percolator q-Value	Percolator PEP
		TRUE	High	Mascot (A4)	Unambiguous	DyNPEQNEDNVLAR	Y2(Iodo)	1	ATCG00340.1	ATCG00340.1	0	2	0.878	0	1	1	901.829	1802.65	1802.65	1.17	0.00106	CID (Collision Induced Dissociation)	MS2	0	300	51.8794	8469	OE07216.raw	F16	41	1	31	24	0.00101688	1.454e-05	0.0001139
	TSYGFDVLLSSTSGPAFNAGR	1xIodo [Y3]	5	97	2272.94	0	1.50082e-08	9.82384e-05	1	1	ATCG00340.1	1.454e-05	1.183e-10
		Checked	Confidence	Identifying Node	PSM Ambiguity	Annotated Sequence	Modifications	# Proteins	Master Protein Accessions	Protein Accessions	# Missed Cleavages	Charge	DeltaScore	DeltaCn	Rank	Search Engine Rank	m/z [Da]	MH+ [Da]	Theo. MH+ [Da]	DeltaM [ppm]	Deltam/z [Da]	Activation Type	MS Order	Isolation Interference [%]	Ion Inject Time [ms]	RT [min]	First Scan	Spectrum File	File ID	Ions Score	# Protein Groups	Identity Strict	Identity Relaxed	Expectation Value	Percolator q-Value	Percolator PEP
		TRUE	High	Mascot (A4)	Unambiguous	TSyGFDVLLSSTSGPAFNAGR	Y3(Iodo)	1	ATCG00340.1	ATCG00340.1	0	2	0.9242	0	1	1	1136.97	2272.94	2272.94	2.49	0.00283	CID (Collision Induced Dissociation)	MS2	14.5953	229.121	109.952	18882	OE07211.raw	F11	66	1	34	27	7.78659e-06	1.454e-05	2.439e-08
		TRUE	High	Mascot (A4)	Unambiguous	TSyGFDVLLSSTSGPAFNAGR	Y3(Iodo)	1	ATCG00340.1	ATCG00340.1	0	2	0.8333	0	1	1	1136.97	2272.93	2272.94	-2.56	-0.00291	CID (Collision Induced Dissociation)	MS2	0	300	109.851	18864	OE07211.raw	F11	90	1	34	27	3.06372e-08	1.454e-05	2.517e-08
		TRUE	High	Mascot (A4)	Unambiguous	TSyGFDVLLSSTSGPAFNAGR	Y3(Iodo)	1	ATCG00340.1	ATCG00340.1	0	2	0.9571	0	1	1	1136.97	2272.94	2272.94	0.88	0.001	CID (Collision Induced Dissociation)	MS2	0	300	110.007	19026	OE07210.raw	F10	70	1	34	27	2.92326e-06	1.454e-05	1.582e-08
		TRUE	High	Mascot (A4)	Unambiguous	TSyGFDVLLSSTSGPAFNAGR	Y3(Iodo)	1	ATCG00340.1	ATCG00340.1	0	2	0.7938	0	1	1	1136.97	2272.94	2272.94	0.98	0.00112	CID (Collision Induced Dissociation)	MS2	0	300	109.721	17172	OE07216.raw	F16	97	1	34	27	5.92391e-09	1.454e-05	1.183e-10
		TRUE	High	Mascot (A4)	Unambiguous	TSyGFDVLLSSTSGPAFNAGR	Y3(Iodo)	1	ATCG00340.1	ATCG00340.1	0	2	0.9552	0	1	1	1136.97	2272.94	2272.94	0.77	0.00087	CID (Collision Induced Dissociation)	MS2	56.4583	300	102.821	17928	OE06849.raw	F5	67	1	34	27	5.35313e-06	1.454e-05	8.52e-09
AT4G38970.1	fructose-bisphosphate aldolase 2	257.65	58	21	225	12	398	43	7.24	6845	High
	Sequence	Modifications	# PSMs	Ions Score (by Search Engine): Mascot	Theo. MH+ [Da]	# Missed Cleavages	Qvality PEP	Qvality q-value	# Protein Groups	# Proteins	Master Protein Accessions	Percolator q-Value (by Search Engine): Mascot	Percolator PEP (by Search Engine): Mascot
	ATPEQVAAYTLK	1xIodo [Y9]	1	50	1417.59	0	0.00173972	9.82384e-05	1	2	AT4G38970.1	1.454e-05	0.0001446
		Checked	Confidence	Identifying Node	PSM Ambiguity	Annotated Sequence	Modifications	# Proteins	Master Protein Accessions	Protein Accessions	# Missed Cleavages	Charge	DeltaScore	DeltaCn	Rank	Search Engine Rank	m/z [Da]	MH+ [Da]	Theo. MH+ [Da]	DeltaM [ppm]	Deltam/z [Da]	Activation Type	MS Order	Isolation Interference [%]	Ion Inject Time [ms]	RT [min]	First Scan	Spectrum File	File ID	Ions Score	# Protein Groups	Identity Strict	Identity Relaxed	Expectation Value	Percolator q-Value	Percolator PEP
		TRUE	High	Mascot (A4)	Unambiguous	ATPEQVAAyTLK	Y9(Iodo)	2	AT4G38970.1	AT4G38970.1; AT4G38970.2	0	2	0.96	0	1	1	709.298	1417.59	1417.59	1.87	0.00133	CID (Collision Induced Dissociation)	MS2	10.7087	300	57.2337	10126	OE07207.raw	F7	50	1	30	23	0.000128135	1.454e-05	0.0001446
AT4G02770.1	photosystem I subunit D-1	177.844	72	18	207	18	208	22.6	9.77	5935	High
	Sequence	Modifications	# PSMs	Ions Score (by Search Engine): Mascot	Theo. MH+ [Da]	# Missed Cleavages	Qvality PEP	Qvality q-value	# Protein Groups	# Proteins	Master Protein Accessions	Percolator q-Value (by Search Engine): Mascot	Percolator PEP (by Search Engine): Mascot
	ITYQFYR	1xIodo [Y3]	1	36	1116.4	0	0.0878652	0.0043988	1	2	AT4G02770.1	0.001026	0.01598
		Checked	Confidence	Identifying Node	PSM Ambiguity	Annotated Sequence	Modifications	# Proteins	Master Protein Accessions	Protein Accessions	# Missed Cleavages	Charge	DeltaScore	DeltaCn	Rank	Search Engine Rank	m/z [Da]	MH+ [Da]	Theo. MH+ [Da]	DeltaM [ppm]	Deltam/z [Da]	Activation Type	MS Order	Isolation Interference [%]	Ion Inject Time [ms]	RT [min]	First Scan	Spectrum File	File ID	Ions Score	# Protein Groups	Identity Strict	Identity Relaxed	Expectation Value	Percolator q-Value	Percolator PEP
		TRUE	High	Mascot (A4)	Unambiguous	ITyQFYR	Y3(Iodo)	2	AT4G02770.1	AT4G02770.1; AT1G03130.1	0	2	0.8333	0	1	1	558.704	1116.4	1116.4	-0.17	-9e-05	CID (Collision Induced Dissociation)	MS2	17.4752	300	47.9102	7837	OE07216.raw	F16	36	1	27	20	0.00133969	0.001026	0.01598
AT3G23400.1	Plastid-lipid associated protein PAP / fibrillin family protein	154.937	54	11	206	11	284	30.4	6.13	5744	High
	Sequence	Modifications	# PSMs	Ions Score (by Search Engine): Mascot	Theo. MH+ [Da]	# Missed Cleavages	Qvality PEP	Qvality q-value	# Protein Groups	# Proteins	Master Protein Accessions	Percolator q-Value (by Search Engine): Mascot	Percolator PEP (by Search Engine): Mascot
	LLYSSAFSSR	1xIodo [Y3]	4	41	1256.48	0	0.000259948	9.82384e-05	1	1	AT3G23400.1	1.454e-05	1.473e-05
		Checked	Confidence	Identifying Node	PSM Ambiguity	Annotated Sequence	Modifications	# Proteins	Master Protein Accessions	Protein Accessions	# Missed Cleavages	Charge	DeltaScore	DeltaCn	Rank	Search Engine Rank	m/z [Da]	MH+ [Da]	Theo. MH+ [Da]	DeltaM [ppm]	Deltam/z [Da]	Activation Type	MS Order	Isolation Interference [%]	Ion Inject Time [ms]	RT [min]	First Scan	Spectrum File	File ID	Ions Score	# Protein Groups	Identity Strict	Identity Relaxed	Expectation Value	Percolator q-Value	Percolator PEP
		TRUE	High	Mascot (A4)	Unambiguous	LLySSAFSSR	Y3(Iodo)	1	AT3G23400.1	AT3G23400.1	0	2	1	0	1	1	628.744	1256.48	1256.48	0.54	0.00034	CID (Collision Induced Dissociation)	MS2	5.98405	300	57.9323	9171	OE07219.raw	F17	38	1	30	23	0.00155019	1.454e-05	0.0001292
		TRUE	High	Mascot (A4)	Unambiguous	LLySSAFSSR	Y3(Iodo)	1	AT3G23400.1	AT3G23400.1	0	2	1	0	1	1	628.745	1256.48	1256.48	1.6	0.00101	CID (Collision Induced Dissociation)	MS2	33.8163	300	49.288	9045	OE06845.raw	F1	41	1	30	23	0.000759627	1.454e-05	1.473e-05
		TRUE	High	Mascot (A4)	Unambiguous	LLySSAFSSR	Y3(Iodo)	1	AT3G23400.1	AT3G23400.1	0	2	0.9535	0	1	1	628.745	1256.48	1256.48	0.92	0.00058	CID (Collision Induced Dissociation)	MS2	7.49486	300	58.4156	10877	OE07206.raw	F6	43	1	30	23	0.000541232	1.454e-05	8.136e-05
		TRUE	High	Mascot (A4)	Unambiguous	LLySSAFSSR	Y3(Iodo)	1	AT3G23400.1	AT3G23400.1	0	2	1	0	1	1	628.744	1256.48	1256.48	0.24	0.00015	CID (Collision Induced Dissociation)	MS2	19.595	300	57.5784	9119	OE07212.raw	F12	41	1	30	23	0.000809811	2.671e-05	0.0004346
	LPDSFRPSSNPGTGDFEVTYVDDTMR	1xDeamidated [N10]; 1xOxidation [M25]; 1xIodo [Y20]	1	35	3046.19	0	0.00430735	0.000198268	1	1	AT3G23400.1	2.671e-05	0.0004267
		Checked	Confidence	Identifying Node	PSM Ambiguity	Annotated Sequence	Modifications	# Proteins	Master Protein Accessions	Protein Accessions	# Missed Cleavages	Charge	DeltaScore	DeltaCn	Rank	Search Engine Rank	m/z [Da]	MH+ [Da]	Theo. MH+ [Da]	DeltaM [ppm]	Deltam/z [Da]	Activation Type	MS Order	Isolation Interference [%]	Ion Inject Time [ms]	RT [min]	First Scan	Spectrum File	File ID	Ions Score	# Protein Groups	Identity Strict	Identity Relaxed	Expectation Value	Percolator q-Value	Percolator PEP
		TRUE	High	Mascot (A4)	Unambiguous	LPDSFRPSSnPGTGDFEVTyVDDTmR	N10(Deamidated); Y20(Iodo); M25(Oxidation)	1	AT3G23400.1	AT3G23400.1	0	3	0.9429	0	1	1	1016.08	3046.21	3046.19	7	0.00711	CID (Collision Induced Dissociation)	MS2	54.9303	300	77.5181	13885	OE06845.raw	F1	35	1	36	29	0.0123572	2.671e-05	0.0004267
AT5G54190.1	protochlorophyllide oxidoreductase A	133.889	27	10	201	2	405	43.8	9.36	8478	High
	Sequence	Modifications	# PSMs	Ions Score (by Search Engine): Mascot	Theo. MH+ [Da]	# Missed Cleavages	Qvality PEP	Qvality q-value	# Protein Groups	# Proteins	Master Protein Accessions	Percolator q-Value (by Search Engine): Mascot	Percolator PEP (by Search Engine): Mascot
	DSYTVMHLDLASLDSVR	1xOxidation [M6]; 1xIodo [Y3]	1	37	2063.82	0	0.000248037	9.82384e-05	2	3	AT5G54190.1; AT4G27440.1	1.454e-05	1.394e-05
		Checked	Confidence	Identifying Node	PSM Ambiguity	Annotated Sequence	Modifications	# Proteins	Master Protein Accessions	Protein Accessions	# Missed Cleavages	Charge	DeltaScore	DeltaCn	Rank	Search Engine Rank	m/z [Da]	MH+ [Da]	Theo. MH+ [Da]	DeltaM [ppm]	Deltam/z [Da]	Activation Type	MS Order	Isolation Interference [%]	Ion Inject Time [ms]	RT [min]	First Scan	Spectrum File	File ID	Ions Score	# Protein Groups	Identity Strict	Identity Relaxed	Expectation Value	Percolator q-Value	Percolator PEP
		TRUE	High	Mascot (A4)	Unambiguous	DSyTVmHLDLASLDSVR	Y3(Iodo); M6(Oxidation)	3	AT5G54190.1; AT4G27440.1	AT5G54190.1; AT5G54190.2; AT4G27440.1	0	3	0.1622	0	1	1	688.613	2063.82	2063.82	0.29	0.0002	CID (Collision Induced Dissociation)	MS2	10.4123	206.766	89.8536	16423	OE07206.raw	F6	37	2	34	27	0.00570678	1.454e-05	1.394e-05
AT2G20890.1	photosystem II reaction center PSB29 protein	121.071	48	14	180	14	300	33.8	9.13	5049	High
	Sequence	Modifications	# PSMs	Ions Score (by Search Engine): Mascot	Theo. MH+ [Da]	# Missed Cleavages	Qvality PEP	Qvality q-value	# Protein Groups	# Proteins	Master Protein Accessions	Percolator q-Value (by Search Engine): Mascot	Percolator PEP (by Search Engine): Mascot
	AYIEALNEDPK	1xIodo [Y2]	2	53	1388.52	0	0.00134052	9.82384e-05	1	1	AT2G20890.1	1.454e-05	0.0001053
		Checked	Confidence	Identifying Node	PSM Ambiguity	Annotated Sequence	Modifications	# Proteins	Master Protein Accessions	Protein Accessions	# Missed Cleavages	Charge	DeltaScore	DeltaCn	Rank	Search Engine Rank	m/z [Da]	MH+ [Da]	Theo. MH+ [Da]	DeltaM [ppm]	Deltam/z [Da]	Activation Type	MS Order	Isolation Interference [%]	Ion Inject Time [ms]	RT [min]	First Scan	Spectrum File	File ID	Ions Score	# Protein Groups	Identity Strict	Identity Relaxed	Expectation Value	Percolator q-Value	Percolator PEP
		TRUE	High	Mascot (A4)	Unambiguous	AyIEALNEDPK	Y2(Iodo)	1	AT2G20890.1	AT2G20890.1	0	2	1	0	1	1	694.766	1388.53	1388.52	1.96	0.00136	CID (Collision Induced Dissociation)	MS2	42.3333	300	48.4314	7621	OE07212.raw	F12	53	1	30	23	4.82992e-05	1.454e-05	0.0001053
		TRUE	High	Mascot (A4)	Unambiguous	AyIEALNEDPK	Y2(Iodo)	1	AT2G20890.1	AT2G20890.1	0	2	1	0	1	1	694.764	1388.52	1388.52	-1.55	-0.00108	CID (Collision Induced Dissociation)	MS2	25.2437	300	49.2761	9303	OE07206.raw	F6	40	1	30	23	0.00098006	7.581e-05	0.0007447
AT2G30790.1	photosystem II subunit P-2	98.991	43	4	126	2	125	13.4	6.07	3883	High
	Sequence	Modifications	# PSMs	Ions Score (by Search Engine): Mascot	Theo. MH+ [Da]	# Missed Cleavages	Qvality PEP	Qvality q-value	# Protein Groups	# Proteins	Master Protein Accessions	Percolator q-Value (by Search Engine): Mascot	Percolator PEP (by Search Engine): Mascot
	SITDYGSPEQFLSQVNYLLGK	1xDeamidated [Q10]; 1xIodo [Y]	5	69	2486.06	0	1.72771e-06	9.82384e-05	1	1	AT2G30790.1	1.454e-05	3.565e-08
		Checked	Confidence	Identifying Node	PSM Ambiguity	Annotated Sequence	Modifications	# Proteins	Master Protein Accessions	Protein Accessions	# Missed Cleavages	Charge	DeltaScore	DeltaCn	Rank	Search Engine Rank	m/z [Da]	MH+ [Da]	Theo. MH+ [Da]	DeltaM [ppm]	Deltam/z [Da]	Activation Type	MS Order	Isolation Interference [%]	Ion Inject Time [ms]	RT [min]	First Scan	Spectrum File	File ID	Ions Score	# Protein Groups	Identity Strict	Identity Relaxed	Expectation Value	Percolator q-Value	Percolator PEP
		TRUE	High	Mascot (A4)	Unambiguous	SITDyGSPEqFLSQVNYLLGK	Y5(Iodo); Q10(Deamidated)	1	AT2G30790.1	AT2G30790.1	0	2	0.0482	0	1	1	1243.54	2486.07	2486.06	2.07	0.00257	CID (Collision Induced Dissociation)	MS2	12.3242	264.133	124.761	20670	OE07212.raw	F12	83	1	36	29	2.10605e-07	1.454e-05	1.246e-07
		TRUE	High	Mascot (A4)	Unambiguous	SITDyGSPEqFLSQVNYLLGK	Y5(Iodo); Q10(Deamidated)	1	AT2G30790.1	AT2G30790.1	0	3	0.0189	0	1	1	829.359	2486.06	2486.06	0.45	0.00037	CID (Collision Induced Dissociation)	MS2	0.671132	29.686	124.292	19756	OE07219.raw	F17	53	1	36	29	0.000210121	1.454e-05	5.686e-07
		TRUE	High	Mascot (A4)	Unambiguous	SITDYGSPEqFLSQVNyLLGK	Q10(Deamidated); Y17(Iodo)	1	AT2G30790.1	AT2G30790.1	0	2	0.0857	0	1	1	1243.54	2486.07	2486.06	1.19	0.00148	CID (Collision Induced Dissociation)	MS2	38.9247	65.234	122.976	22944	OE07206.raw	F6	35	1	36	29	0.0130596	1.454e-05	3.847e-06
		TRUE	High	Mascot (A4)	Unambiguous	SITDyGSPEqFLSQVNYLLGK	Y5(Iodo); Q10(Deamidated)	1	AT2G30790.1	AT2G30790.1	0	3	0.029	0	1	1	829.36	2486.07	2486.06	1.77	0.00147	CID (Collision Induced Dissociation)	MS2	20.2483	300	124.386	23205	OE07206.raw	F6	69	1	36	29	4.92944e-06	1.454e-05	3.565e-08
		TRUE	High	Mascot (A4)	Unambiguous	SITDYGSPEqFLSQVNyLLGK	Q10(Deamidated); Y17(Iodo)	1	AT2G30790.1	AT2G30790.1	0	2	0.0303	0	1	1	1243.53	2486.06	2486.06	-0.48	-0.0006	CID (Collision Induced Dissociation)	MS2	30.1665	200.777	123.912	20522	OE07212.raw	F12	33	1	36	29	0.0242095	2.671e-05	0.0002913
AT4G28750.1	Photosystem I reaction centre subunit IV / PsaE protein	84.314	57	6	125	5	143	15	9.92	4659	High
	Sequence	Modifications	# PSMs	Ions Score (by Search Engine): Mascot	Theo. MH+ [Da]	# Missed Cleavages	Qvality PEP	Qvality q-value	# Protein Groups	# Proteins	Master Protein Accessions	Percolator q-Value (by Search Engine): Mascot	Percolator PEP (by Search Engine): Mascot
	VNYANISTNNYALDEVEEVAA	1xIodo [Y3]	3	52	2424.97	0	8.89641e-05	9.82384e-05	1	1	AT4G28750.1	1.454e-05	4.06e-06
		Checked	Confidence	Identifying Node	PSM Ambiguity	Annotated Sequence	Modifications	# Proteins	Master Protein Accessions	Protein Accessions	# Missed Cleavages	Charge	DeltaScore	DeltaCn	Rank	Search Engine Rank	m/z [Da]	MH+ [Da]	Theo. MH+ [Da]	DeltaM [ppm]	Deltam/z [Da]	Activation Type	MS Order	Isolation Interference [%]	Ion Inject Time [ms]	RT [min]	First Scan	Spectrum File	File ID	Ions Score	# Protein Groups	Identity Strict	Identity Relaxed	Expectation Value	Percolator q-Value	Percolator PEP
		TRUE	High	Mascot (A4)	Unambiguous	VNyANISTNNYALDEVEEVAA	Y3(Iodo)	1	AT4G28750.1	AT4G28750.1	0	2	0.68	0	1	1	1212.99	2424.97	2424.97	0.48	0.00058	CID (Collision Induced Dissociation)	MS2	0	100.221	111.894	17500	OE07216.raw	F16	50	1	35	28	0.000331292	1.454e-05	5.425e-06
		TRUE	High	Mascot (A4)	Unambiguous	VNyANISTNNYALDEVEEVAA	Y3(Iodo)	1	AT4G28750.1	AT4G28750.1	0	2	0.7885	0	1	1	1212.99	2424.97	2424.97	0.17	0.00021	CID (Collision Induced Dissociation)	MS2	7.73079	264.703	104.648	18222	OE06849.raw	F5	52	1	35	28	0.000197189	1.454e-05	4.06e-06
		TRUE	High	Mascot (A4)	Unambiguous	VNyANISTNNYALDEVEEVAA	Y3(Iodo)	1	AT4G28750.1	AT4G28750.1	0	2	0.8718	0	1	1	1212.99	2424.97	2424.97	0.48	0.00058	CID (Collision Induced Dissociation)	MS2	3.90015	87.024	112.149	19351	OE07210.raw	F10	39	1	35	28	0.00452076	2.671e-05	0.0003562
	VNYANISTNNYALDEVEEVAA	1xDeamidated [N9]; 1xIodo [Y3]	1	31	2425.95	0	0.0226096	0.00135015	1	1	AT4G28750.1	0.0002739	0.00303
		Checked	Confidence	Identifying Node	PSM Ambiguity	Annotated Sequence	Modifications	# Proteins	Master Protein Accessions	Protein Accessions	# Missed Cleavages	Charge	DeltaScore	DeltaCn	Rank	Search Engine Rank	m/z [Da]	MH+ [Da]	Theo. MH+ [Da]	DeltaM [ppm]	Deltam/z [Da]	Activation Type	MS Order	Isolation Interference [%]	Ion Inject Time [ms]	RT [min]	First Scan	Spectrum File	File ID	Ions Score	# Protein Groups	Identity Strict	Identity Relaxed	Expectation Value	Percolator q-Value	Percolator PEP
		TRUE	High	Mascot (A4)	Unambiguous	VNyANISTnNYALDEVEEVAA	Y3(Iodo); N9(Deamidated)	1	AT4G28750.1	AT4G28750.1	0	2	0.0645	0	1	1	1213.49	2425.97	2425.95	8.47	0.01028	CID (Collision Induced Dissociation)	MS2	29.7574	300	111.873	17496	OE07216.raw	F16	31	1	34	27	0.024106	0.0002739	0.00303
AT1G03600.1	photosystem II family protein	70.229	33	4	123	4	174	18.8	9.88	3909	High
	Sequence	Modifications	# PSMs	Ions Score (by Search Engine): Mascot	Theo. MH+ [Da]	# Missed Cleavages	Qvality PEP	Qvality q-value	# Protein Groups	# Proteins	Master Protein Accessions	Percolator q-Value (by Search Engine): Mascot	Percolator PEP (by Search Engine): Mascot
	DIYSALNAVSGHYVSFGPTAPIPAK	1xIodo [Y3]	4	61	2701.22	0	3.58746e-08	9.82384e-05	1	1	AT1G03600.1	1.454e-05	3.362e-10
		Checked	Confidence	Identifying Node	PSM Ambiguity	Annotated Sequence	Modifications	# Proteins	Master Protein Accessions	Protein Accessions	# Missed Cleavages	Charge	DeltaScore	DeltaCn	Rank	Search Engine Rank	m/z [Da]	MH+ [Da]	Theo. MH+ [Da]	DeltaM [ppm]	Deltam/z [Da]	Activation Type	MS Order	Isolation Interference [%]	Ion Inject Time [ms]	RT [min]	First Scan	Spectrum File	File ID	Ions Score	# Protein Groups	Identity Strict	Identity Relaxed	Expectation Value	Percolator q-Value	Percolator PEP
		TRUE	High	Mascot (A4)	Unambiguous	DIySALNAVSGHYVSFGPTAPIPAK	Y3(Iodo)	1	AT1G03600.1	AT1G03600.1	0	3	0.3333	0	1	1	901.077	2701.22	2701.22	0.01	1e-05	CID (Collision Induced Dissociation)	MS2	0	123.51	112.551	18320	OE07212.raw	F12	60	1	37	30	5.19148e-05	1.454e-05	1.15e-08
		TRUE	High	Mascot (A4)	Unambiguous	DIySALNAVSGHYVSFGPTAPIPAK	Y3(Iodo)	1	AT1G03600.1	AT1G03600.1	0	3	0.1509	0	1	1	901.077	2701.22	2701.22	0.42	0.00038	CID (Collision Induced Dissociation)	MS2	11.9724	201.077	112.71	17745	OE07219.raw	F17	53	1	36	29	0.000252373	1.454e-05	1.925e-08
		TRUE	High	Mascot (A4)	Unambiguous	DIySALNAVSGHYVSFGPTAPIPAK	Y3(Iodo)	1	AT1G03600.1	AT1G03600.1	0	3	0.5082	0	1	1	901.078	2701.22	2701.22	1.37	0.00123	CID (Collision Induced Dissociation)	MS2	4.0226	46.603	105.888	18803	OE06845.raw	F1	61	1	37	30	3.9239e-05	1.454e-05	3.362e-10
		TRUE	High	Mascot (A4)	Unambiguous	DIySALNAVSGHYVSFGPTAPIPAK	Y3(Iodo)	1	AT1G03600.1	AT1G03600.1	0	3	0.4821	0	1	1	901.077	2701.22	2701.22	0.62	0.00056	CID (Collision Induced Dissociation)	MS2	26.43	113.231	112.986	20803	OE07206.raw	F6	56	1	36	29	0.000129917	1.454e-05	2.331e-08
AT1G52230.1	photosystem I subunit H2	88.019	57	6	111	2	145	15.3	9.91	3952	High
	Sequence	Modifications	# PSMs	Ions Score (by Search Engine): Mascot	Theo. MH+ [Da]	# Missed Cleavages	Qvality PEP	Qvality q-value	# Protein Groups	# Proteins	Master Protein Accessions	Percolator q-Value (by Search Engine): Mascot	Percolator PEP (by Search Engine): Mascot
	SVYFDLEDLGNTTGQWDVYGSDAPSPYNPLQSK	1xIodo [Y19]	1	56	3789.57	0	0.000441301	9.82384e-05	2	2	AT1G52230.1; AT3G16140.1	1.454e-05	2.779e-05
		Checked	Confidence	Identifying Node	PSM Ambiguity	Annotated Sequence	Modifications	# Proteins	Master Protein Accessions	Protein Accessions	# Missed Cleavages	Charge	DeltaScore	DeltaCn	Rank	Search Engine Rank	m/z [Da]	MH+ [Da]	Theo. MH+ [Da]	DeltaM [ppm]	Deltam/z [Da]	Activation Type	MS Order	Isolation Interference [%]	Ion Inject Time [ms]	RT [min]	First Scan	Spectrum File	File ID	Ions Score	# Protein Groups	Identity Strict	Identity Relaxed	Expectation Value	Percolator q-Value	Percolator PEP
		TRUE	High	Mascot (A4)	Unambiguous	SVYFDLEDLGNTTGQWDVyGSDAPSPYNPLQSK	Y19(Iodo)	2	AT1G52230.1; AT3G16140.1	AT1G52230.1; AT3G16140.1	0	3	0.7143	0	1	1	1263.86	3789.57	3789.57	-0.22	-0.00028	CID (Collision Induced Dissociation)	MS2	41.0664	180.518	118.853	20532	OE07210.raw	F10	56	2	37	30	0.000139394	1.454e-05	2.779e-05
AT2G20260.1	photosystem I subunit E-2	123.144	46	5	110	4	145	15.2	9.95	4815	High
	Sequence	Modifications	# PSMs	Ions Score (by Search Engine): Mascot	Theo. MH+ [Da]	# Missed Cleavages	Qvality PEP	Qvality q-value	# Protein Groups	# Proteins	Master Protein Accessions	Percolator q-Value (by Search Engine): Mascot	Percolator PEP (by Search Engine): Mascot
	VNYANISTNNYALDEVEEVK	1xIodo [Y3]	1	83	2410.99	0	4.47573e-06	9.82384e-05	1	1	AT2G20260.1	1.454e-05	1.115e-07
		Checked	Confidence	Identifying Node	PSM Ambiguity	Annotated Sequence	Modifications	# Proteins	Master Protein Accessions	Protein Accessions	# Missed Cleavages	Charge	DeltaScore	DeltaCn	Rank	Search Engine Rank	m/z [Da]	MH+ [Da]	Theo. MH+ [Da]	DeltaM [ppm]	Deltam/z [Da]	Activation Type	MS Order	Isolation Interference [%]	Ion Inject Time [ms]	RT [min]	First Scan	Spectrum File	File ID	Ions Score	# Protein Groups	Identity Strict	Identity Relaxed	Expectation Value	Percolator q-Value	Percolator PEP
		TRUE	High	Mascot (A4)	Unambiguous	VNyANISTNNYALDEVEEVK	Y3(Iodo)	1	AT2G20260.1	AT2G20260.1	0	2	0.8072	0	1	1	1206	2410.99	2410.99	-0.53	-0.00064	CID (Collision Induced Dissociation)	MS2	0	209.806	89.6941	15483	OE07211.raw	F11	83	1	35	28	1.92107e-07	1.454e-05	1.115e-07
	VNYANISTNNYALDEVEEVK	1xDeamidated [N5]; 1xIodo [Y3]	1	79	2411.97	0	0.00550703	0.000298163	1	1	AT2G20260.1	3.926e-05	0.0005704
		Checked	Confidence	Identifying Node	PSM Ambiguity	Annotated Sequence	Modifications	# Proteins	Master Protein Accessions	Protein Accessions	# Missed Cleavages	Charge	DeltaScore	DeltaCn	Rank	Search Engine Rank	m/z [Da]	MH+ [Da]	Theo. MH+ [Da]	DeltaM [ppm]	Deltam/z [Da]	Activation Type	MS Order	Isolation Interference [%]	Ion Inject Time [ms]	RT [min]	First Scan	Spectrum File	File ID	Ions Score	# Protein Groups	Identity Strict	Identity Relaxed	Expectation Value	Percolator q-Value	Percolator PEP
		TRUE	High	Mascot (A4)	Unambiguous	VNyAnISTNNYALDEVEEVK	Y3(Iodo); N5(Deamidated)	1	AT2G20260.1	AT2G20260.1	0	2	0.0769	0	1	1	1206.5	2411.99	2411.97	7.01	0.00845	CID (Collision Induced Dissociation)	MS2	0	181.287	89.3556	15708	OE07210.raw	F10	79	1	35	28	5.16989e-07	3.926e-05	0.0005704
AT3G16140.1	photosystem I subunit H-1	76.57	57	6	109	2	145	15.2	9.95	4043	High
	Sequence	Modifications	# PSMs	Ions Score (by Search Engine): Mascot	Theo. MH+ [Da]	# Missed Cleavages	Qvality PEP	Qvality q-value	# Protein Groups	# Proteins	Master Protein Accessions	Percolator q-Value (by Search Engine): Mascot	Percolator PEP (by Search Engine): Mascot
	SVYFDLEDLGNTTGQWDVYGSDAPSPYNPLQSK	1xIodo [Y19]	1	56	3789.57	0	0.000441301	9.82384e-05	2	2	AT1G52230.1; AT3G16140.1	1.454e-05	2.779e-05
		Checked	Confidence	Identifying Node	PSM Ambiguity	Annotated Sequence	Modifications	# Proteins	Master Protein Accessions	Protein Accessions	# Missed Cleavages	Charge	DeltaScore	DeltaCn	Rank	Search Engine Rank	m/z [Da]	MH+ [Da]	Theo. MH+ [Da]	DeltaM [ppm]	Deltam/z [Da]	Activation Type	MS Order	Isolation Interference [%]	Ion Inject Time [ms]	RT [min]	First Scan	Spectrum File	File ID	Ions Score	# Protein Groups	Identity Strict	Identity Relaxed	Expectation Value	Percolator q-Value	Percolator PEP
		TRUE	High	Mascot (A4)	Unambiguous	SVYFDLEDLGNTTGQWDVyGSDAPSPYNPLQSK	Y19(Iodo)	2	AT1G52230.1; AT3G16140.1	AT1G52230.1; AT3G16140.1	0	3	0.7143	0	1	1	1263.86	3789.57	3789.57	-0.22	-0.00028	CID (Collision Induced Dissociation)	MS2	41.0664	180.518	118.853	20532	OE07210.raw	F10	56	2	37	30	0.000139394	1.454e-05	2.779e-05
AT1G67090.1	ribulose bisphosphate carboxylase small chain 1A	123.098	57	14	108	11	180	20.2	7.71	2838	High
	Sequence	Modifications	# PSMs	Ions Score (by Search Engine): Mascot	Theo. MH+ [Da]	# Missed Cleavages	Qvality PEP	Qvality q-value	# Protein Groups	# Proteins	Master Protein Accessions	Percolator q-Value (by Search Engine): Mascot	Percolator PEP (by Search Engine): Mascot
	EYPNAFIR	1xIodo [Y2]	1	30	1135.41	0	0.0656608	0.00296206	1	1	AT1G67090.1	0.000748	0.01111
		Checked	Confidence	Identifying Node	PSM Ambiguity	Annotated Sequence	Modifications	# Proteins	Master Protein Accessions	Protein Accessions	# Missed Cleavages	Charge	DeltaScore	DeltaCn	Rank	Search Engine Rank	m/z [Da]	MH+ [Da]	Theo. MH+ [Da]	DeltaM [ppm]	Deltam/z [Da]	Activation Type	MS Order	Isolation Interference [%]	Ion Inject Time [ms]	RT [min]	First Scan	Spectrum File	File ID	Ions Score	# Protein Groups	Identity Strict	Identity Relaxed	Expectation Value	Percolator q-Value	Percolator PEP
		TRUE	High	Mascot (A4)	Unambiguous	EyPNAFIR	Y2(Iodo)	1	AT1G67090.1	AT1G67090.1	0	2	0.8667	0	1	1	568.207	1135.41	1135.41	-0.23	-0.00013	CID (Collision Induced Dissociation)	MS2	12.1401	300	50.1738	8191	OE07216.raw	F16	30	1	30	23	0.0127978	0.000748	0.01111
AT5G07020.1	proline-rich family protein	69.27	23	5	84	5	235	24.4	4.75	3304	High
	Sequence	Modifications	# PSMs	Ions Score (by Search Engine): Mascot	Theo. MH+ [Da]	# Missed Cleavages	Qvality PEP	Qvality q-value	# Protein Groups	# Proteins	Master Protein Accessions	Percolator q-Value (by Search Engine): Mascot	Percolator PEP (by Search Engine): Mascot
	AVDYSGPSLSYYINK	1xIodo [Y12]	3	57	1802.71	0	3.61165e-06	9.82384e-05	1	1	AT5G07020.1	1.454e-05	8.621e-08
		Checked	Confidence	Identifying Node	PSM Ambiguity	Annotated Sequence	Modifications	# Proteins	Master Protein Accessions	Protein Accessions	# Missed Cleavages	Charge	DeltaScore	DeltaCn	Rank	Search Engine Rank	m/z [Da]	MH+ [Da]	Theo. MH+ [Da]	DeltaM [ppm]	Deltam/z [Da]	Activation Type	MS Order	Isolation Interference [%]	Ion Inject Time [ms]	RT [min]	First Scan	Spectrum File	File ID	Ions Score	# Protein Groups	Identity Strict	Identity Relaxed	Expectation Value	Percolator q-Value	Percolator PEP
		TRUE	High	Mascot (A4)	Unambiguous	AVDYSGPSLSYyINK	Y12(Iodo)	1	AT5G07020.1	AT5G07020.1	0	2	0.2037	0	1	1	901.861	1802.71	1802.71	0.83	0.00075	CID (Collision Induced Dissociation)	MS2	0	215.268	85.0067	13643	OE07212.raw	F12	54	1	33	26	8.39878e-05	1.454e-05	2.723e-07
		TRUE	High	Mascot (A4)	Unambiguous	AVDYSGPSLSYyINK	Y12(Iodo)	1	AT5G07020.1	AT5G07020.1	0	2	0.193	0	1	1	901.86	1802.71	1802.71	-0.46	-0.00041	CID (Collision Induced Dissociation)	MS2	16.5404	300	85.2122	13403	OE07219.raw	F17	57	1	33	26	4.75722e-05	1.454e-05	8.621e-08
		TRUE	High	Mascot (A4)	Unambiguous	AVDYSGPSLSYyINK	Y12(Iodo)	1	AT5G07020.1	AT5G07020.1	0	2	0.2157	0	1	1	901.858	1802.71	1802.71	-2.15	-0.00194	CID (Collision Induced Dissociation)	MS2	36.8116	300	76.7413	13756	OE06845.raw	F1	51	1	33	26	0.000167991	1.454e-05	8.04e-07
ATCG01060.1	iron-sulfur cluster binding;electron carriers;4 iron, 4 sulfur cluster binding	79.419	70	6	79	6	81	9	7.08	2687	High
	Sequence	Modifications	# PSMs	Ions Score (by Search Engine): Mascot	Theo. MH+ [Da]	# Missed Cleavages	Qvality PEP	Qvality q-value	# Protein Groups	# Proteins	Master Protein Accessions	Percolator q-Value (by Search Engine): Mascot	Percolator PEP (by Search Engine): Mascot
	IYDTCIGCTQCVR	3xCarbamidomethyl [C5; C8; C11]; 1xIodo [Y2]	1	48	1771.61	0	0.00649945	0.000391505	1	1	ATCG01060.1	6.457e-05	0.000696
		Checked	Confidence	Identifying Node	PSM Ambiguity	Annotated Sequence	Modifications	# Proteins	Master Protein Accessions	Protein Accessions	# Missed Cleavages	Charge	DeltaScore	DeltaCn	Rank	Search Engine Rank	m/z [Da]	MH+ [Da]	Theo. MH+ [Da]	DeltaM [ppm]	Deltam/z [Da]	Activation Type	MS Order	Isolation Interference [%]	Ion Inject Time [ms]	RT [min]	First Scan	Spectrum File	File ID	Ions Score	# Protein Groups	Identity Strict	Identity Relaxed	Expectation Value	Percolator q-Value	Percolator PEP
		TRUE	High	Mascot (A4)	Unambiguous	IyDTcIGcTQcVR	Y2(Iodo); C5(Carbamidomethyl); C8(Carbamidomethyl); C11(Carbamidomethyl)	1	ATCG01060.1	ATCG01060.1	0	2	0.9792	0	1	1	886.309	1771.61	1771.61	0.29	0.00026	CID (Collision Induced Dissociation)	MS2	21.5823	300	44.5745	7300	OE07216.raw	F16	48	1	29	22	0.000126457	6.457e-05	0.000696
ATCG00710.1	photosystem II reaction center protein H	37.726	37	3	77	3	73	7.7	6.55	1137	High
	Sequence	Modifications	# PSMs	Ions Score (by Search Engine): Mascot	Theo. MH+ [Da]	# Missed Cleavages	Qvality PEP	Qvality q-value	# Protein Groups	# Proteins	Master Protein Accessions	Percolator q-Value (by Search Engine): Mascot	Percolator PEP (by Search Engine): Mascot
	LLKPLNSEYGK	1xIodo [Y9]	2	42	1387.61	0	0.00156331	9.82384e-05	1	1	ATCG00710.1	1.454e-05	0.0001381
		Checked	Confidence	Identifying Node	PSM Ambiguity	Annotated Sequence	Modifications	# Proteins	Master Protein Accessions	Protein Accessions	# Missed Cleavages	Charge	DeltaScore	DeltaCn	Rank	Search Engine Rank	m/z [Da]	MH+ [Da]	Theo. MH+ [Da]	DeltaM [ppm]	Deltam/z [Da]	Activation Type	MS Order	Isolation Interference [%]	Ion Inject Time [ms]	RT [min]	First Scan	Spectrum File	File ID	Ions Score	# Protein Groups	Identity Strict	Identity Relaxed	Expectation Value	Percolator q-Value	Percolator PEP
		TRUE	High	Mascot (A4)	Unambiguous	LLKPLNSEyGK	Y9(Iodo)	1	ATCG00710.1	ATCG00710.1	0	2	0.7381	0	1	1	694.31	1387.61	1387.61	0.81	0.00056	CID (Collision Induced Dissociation)	MS2	0	149.934	20.4487	3588	OE06845.raw	F1	42	1	31	24	0.000949556	1.454e-05	0.0001381
		TRUE	High	Mascot (A4)	Unambiguous	LLKPLNSEyGK	Y9(Iodo)	1	ATCG00710.1	ATCG00710.1	0	3	0.8125	0	1	1	463.208	1387.61	1387.61	-1.62	-0.00075	CID (Collision Induced Dissociation)	MS2	24.977	152.051	20.377	3591	OE06849.raw	F5	32	1	32	25	0.0104517	2.671e-05	0.0003508

## Sheet: Chlo_10545
Table S10. Identification details of the iodinated proteins identified in this study. The results obtained for the different experimental datasets from PRIDE repository have been reported in different sheets named after the acronyms reported in Table S2. Protein accession and description, sum posterior error probability (PEP) score, sequence coverage (%), number of identified peptides, peptide sp…
Accession	Description	Sum PEP Score	Coverage [%]	# Peptides	# PSMs	# Unique Peptides	# AAs	MW [kDa]	calc. pI	Score Mascot: Mascot	Protein FDR Confidence
ATCG00490.1	ribulose-bisphosphate carboxylases	609.949	60	30	725	30	479	52.9	6.29	24124	High
	Sequence	Modifications	# PSMs	Ions Score (by Search Engine): Mascot	Theo. MH+ [Da]	# Missed Cleavages	Qvality PEP	Qvality q-value	# Protein Groups	# Proteins	Master Protein Accessions	Percolator q-Value (by Search Engine): Mascot	Percolator PEP (by Search Engine): Mascot
	GHYLNATAGTCEEMIKR	1xCarbamidomethyl [C11]; 1xIodo [Y3]	1	45	2076.81	1	0.000114375	4.25908e-05	1	2	ATCG00490.1	3.877e-05	4.833e-05
		Checked	Confidence	Identifying Node	PSM Ambiguity	Annotated Sequence	Modifications	# Proteins	Master Protein Accessions	Protein Accessions	# Missed Cleavages	Charge	DeltaScore	DeltaCn	Rank	Search Engine Rank	m/z [Da]	MH+ [Da]	Theo. MH+ [Da]	DeltaM [ppm]	Deltam/z [Da]	Activation Type	MS Order	Isolation Interference [%]	Ion Inject Time [ms]	RT [min]	First Scan	Spectrum File	File ID	Ions Score	# Protein Groups	Identity Strict	Identity Relaxed	Expectation Value	Percolator q-Value	Percolator PEP
		TRUE	High	Mascot (A4)	Unambiguous	GHyLNATAGTcEEMIKR	Y3(Iodo); C11(Carbamidomethyl)	2	ATCG00490.1	ATCG00490.1; ATMG00280.1	1	3	0.0889	0	1	1	692.942	2076.81	2076.81	-0.93	-0.00064	HCD (High Energy Collision Dissociation)	MS2	65.4158	50	48.4607	28612	HF1_000959_CCE2.raw	F2	45	1	33	26	0.000716817	3.877e-05	4.833e-05
	GHYLNATAGTCEEMIKR	1xCarbamidomethyl [C11]; 1xOxidation [M14]; 1xIodo [Y3]	1	51	2092.81	1	1.59768e-05	4.25908e-05	1	2	ATCG00490.1	3.877e-05	6.195e-06
		Checked	Confidence	Identifying Node	PSM Ambiguity	Annotated Sequence	Modifications	# Proteins	Master Protein Accessions	Protein Accessions	# Missed Cleavages	Charge	DeltaScore	DeltaCn	Rank	Search Engine Rank	m/z [Da]	MH+ [Da]	Theo. MH+ [Da]	DeltaM [ppm]	Deltam/z [Da]	Activation Type	MS Order	Isolation Interference [%]	Ion Inject Time [ms]	RT [min]	First Scan	Spectrum File	File ID	Ions Score	# Protein Groups	Identity Strict	Identity Relaxed	Expectation Value	Percolator q-Value	Percolator PEP
		TRUE	High	Mascot (A4)	Unambiguous	GHyLNATAGTcEEmIKR	Y3(Iodo); C11(Carbamidomethyl); M14(Oxidation)	2	ATCG00490.1	ATCG00490.1; ATMG00280.1	1	3	0.2157	0	1	1	698.275	2092.81	2092.81	1.13	0.00079	HCD (High Energy Collision Dissociation)	MS2	17.9091	50	36.0859	20621	HF1_000959_CCE2.raw	F2	51	1	32	25	0.000167122	3.877e-05	6.195e-06

## Sheet: Chl_3516
Table S10. Identification details of the iodinated proteins identified in this study. The results obtained for the different experimental datasets from PRIDE repository have been reported in different sheets named after the acronyms reported in Table S2. Protein accession and description, sum posterior error probability (PEP) score, sequence coverage (%), number of identified peptides, peptide sp…
Accession	Description	Sum PEP Score	Coverage [%]	# Peptides	# PSMs	# Unique Peptides	# AAs	MW [kDa]	calc. pI	Score Mascot: Mascot	Protein FDR Confidence	Modifications
ATCG00480.1	ATP synthase subunit beta	1030.45	91	36	863	35	498	53.9	5.5	29226	High
	Sequence	Modifications	# PSMs	Ions Score (by Search Engine): Mascot	Theo. MH+ [Da]	# Missed Cleavages	Qvality PEP	Qvality q-value	# Protein Groups	# Proteins	Master Protein Accessions	Percolator q-Value (by Search Engine): Mascot	Percolator PEP (by Search Engine): Mascot
	IVGEEHYETAQQVK	1xIodo [Y7]; 1xTMT6plex [K14]; 1xTMT6plex [N-Term]	1	50	2215.03	0	2.77599e-08	3.17134e-05	1	1	ATCG00480.1	4.813e-05	7.016e-09
		Checked	Confidence	Identifying Node	PSM Ambiguity	Annotated Sequence	Modifications	# Proteins	Master Protein Accessions	Protein Accessions	# Missed Cleavages	Charge	DeltaScore	DeltaCn	Rank	Search Engine Rank	m/z [Da]	MH+ [Da]	Theo. MH+ [Da]	DeltaM [ppm]	Deltam/z [Da]	Activation Type	MS Order	Isolation Interference [%]	Average Reporter S/N	Ion Inject Time [ms]	RT [min]	First Scan	Spectrum File	File ID	Abundance: 126	Abundance: 127	Abundance: 128	Abundance: 129	Abundance: 130	Abundance: 131	Quan Info	Ions Score	# Protein Groups	Identity Strict	Identity Relaxed	Expectation Value	Percolator q-Value	Percolator PEP
		TRUE	High	Mascot (A4)	Unambiguous	[R].iVGEEHyETAQQVk.[Q]	N-Term(TMT6plex); Y7(Iodo); K14(TMT6plex)	1	ATCG00480.1	ATCG00480.1	0	2	0.24	0	1	1	1108.02	2215.03	2215.03	-0.05	-6e-05	HCD (High Energy Collision Dissociation)	MS2		364.8	150	20.0127	6294	chlo_10.raw	F10	60.9	59.5	70.7	643.8	697	795.8		50	1	37	30	0.000512697	4.813e-05	7.016e-09
AT3G50820.1	photosystem II subunit O-2	379.107	59	20	348	9	331	35	6.16	11742	High
	Sequence	Modifications	# PSMs	Ions Score (by Search Engine): Mascot	Theo. MH+ [Da]	# Missed Cleavages	Qvality PEP	Qvality q-value	# Protein Groups	# Proteins	Master Protein Accessions	Percolator q-Value (by Search Engine): Mascot	Percolator PEP (by Search Engine): Mascot
	GGSTGYDNAVALPAGGR	1xIodo [Y6]; 1xTMT6plex [N-Term]	2	38	1917.82	0	5.09776e-08	3.17134e-05	2	2	AT3G50820.1; AT5G66570.1	4.813e-05	1.34e-08
		Checked	Confidence	Identifying Node	PSM Ambiguity	Annotated Sequence	Modifications	# Proteins	Master Protein Accessions	Protein Accessions	# Missed Cleavages	Charge	DeltaScore	DeltaCn	Rank	Search Engine Rank	m/z [Da]	MH+ [Da]	Theo. MH+ [Da]	DeltaM [ppm]	Deltam/z [Da]	Activation Type	MS Order	Isolation Interference [%]	Average Reporter S/N	Ion Inject Time [ms]	RT [min]	First Scan	Spectrum File	File ID	Abundance: 126	Abundance: 127	Abundance: 128	Abundance: 129	Abundance: 130	Abundance: 131	Quan Info	Ions Score	# Protein Groups	Identity Strict	Identity Relaxed	Expectation Value	Percolator q-Value	Percolator PEP
		TRUE	High	Mascot (A4)	Unambiguous	[R].gGSTGyDNAVALPAGGR.[G]	N-Term(TMT6plex); Y6(Iodo)	2	AT3G50820.1; AT5G66570.1	AT3G50820.1; AT5G66570.1	0	2	1	0	1	1	959.408	1917.81	1917.82	-3.81	-0.00365	HCD (High Energy Collision Dissociation)	MS2	23.3876	178.4	77.251	20.7629	7438	chlo_6.raw	F6	98.1	111.7	126.1	264.5	272.6	263.8		34	2	33	26	0.00967056	4.813e-05	4.199e-07
		TRUE	High	Mascot (A4)	Unambiguous	[R].gGSTGyDNAVALPAGGR.[G]	N-Term(TMT6plex); Y6(Iodo)	2	AT3G50820.1; AT5G66570.1	AT3G50820.1; AT5G66570.1	0	2	1	0	1	1	959.41	1917.81	1917.82	-1.01	-0.00097	HCD (High Energy Collision Dissociation)	MS2	0	177.1	55.928	21.1802	7868	chlo_7.raw	F7	76.8	85.1	91.8	270.5	294.4	310.9		38	2	34	27	0.00461455	4.813e-05	1.34e-08
AT5G66570.1	PS II oxygen-evolving complex 1	351.442	57	19	288	8	332	35.1	5.66	9014	High
	Sequence	Modifications	# PSMs	Ions Score (by Search Engine): Mascot	Theo. MH+ [Da]	# Missed Cleavages	Qvality PEP	Qvality q-value	# Protein Groups	# Proteins	Master Protein Accessions	Percolator q-Value (by Search Engine): Mascot	Percolator PEP (by Search Engine): Mascot
	GGSTGYDNAVALPAGGR	1xIodo [Y6]; 1xTMT6plex [N-Term]	2	38	1917.82	0	5.09776e-08	3.17134e-05	2	2	AT3G50820.1; AT5G66570.1	4.813e-05	1.34e-08
		Checked	Confidence	Identifying Node	PSM Ambiguity	Annotated Sequence	Modifications	# Proteins	Master Protein Accessions	Protein Accessions	# Missed Cleavages	Charge	DeltaScore	DeltaCn	Rank	Search Engine Rank	m/z [Da]	MH+ [Da]	Theo. MH+ [Da]	DeltaM [ppm]	Deltam/z [Da]	Activation Type	MS Order	Isolation Interference [%]	Average Reporter S/N	Ion Inject Time [ms]	RT [min]	First Scan	Spectrum File	File ID	Abundance: 126	Abundance: 127	Abundance: 128	Abundance: 129	Abundance: 130	Abundance: 131	Quan Info	Ions Score	# Protein Groups	Identity Strict	Identity Relaxed	Expectation Value	Percolator q-Value	Percolator PEP
		TRUE	High	Mascot (A4)	Unambiguous	[R].gGSTGyDNAVALPAGGR.[G]	N-Term(TMT6plex); Y6(Iodo)	2	AT3G50820.1; AT5G66570.1	AT3G50820.1; AT5G66570.1	0	2	1	0	1	1	959.408	1917.81	1917.82	-3.81	-0.00365	HCD (High Energy Collision Dissociation)	MS2	23.3876	178.4	77.251	20.7629	7438	chlo_6.raw	F6	98.1	111.7	126.1	264.5	272.6	263.8		34	2	33	26	0.00967056	4.813e-05	4.199e-07
		TRUE	High	Mascot (A4)	Unambiguous	[R].gGSTGyDNAVALPAGGR.[G]	N-Term(TMT6plex); Y6(Iodo)	2	AT3G50820.1; AT5G66570.1	AT3G50820.1; AT5G66570.1	0	2	1	0	1	1	959.41	1917.81	1917.82	-1.01	-0.00097	HCD (High Energy Collision Dissociation)	MS2	0	177.1	55.928	21.1802	7868	chlo_7.raw	F7	76.8	85.1	91.8	270.5	294.4	310.9		38	2	34	27	0.00461455	4.813e-05	1.34e-08

## Sheet: PXD0_10730
Table S10. Identification details of the iodinated proteins identified in this study. The results obtained for the different experimental datasets from PRIDE repository have been reported in different sheets named after the acronyms reported in Table S2. Protein accession and description, sum posterior error probability (PEP) score, sequence coverage (%), number of identified peptides, peptide sp…
Accession	Description	Sum PEP Score	Coverage [%]	# Peptides	# PSMs	# Unique Peptides	# AAs	MW [kDa]	calc. pI	Score Mascot: Mascot	Protein FDR Confidence
ATCG00490.1	ribulose-bisphosphate carboxylases	990.276	66	38	6603	38	479	52.9	6.29	232891	High
	Sequence	Modifications	# PSMs	Ions Score (by Search Engine): Mascot	Theo. MH+ [Da]	# Missed Cleavages	Qvality PEP	Qvality q-value	# Protein Groups	# Proteins	Master Protein Accessions	Percolator q-Value (by Search Engine): Mascot	Percolator PEP (by Search Engine): Mascot
	DDYVEKDR	1xIodo [Y3]	1	41	1165.37	1	0.00706834	0.000267589	1	1	ATCG00490.1	4.681e-05	0.001676
		Checked	Confidence	Identifying Node	PSM Ambiguity	Annotated Sequence	Modifications	# Proteins	Master Protein Accessions	Protein Accessions	# Missed Cleavages	Charge	DeltaScore	DeltaCn	Rank	Search Engine Rank	m/z [Da]	MH+ [Da]	Theo. MH+ [Da]	DeltaM [ppm]	Deltam/z [Da]	Activation Type	MS Order	Isolation Interference [%]	Ion Inject Time [ms]	RT [min]	First Scan	Spectrum File	File ID	Ions Score	# Protein Groups	Identity Strict	Identity Relaxed	Expectation Value	Percolator q-Value	Percolator PEP
		TRUE	High	Mascot (A4)	Unambiguous	DDyVEKDR	Y3(Iodo)	1	ATCG00490.1	ATCG00490.1	1	2	0.9024	0	1	1	583.187	1165.37	1165.37	1.29	0.00075	HCD (High Energy Collision Dissociation)	MS2	36.4423	19.423	17.8238	12341	GZ01-Col-rep1.raw	F5	41	1	28	21	0.000531729	4.681e-05	0.001676
	LTYYTPEYETK	1xIodo [Y3]	1	31	1533.56	0	1.00566e-06	1.96482e-05	1	1	ATCG00490.1	8.22e-06	6.905e-06
		Checked	Confidence	Identifying Node	PSM Ambiguity	Annotated Sequence	Modifications	# Proteins	Master Protein Accessions	Protein Accessions	# Missed Cleavages	Charge	DeltaScore	DeltaCn	Rank	Search Engine Rank	m/z [Da]	MH+ [Da]	Theo. MH+ [Da]	DeltaM [ppm]	Deltam/z [Da]	Activation Type	MS Order	Isolation Interference [%]	Ion Inject Time [ms]	RT [min]	First Scan	Spectrum File	File ID	Ions Score	# Protein Groups	Identity Strict	Identity Relaxed	Expectation Value	Percolator q-Value	Percolator PEP
		TRUE	High	Mascot (A4)	Unambiguous	LTyYTPEYETK	Y3(Iodo)	1	ATCG00490.1	ATCG00490.1	0	2	0.2903	0	1	1	767.287	1533.57	1533.56	1.36	0.00104	HCD (High Energy Collision Dissociation)	MS2	5.46013	21.964	65.9562	45477	GZ13-Col-rep3.raw	F7	31	1	30	23	0.00898914	8.22e-06	6.905e-06
AT1G67090.1	ribulose bisphosphate carboxylase small chain 1A	312.759	64	17	1946	11	180	20.2	7.71	69414	High
	Sequence	Modifications	# PSMs	Ions Score (by Search Engine): Mascot	Theo. MH+ [Da]	# Missed Cleavages	Qvality PEP	Qvality q-value	# Protein Groups	# Proteins	Master Protein Accessions	Percolator q-Value (by Search Engine): Mascot	Percolator PEP (by Search Engine): Mascot
	EVDYLIR	1xIodo [Y4]	1	31	1033.39	0	0.115767	0.00608743	1	2	AT1G67090.1	0.005559	0.173
		Checked	Confidence	Identifying Node	PSM Ambiguity	Annotated Sequence	Modifications	# Proteins	Master Protein Accessions	Protein Accessions	# Missed Cleavages	Charge	DeltaScore	DeltaCn	Rank	Search Engine Rank	m/z [Da]	MH+ [Da]	Theo. MH+ [Da]	DeltaM [ppm]	Deltam/z [Da]	Activation Type	MS Order	Isolation Interference [%]	Ion Inject Time [ms]	RT [min]	First Scan	Spectrum File	File ID	Ions Score	# Protein Groups	Identity Strict	Identity Relaxed	Expectation Value	Percolator q-Value	Percolator PEP
		TRUE	High	Mascot (A4)	Unambiguous	EVDyLIR	Y4(Iodo)	2	AT1G67090.1	AT1G67090.2; AT1G67090.1	0	2	0	0	1	1	517.197	1033.39	1033.39	1.7	0.00088	HCD (High Energy Collision Dissociation)	MS2	65.3362	10.837	73.8394	50872	GZ07-Col-rep2.raw	F6	31	1	30	23	0.00832082	0.005559	0.173
AT5G38410.1	Ribulose bisphosphate carboxylase (small chain) family protein	320.98	65	14	1820	6	181	20.3	8.05	69681	High
	Sequence	Modifications	# PSMs	Ions Score (by Search Engine): Mascot	Theo. MH+ [Da]	# Missed Cleavages	Qvality PEP	Qvality q-value	# Protein Groups	# Proteins	Master Protein Accessions	Percolator q-Value (by Search Engine): Mascot	Percolator PEP (by Search Engine): Mascot
	EHGNTPGYYDGR	1xIodo [Y8]	1	37	1491.48	0	4.20124e-07	1.96482e-05	2	4	AT5G38430.1; AT5G38410.1	8.22e-06	3.348e-07
		Checked	Confidence	Identifying Node	PSM Ambiguity	Annotated Sequence	Modifications	# Proteins	Master Protein Accessions	Protein Accessions	# Missed Cleavages	Charge	DeltaScore	DeltaCn	Rank	Search Engine Rank	m/z [Da]	MH+ [Da]	Theo. MH+ [Da]	DeltaM [ppm]	Deltam/z [Da]	Activation Type	MS Order	Isolation Interference [%]	Ion Inject Time [ms]	RT [min]	First Scan	Spectrum File	File ID	Ions Score	# Protein Groups	Identity Strict	Identity Relaxed	Expectation Value	Percolator q-Value	Percolator PEP
		TRUE	High	Mascot (A4)	Unambiguous	EHGNTPGyYDGR	Y8(Iodo)	4	AT5G38430.1; AT5G38410.1	AT5G38430.1; AT5G38410.1; AT5G38420.1; AT5G38410.3	0	2	0.027	0	1	1	746.245	1491.48	1491.48	3.18	0.00237	HCD (High Energy Collision Dissociation)	MS2	0	17.997	12.3502	8552	GZ13-Col-rep3.raw	F7	37	2	26	19	0.0010417	8.22e-06	3.348e-07
	EYPGAFIR	1xIodo [Y2]	1	32	1078.39	0	0.0488139	0.00277245	2	5	AT5G38430.1; AT5G38410.1	0.002232	0.06822
		Checked	Confidence	Identifying Node	PSM Ambiguity	Annotated Sequence	Modifications	# Proteins	Master Protein Accessions	Protein Accessions	# Missed Cleavages	Charge	DeltaScore	DeltaCn	Rank	Search Engine Rank	m/z [Da]	MH+ [Da]	Theo. MH+ [Da]	DeltaM [ppm]	Deltam/z [Da]	Activation Type	MS Order	Isolation Interference [%]	Ion Inject Time [ms]	RT [min]	First Scan	Spectrum File	File ID	Ions Score	# Protein Groups	Identity Strict	Identity Relaxed	Expectation Value	Percolator q-Value	Percolator PEP
		TRUE	High	Mascot (A4)	Unambiguous	EyPGAFIR	Y2(Iodo)	5	AT5G38430.1; AT5G38410.1	AT5G38430.1; AT5G38410.1; AT5G38420.1; AT5G38410.3; AT5G38410.2	0	2	0.8125	0	1	1	539.698	1078.39	1078.39	2.45	0.00132	HCD (High Energy Collision Dissociation)	MS2	34.3091	8.151	67.4499	46499	GZ13-Col-rep3.raw	F7	32	2	30	23	0.00725834	0.002232	0.06822
AT5G38430.1	Ribulose bisphosphate carboxylase (small chain) family protein	295.171	65	14	1695	6	181	20.3	7.71	63557	High
	Sequence	Modifications	# PSMs	Ions Score (by Search Engine): Mascot	Theo. MH+ [Da]	# Missed Cleavages	Qvality PEP	Qvality q-value	# Protein Groups	# Proteins	Master Protein Accessions	Percolator q-Value (by Search Engine): Mascot	Percolator PEP (by Search Engine): Mascot
	EHGNTPGYYDGR	1xIodo [Y8]	1	37	1491.48	0	4.20124e-07	1.96482e-05	2	4	AT5G38430.1; AT5G38410.1	8.22e-06	3.348e-07
		Checked	Confidence	Identifying Node	PSM Ambiguity	Annotated Sequence	Modifications	# Proteins	Master Protein Accessions	Protein Accessions	# Missed Cleavages	Charge	DeltaScore	DeltaCn	Rank	Search Engine Rank	m/z [Da]	MH+ [Da]	Theo. MH+ [Da]	DeltaM [ppm]	Deltam/z [Da]	Activation Type	MS Order	Isolation Interference [%]	Ion Inject Time [ms]	RT [min]	First Scan	Spectrum File	File ID	Ions Score	# Protein Groups	Identity Strict	Identity Relaxed	Expectation Value	Percolator q-Value	Percolator PEP
		TRUE	High	Mascot (A4)	Unambiguous	EHGNTPGyYDGR	Y8(Iodo)	4	AT5G38430.1; AT5G38410.1	AT5G38430.1; AT5G38410.1; AT5G38420.1; AT5G38410.3	0	2	0.027	0	1	1	746.245	1491.48	1491.48	3.18	0.00237	HCD (High Energy Collision Dissociation)	MS2	0	17.997	12.3502	8552	GZ13-Col-rep3.raw	F7	37	2	26	19	0.0010417	8.22e-06	3.348e-07
	EYPGAFIR	1xIodo [Y2]	1	32	1078.39	0	0.0488139	0.00277245	2	5	AT5G38430.1; AT5G38410.1	0.002232	0.06822
		Checked	Confidence	Identifying Node	PSM Ambiguity	Annotated Sequence	Modifications	# Proteins	Master Protein Accessions	Protein Accessions	# Missed Cleavages	Charge	DeltaScore	DeltaCn	Rank	Search Engine Rank	m/z [Da]	MH+ [Da]	Theo. MH+ [Da]	DeltaM [ppm]	Deltam/z [Da]	Activation Type	MS Order	Isolation Interference [%]	Ion Inject Time [ms]	RT [min]	First Scan	Spectrum File	File ID	Ions Score	# Protein Groups	Identity Strict	Identity Relaxed	Expectation Value	Percolator q-Value	Percolator PEP
		TRUE	High	Mascot (A4)	Unambiguous	EyPGAFIR	Y2(Iodo)	5	AT5G38430.1; AT5G38410.1	AT5G38430.1; AT5G38410.1; AT5G38420.1; AT5G38410.3; AT5G38410.2	0	2	0.8125	0	1	1	539.698	1078.39	1078.39	2.45	0.00132	HCD (High Energy Collision Dissociation)	MS2	34.3091	8.151	67.4499	46499	GZ13-Col-rep3.raw	F7	32	2	30	23	0.00725834	0.002232	0.06822
AT1G06680.1	photosystem II subunit P-1	321.279	55	10	486	8	263	28.1	7.39	22113	High
	Sequence	Modifications	# PSMs	Ions Score (by Search Engine): Mascot	Theo. MH+ [Da]	# Missed Cleavages	Qvality PEP	Qvality q-value	# Protein Groups	# Proteins	Master Protein Accessions	Percolator q-Value (by Search Engine): Mascot	Percolator PEP (by Search Engine): Mascot
	SITDYGSPEEFLSQVNYLLGK	1xIodo [Y5]	1	49	2486.06	0	4.35582e-05	1.96482e-05	1	2	AT1G06680.1	8.22e-06	1.76e-05
		Checked	Confidence	Identifying Node	PSM Ambiguity	Annotated Sequence	Modifications	# Proteins	Master Protein Accessions	Protein Accessions	# Missed Cleavages	Charge	DeltaScore	DeltaCn	Rank	Search Engine Rank	m/z [Da]	MH+ [Da]	Theo. MH+ [Da]	DeltaM [ppm]	Deltam/z [Da]	Activation Type	MS Order	Isolation Interference [%]	Ion Inject Time [ms]	RT [min]	First Scan	Spectrum File	File ID	Ions Score	# Protein Groups	Identity Strict	Identity Relaxed	Expectation Value	Percolator q-Value	Percolator PEP
		TRUE	High	Mascot (A4)	Unambiguous	SITDyGSPEEFLSQVNYLLGK	Y5(Iodo)	2	AT1G06680.1	AT1G06680.2; AT1G06680.1	0	2	0	0	1	1	1243.55	2486.08	2486.06	8.45	0.01051	HCD (High Energy Collision Dissociation)	MS2	30.964	50	198.869	131831	GZ13-Col-rep3.raw	F7	49	1	36	29	0.000542549	8.22e-06	1.76e-05
AT2G34430.1	light-harvesting chlorophyll-protein complex II subunit B1	157.356	47	8	316	4	266	28.2	5.27	14347	High
	Sequence	Modifications	# PSMs	Ions Score (by Search Engine): Mascot	Theo. MH+ [Da]	# Missed Cleavages	Qvality PEP	Qvality q-value	# Protein Groups	# Proteins	Master Protein Accessions	Percolator q-Value (by Search Engine): Mascot	Percolator PEP (by Search Engine): Mascot
	YLGPFSGEPPSYLTGEFPGDYGWDTAGLSADPETFAR	1xIodo [Y]	4	90	4093.69	0	2.03561e-08	1.96482e-05	1	2	AT2G34430.1	8.22e-06	2.526e-08
		Checked	Confidence	Identifying Node	PSM Ambiguity	Annotated Sequence	Modifications	# Proteins	Master Protein Accessions	Protein Accessions	# Missed Cleavages	Charge	DeltaScore	DeltaCn	Rank	Search Engine Rank	m/z [Da]	MH+ [Da]	Theo. MH+ [Da]	DeltaM [ppm]	Deltam/z [Da]	Activation Type	MS Order	Isolation Interference [%]	Ion Inject Time [ms]	RT [min]	First Scan	Spectrum File	File ID	Ions Score	# Protein Groups	Identity Strict	Identity Relaxed	Expectation Value	Percolator q-Value	Percolator PEP
		TRUE	High	Mascot (A4)	Unambiguous	YLGPFSGEPPSYLTGEFPGDyGWDTAGLSADPETFAR	Y21(Iodo)	2	AT2G34430.1	AT2G34430.1; AT2G34420.1	0	4	0.0612	0	1	1	1024.18	4093.68	4093.69	-3.22	-0.0033	HCD (High Energy Collision Dissociation)	MS2	57.5954	50	177.462	118464	GZ07-Col-rep2.raw	F6	49	1	38	31	0.000762922	8.22e-06	1.572e-06
		TRUE	High	Mascot (A4)	Unambiguous	YLGPFSGEPPSYLTGEFPGDyGWDTAGLSADPETFAR	Y21(Iodo)	2	AT2G34430.1	AT2G34430.1; AT2G34420.1	0	4	0.0556	0	1	1	1024.18	4093.69	4093.69	0	0	HCD (High Energy Collision Dissociation)	MS2	61.5007	50	177.25	118331	GZ07-Col-rep2.raw	F6	72	1	38	31	4.0604e-06	8.22e-06	6.982e-08
		TRUE	High	Mascot (A4)	Unambiguous	YLGPFSGEPPSyLTGEFPGDYGWDTAGLSADPETFAR	Y12(Iodo)	2	AT2G34430.1	AT2G34430.1; AT2G34420.1	0	4	0.0556	0	1	1	1024.19	4093.72	4093.69	6.08	0.00622	HCD (High Energy Collision Dissociation)	MS2	58.6862	50	176.977	118160	GZ07-Col-rep2.raw	F6	90	1	38	31	5.96892e-08	8.22e-06	2.526e-08
		TRUE	High	Mascot (A4)	Unambiguous	YLGPFSGEPPSYLTGEFPGDyGWDTAGLSADPETFAR	Y21(Iodo)	2	AT2G34430.1	AT2G34430.1; AT2G34420.1	0	4	0.0833	0	1	1	1024.18	4093.71	4093.69	3.93	0.00403	HCD (High Energy Collision Dissociation)	MS2	59.4497	50	177.887	118656	GZ13-Col-rep3.raw	F7	36	1	38	31	0.0159546	8.22e-06	1.179e-07

## Sheet: TMAR
Table S10. Identification details of the iodinated proteins identified in this study. The results obtained for the different experimental datasets from PRIDE repository have been reported in different sheets named after the acronyms reported in Table S2. Protein accession and description, sum posterior error probability (PEP) score, sequence coverage (%), number of identified peptides, peptide sp…
Accession	Description	Sum PEP Score	Coverage [%]	# Peptides	# PSMs	# Unique Peptides	# AAs	MW [kDa]	calc. pI	Score Mascot: Mascot	Protein FDR Confidence
AT1G29930.1	chlorophyll A/B binding protein 1	294.004	90	17	922	6	267	28.2	5.66	19926	High
	Sequence	Modifications	# PSMs	Ions Score (by Search Engine): Mascot	Theo. MH+ [Da]	# Missed Cleavages	Qvality PEP	Qvality q-value	# Protein Groups	# Proteins	Master Protein Accessions	Percolator q-Value (by Search Engine): Mascot	Percolator PEP (by Search Engine): Mascot
	GPSGSPWYGSDR	1xIodo [Y8]	1	39	1391.45	0	0.00579644	0.000510446	2	3	AT2G34420.1; AT1G29930.1	0.000139	0.0004349
		Checked	Confidence	Identifying Node	PSM Ambiguity	Annotated Sequence	Modifications	# Proteins	Master Protein Accessions	Protein Accessions	# Missed Cleavages	Charge	DeltaScore	DeltaCn	Rank	Search Engine Rank	m/z [Da]	MH+ [Da]	Theo. MH+ [Da]	DeltaM [ppm]	Deltam/z [Da]	Activation Type	MS Order	Isolation Interference [%]	Ion Inject Time [ms]	RT [min]	First Scan	Spectrum File	File ID	Ions Score	# Protein Groups	Identity Strict	Identity Relaxed	Expectation Value	Percolator q-Value	Percolator PEP
		TRUE	High	Mascot (A4)	Unambiguous	GPSGSPWyGSDR	Y8(Iodo)	3	AT2G34420.1; AT1G29930.1	AT2G34420.1; AT1G29910.1; AT1G29930.1	0	2	1	0	1	1	696.229	1391.45	1391.45	-0.07	-5e-05	CID (Collision Induced Dissociation)	MS2	0	44.169	45.1381	9133	VELOS12324.raw	F13	39	2	26	19	0.0005854	0.000139	0.0004349
AT2G34420.1	photosystem II light harvesting complex gene B1B2	227.193	66	14	810	1	265	28	5.44	17876	High
	Sequence	Modifications	# PSMs	Ions Score (by Search Engine): Mascot	Theo. MH+ [Da]	# Missed Cleavages	Qvality PEP	Qvality q-value	# Protein Groups	# Proteins	Master Protein Accessions	Percolator q-Value (by Search Engine): Mascot	Percolator PEP (by Search Engine): Mascot
	GPSGSPWYGSDR	1xIodo [Y8]	1	39	1391.45	0	0.00579644	0.000510446	2	3	AT2G34420.1; AT1G29930.1	0.000139	0.0004349
		Checked	Confidence	Identifying Node	PSM Ambiguity	Annotated Sequence	Modifications	# Proteins	Master Protein Accessions	Protein Accessions	# Missed Cleavages	Charge	DeltaScore	DeltaCn	Rank	Search Engine Rank	m/z [Da]	MH+ [Da]	Theo. MH+ [Da]	DeltaM [ppm]	Deltam/z [Da]	Activation Type	MS Order	Isolation Interference [%]	Ion Inject Time [ms]	RT [min]	First Scan	Spectrum File	File ID	Ions Score	# Protein Groups	Identity Strict	Identity Relaxed	Expectation Value	Percolator q-Value	Percolator PEP
		TRUE	High	Mascot (A4)	Unambiguous	GPSGSPWyGSDR	Y8(Iodo)	3	AT2G34420.1; AT1G29930.1	AT2G34420.1; AT1G29910.1; AT1G29930.1	0	2	1	0	1	1	696.229	1391.45	1391.45	-0.07	-5e-05	CID (Collision Induced Dissociation)	MS2	0	44.169	45.1381	9133	VELOS12324.raw	F13	39	2	26	19	0.0005854	0.000139	0.0004349
ATCG00680.1	photosystem II reaction center protein B	367.635	45	22	546	22	508	56	6.89	16666	High
	Sequence	Modifications	# PSMs	Ions Score (by Search Engine): Mascot	Theo. MH+ [Da]	# Missed Cleavages	Qvality PEP	Qvality q-value	# Protein Groups	# Proteins	Master Protein Accessions	Percolator q-Value (by Search Engine): Mascot	Percolator PEP (by Search Engine): Mascot
	LAFYDYIGNNPAK	1xIodo [Y4]	2	53	1611.63	0	0.00019594	0.000254191	1	1	ATCG00680.1	5.287e-05	8.371e-06
		Checked	Confidence	Identifying Node	PSM Ambiguity	Annotated Sequence	Modifications	# Proteins	Master Protein Accessions	Protein Accessions	# Missed Cleavages	Charge	DeltaScore	DeltaCn	Rank	Search Engine Rank	m/z [Da]	MH+ [Da]	Theo. MH+ [Da]	DeltaM [ppm]	Deltam/z [Da]	Activation Type	MS Order	Isolation Interference [%]	Ion Inject Time [ms]	RT [min]	First Scan	Spectrum File	File ID	Ions Score	# Protein Groups	Identity Strict	Identity Relaxed	Expectation Value	Percolator q-Value	Percolator PEP
		TRUE	High	Mascot (A4)	Unambiguous	LAFyDYIGNNPAK	Y4(Iodo)	1	ATCG00680.1	ATCG00680.1	0	2	0.2083	0	1	1	806.32	1611.63	1611.63	-0.95	-0.00077	CID (Collision Induced Dissociation)	MS2	26.5385	100	67.4579	15436	VELOS12325.raw	F14	48	1	33	26	0.000346303	5.287e-05	4.046e-05
		TRUE	High	Mascot (A4)	Unambiguous	LAFyDYIGNNPAK	Y4(Iodo)	1	ATCG00680.1	ATCG00680.1	0	2	0.3396	0	1	1	806.321	1611.63	1611.63	0.49	0.00039	CID (Collision Induced Dissociation)	MS2	30.0594	100	67.8443	15410	VELOS12324.raw	F13	53	1	33	26	0.000122155	5.287e-05	8.371e-06
ATCG00020.1	photosystem II reaction center protein A	109.972	24	9	179	9	353	38.9	5.25	4314	High
	Sequence	Modifications	# PSMs	Ions Score (by Search Engine): Mascot	Theo. MH+ [Da]	# Missed Cleavages	Qvality PEP	Qvality q-value	# Protein Groups	# Proteins	Master Protein Accessions	Percolator q-Value (by Search Engine): Mascot	Percolator PEP (by Search Engine): Mascot
	ETTENESANEGYR	1xIodo [Y12]	1	38	1625.52	0	0.00203208	0.000254191	1	1	ATCG00020.1	5.287e-05	0.0001203
		Checked	Confidence	Identifying Node	PSM Ambiguity	Annotated Sequence	Modifications	# Proteins	Master Protein Accessions	Protein Accessions	# Missed Cleavages	Charge	DeltaScore	DeltaCn	Rank	Search Engine Rank	m/z [Da]	MH+ [Da]	Theo. MH+ [Da]	DeltaM [ppm]	Deltam/z [Da]	Activation Type	MS Order	Isolation Interference [%]	Ion Inject Time [ms]	RT [min]	First Scan	Spectrum File	File ID	Ions Score	# Protein Groups	Identity Strict	Identity Relaxed	Expectation Value	Percolator q-Value	Percolator PEP
		TRUE	High	Mascot (A4)	Unambiguous	ETTENESANEGyR	Y12(Iodo)	1	ATCG00020.1	ATCG00020.1	0	2	1	0	1	1	813.264	1625.52	1625.52	0.03	2e-05	CID (Collision Induced Dissociation)	MS2	0	100	25.5829	3881	VELOS12324.raw	F13	38	1	27	20	0.00108741	5.287e-05	0.0001203

## Sheet: CAU
Table S10. Identification details of the iodinated proteins identified in this study. The results obtained for the different experimental datasets from PRIDE repository have been reported in different sheets named after the acronyms reported in Table S2. Protein accession and description, sum posterior error probability (PEP) score, sequence coverage (%), number of identified peptides, peptide sp…
Accession	Description	Sum PEP Score	Coverage [%]	# Peptides	# PSMs	# Unique Peptides	# AAs	MW [kDa]	calc. pI	Score Mascot: Mascot	Protein FDR Confidence
ATCG00490.1	ribulose-bisphosphate carboxylases	1463.52	72	55	11402	55	479	52.9	6.29	334482	High
	Sequence	Modifications	# PSMs	Ions Score (by Search Engine): Mascot	Theo. MH+ [Da]	# Missed Cleavages	Qvality PEP	Qvality q-value	# Protein Groups	# Proteins	Master Protein Accessions	Percolator q-Value (by Search Engine): Mascot	Percolator PEP (by Search Engine): Mascot
	GHYLNATAGTCEEMIKR	1xCarbamidomethyl [C11]; 1xIodo [Y3]	1	80	2076.81	1	4.35184e-10	4.33824e-06	1	2	ATCG00490.1	3.162e-06	1.027e-10
		Checked	Confidence	Identifying Node	PSM Ambiguity	Annotated Sequence	Modifications	# Proteins	Master Protein Accessions	Protein Accessions	# Missed Cleavages	Charge	DeltaScore	DeltaCn	Rank	Search Engine Rank	m/z [Da]	MH+ [Da]	Theo. MH+ [Da]	DeltaM [ppm]	Deltam/z [Da]	Activation Type	MS Order	Isolation Interference [%]	Ion Inject Time [ms]	RT [min]	First Scan	Spectrum File	File ID	Ions Score	# Protein Groups	Identity Strict	Identity Relaxed	Expectation Value	Percolator q-Value	Percolator PEP
		TRUE	High	Mascot (A4)	Unambiguous	GHyLNATAGTcEEMIKR	Y3(Iodo); C11(Carbamidomethyl)	2	ATCG00490.1	ATCG00490.1; ATMG00280.1	1	3	0.0625	0	1	1	692.942	2076.81	2076.81	-0.66	-0.00046	HCD (High Energy Collision Dissociation)	MS2	15.8265	77.888	31.1818	9797	20171230_3Cauline01.raw	F32	80	1	36	29	4.04952e-07	3.162e-06	1.027e-10
	IPPAYTK	1xIodo [Y5]	2	35	915.347	0	0.129852	0.00519909	1	1	ATCG00490.1	0.002666	0.05263
		Checked	Confidence	Identifying Node	PSM Ambiguity	Annotated Sequence	Modifications	# Proteins	Master Protein Accessions	Protein Accessions	# Missed Cleavages	Charge	DeltaScore	DeltaCn	Rank	Search Engine Rank	m/z [Da]	MH+ [Da]	Theo. MH+ [Da]	DeltaM [ppm]	Deltam/z [Da]	Activation Type	MS Order	Isolation Interference [%]	Ion Inject Time [ms]	RT [min]	First Scan	Spectrum File	File ID	Ions Score	# Protein Groups	Identity Strict	Identity Relaxed	Expectation Value	Percolator q-Value	Percolator PEP
		TRUE	High	Mascot (A4)	Unambiguous	IPPAyTK	Y5(Iodo)	1	ATCG00490.1	ATCG00490.1	0	2	0.6571	0	1	1	458.177	915.347	915.347	-0.08	-4e-05	HCD (High Energy Collision Dissociation)	MS2	11.3586	100	28.4022	6816	20171230_3Cauline18.raw	F49	35	1	26	19	0.00152532	0.002666	0.05263
		TRUE	High	Mascot (A4)	Unambiguous	IPPAyTK	Y5(Iodo)	1	ATCG00490.1	ATCG00490.1	0	2	0.7353	0	1	1	458.177	915.346	915.347	-0.94	-0.00043	HCD (High Energy Collision Dissociation)	MS2	21.7802	100	28.2069	6738	20171230_3Cauline18.raw	F49	34	1	26	19	0.0017513	0.002855	0.0585
	LTYYTPEYETK	1xIodo [Y]	16	33	1533.56	0	5.85421e-05	4.33824e-06	1	1	ATCG00490.1	3.162e-06	2.07e-05
		Checked	Confidence	Identifying Node	PSM Ambiguity	Annotated Sequence	Modifications	# Proteins	Master Protein Accessions	Protein Accessions	# Missed Cleavages	Charge	DeltaScore	DeltaCn	Rank	Search Engine Rank	m/z [Da]	MH+ [Da]	Theo. MH+ [Da]	DeltaM [ppm]	Deltam/z [Da]	Activation Type	MS Order	Isolation Interference [%]	Ion Inject Time [ms]	RT [min]	First Scan	Spectrum File	File ID	Ions Score	# Protein Groups	Identity Strict	Identity Relaxed	Expectation Value	Percolator q-Value	Percolator PEP
		TRUE	High	Mascot (A4)	Unambiguous	LTYyTPEYETK	Y4(Iodo)	1	ATCG00490.1	ATCG00490.1	0	2	0.7105	0	1	1	767.286	1533.56	1533.56	-0.15	-0.00012	HCD (High Energy Collision Dissociation)	MS2	0	100	61.5492	19998	20171230_3Cauline09.raw	F40	38	1	33	26	0.00328177	3.162e-06	3.704e-05
		TRUE	High	Mascot (A4)	Unambiguous	LTYyTPEYETK	Y4(Iodo)	1	ATCG00490.1	ATCG00490.1	0	2	0.3333	0	1	1	767.286	1533.56	1533.56	-0.39	-0.0003	HCD (High Energy Collision Dissociation)	MS2	0	100	61.4819	19977	20171230_3Cauline10.raw	F41	39	1	33	26	0.00300683	3.162e-06	2.741e-05
		TRUE	High	Mascot (A4)	Unambiguous	LTYyTPEYETK	Y4(Iodo)	1	ATCG00490.1	ATCG00490.1	0	2	0.7714	0	1	1	767.285	1533.56	1533.56	-0.63	-0.00048	HCD (High Energy Collision Dissociation)	MS2	9.70853	100	61.682	20056	20171230_3Cauline10.raw	F41	35	1	33	26	0.00692273	3.162e-06	2.142e-05
		TRUE	High	Mascot (A4)	Unambiguous	LTYYTPEyETK	Y8(Iodo)	1	ATCG00490.1	ATCG00490.1	0	2	0.8485	0	1	1	767.285	1533.56	1533.56	-1.03	-0.00079	HCD (High Energy Collision Dissociation)	MS2	19.5636	100	59.7186	19268	20171230_3Cauline09.raw	F40	33	1	33	26	0.0113843	3.162e-06	2.07e-05
		TRUE	High	Mascot (A4)	Unambiguous	LTyYTPEYETK	Y3(Iodo)	1	ATCG00490.1	ATCG00490.1	0	2	0.3636	0	1	1	767.285	1533.56	1533.56	-0.71	-0.00054	HCD (High Energy Collision Dissociation)	MS2	32.1455	100	62.1486	20240	20171230_3Cauline09.raw	F40	33	1	33	26	0.0125106	3.162e-06	9.623e-05
		TRUE	High	Mascot (A4)	Unambiguous	LTYYTPEyETK	Y8(Iodo)	1	ATCG00490.1	ATCG00490.1	0	2	0.7895	0	1	1	767.285	1533.56	1533.56	-0.79	-0.0006	HCD (High Energy Collision Dissociation)	MS2	12.094	100	59.9252	19350	20171230_3Cauline09.raw	F40	38	1	33	26	0.00353431	3.162e-06	4.205e-05
		TRUE	High	Mascot (A4)	Unambiguous	LTyYTPEYETK	Y3(Iodo)	1	ATCG00490.1	ATCG00490.1	0	2	0.0278	0	1	1	767.285	1533.56	1533.56	-1.42	-0.00109	HCD (High Energy Collision Dissociation)	MS2	13.3282	100	62.66	20440	20171230_3Cauline10.raw	F41	36	1	33	26	0.00589042	3.162e-06	3.244e-05
		TRUE	High	Mascot (A4)	Unambiguous	LTyYTPEYETK	Y3(Iodo)	1	ATCG00490.1	ATCG00490.1	0	2	0.3333	0	1	1	767.285	1533.56	1533.56	-1.26	-0.00097	HCD (High Energy Collision Dissociation)	MS2	0	100	62.4581	20360	20171230_3Cauline10.raw	F41	39	1	33	26	0.00289832	3.162e-06	3.873e-05
		TRUE	High	Mascot (A4)	Unambiguous	LTYYTPEyETK	Y8(Iodo)	1	ATCG00490.1	ATCG00490.1	0	2	0.75	0	1	1	767.285	1533.56	1533.56	-1.26	-0.00097	HCD (High Energy Collision Dissociation)	MS2	10.3645	100	59.9605	19374	20171230_3Cauline10.raw	F41	32	1	33	26	0.0134322	3.162e-06	4.361e-05
		TRUE	High	Mascot (A4)	Unambiguous	LTyYTPEYETK	Y3(Iodo)	1	ATCG00490.1	ATCG00490.1	0	2	0.275	0	1	1	767.285	1533.56	1533.56	-1.11	-0.00085	HCD (High Energy Collision Dissociation)	MS2	1.61856	100	62.2654	20284	20171230_3Cauline10.raw	F41	40	1	33	26	0.00217844	3.162e-06	0.0001403
		TRUE	High	Mascot (A4)	Unambiguous	LTyYTPEYETK	Y3(Iodo)	1	ATCG00490.1	ATCG00490.1	0	2	0.1429	0	1	1	767.286	1533.56	1533.56	-0.39	-0.0003	HCD (High Energy Collision Dissociation)	MS2	38.3952	100	61.9451	20158	20171230_3Cauline09.raw	F40	35	1	33	26	0.00671597	3.438e-05	0.0004381
		TRUE	High	Mascot (A4)	Unambiguous	LTyYTPEYETK	Y3(Iodo)	1	ATCG00490.1	ATCG00490.1	0	2	0.0294	0	1	1	767.285	1533.56	1533.56	-1.03	-0.00079	HCD (High Energy Collision Dissociation)	MS2	1.53337	100	61.8707	20128	20171230_3Cauline10.raw	F41	34	1	33	26	0.00946902	3.717e-05	0.0004467
		TRUE	High	Mascot (A4)	Unambiguous	LTyYTPEYETK	Y3(Iodo)	1	ATCG00490.1	ATCG00490.1	0	2	0.3429	0	1	1	767.285	1533.56	1533.56	-0.87	-0.00066	HCD (High Energy Collision Dissociation)	MS2	29.4541	100	62.3483	20320	20171230_3Cauline09.raw	F40	35	1	33	26	0.00644622	4.497e-05	0.0005245
		TRUE	High	Mascot (A4)	Unambiguous	LTyYTPEYETK	Y3(Iodo)	1	ATCG00490.1	ATCG00490.1	0	2	0.025	0	1	1	767.285	1533.56	1533.56	-0.55	-0.00042	HCD (High Energy Collision Dissociation)	MS2	2.65815	100	62.0734	20208	20171230_3Cauline10.raw	F41	40	1	33	26	0.00231354	4.747e-05	0.0005699
		TRUE	High	Mascot (A4)	Unambiguous	LTyYTPEYETK	Y3(Iodo)	1	ATCG00490.1	ATCG00490.1	0	2	0.0488	0	1	1	767.285	1533.56	1533.56	-0.55	-0.00042	HCD (High Energy Collision Dissociation)	MS2	15.3078	100	61.7559	20082	20171230_3Cauline09.raw	F40	41	1	33	26	0.00170325	6.528e-05	0.0007972
		TRUE	High	Mascot (A4)	Unambiguous	LTYyTPEYETK	Y4(Iodo)	1	ATCG00490.1	ATCG00490.1	0	2	0.2778	0	1	1	767.286	1533.56	1533.56	-0.47	-0.00036	HCD (High Energy Collision Dissociation)	MS2	0	100	61.2918	19902	20171230_3Cauline10.raw	F41	36	1	33	26	0.00599941	8.117e-05	0.0008661
	LTYYTPEYETKDTDILAAFR	1xIodo [Y]	2	46	2536.08	1	2.14343e-09	4.33824e-06	1	1	ATCG00490.1	3.162e-06	5.339e-10
		Checked	Confidence	Identifying Node	PSM Ambiguity	Annotated Sequence	Modifications	# Proteins	Master Protein Accessions	Protein Accessions	# Missed Cleavages	Charge	DeltaScore	DeltaCn	Rank	Search Engine Rank	m/z [Da]	MH+ [Da]	Theo. MH+ [Da]	DeltaM [ppm]	Deltam/z [Da]	Activation Type	MS Order	Isolation Interference [%]	Ion Inject Time [ms]	RT [min]	First Scan	Spectrum File	File ID	Ions Score	# Protein Groups	Identity Strict	Identity Relaxed	Expectation Value	Percolator q-Value	Percolator PEP
		TRUE	High	Mascot (A4)	Unambiguous	LTYYTPEyETKDTDILAAFR	Y8(Iodo)	1	ATCG00490.1	ATCG00490.1	1	3	0.6739	0	1	1	846.03	2536.08	2536.08	-0.94	-0.0008	HCD (High Energy Collision Dissociation)	MS2	26.6852	95.067	103.064	35635	20171230_3Cauline26.raw	F57	46	1	39	32	0.00206579	3.162e-06	5.339e-10
		TRUE	High	Mascot (A4)	Unambiguous	LTYyTPEYETKDTDILAAFR	Y4(Iodo)	1	ATCG00490.1	ATCG00490.1	1	3	0.1765	0	1	1	846.03	2536.08	2536.08	-1.02	-0.00086	HCD (High Energy Collision Dissociation)	MS2	18.8918	79.561	103.353	35759	20171230_3Cauline26.raw	F57	35	1	39	32	0.0320574	3.162e-06	9.275e-08
AT1G67090.1	ribulose bisphosphate carboxylase small chain 1A	531.753	78	26	5620	15	180	20.2	7.71	150482	High
	Sequence	Modifications	# PSMs	Ions Score (by Search Engine): Mascot	Theo. MH+ [Da]	# Missed Cleavages	Qvality PEP	Qvality q-value	# Protein Groups	# Proteins	Master Protein Accessions	Percolator q-Value (by Search Engine): Mascot	Percolator PEP (by Search Engine): Mascot
	EYPNAFIR	1xIodo [Y2]	10	52	1135.41	0	0.00367629	0.000263402	1	1	AT1G67090.1	0.0001295	0.001447
		Checked	Confidence	Identifying Node	PSM Ambiguity	Annotated Sequence	Modifications	# Proteins	Master Protein Accessions	Protein Accessions	# Missed Cleavages	Charge	DeltaScore	DeltaCn	Rank	Search Engine Rank	m/z [Da]	MH+ [Da]	Theo. MH+ [Da]	DeltaM [ppm]	Deltam/z [Da]	Activation Type	MS Order	Isolation Interference [%]	Ion Inject Time [ms]	RT [min]	First Scan	Spectrum File	File ID	Ions Score	# Protein Groups	Identity Strict	Identity Relaxed	Expectation Value	Percolator q-Value	Percolator PEP
		TRUE	High	Mascot (A4)	Unambiguous	EyPNAFIR	Y2(Iodo)	1	AT1G67090.1	AT1G67090.1	0	2	0.7885	0	1	1	568.207	1135.41	1135.41	-0.66	-0.00038	HCD (High Energy Collision Dissociation)	MS2	7.06013	100	64.313	20219	20171230_3Cauline19.raw	F50	52	1	33	26	0.000164517	0.0001295	0.001447
		TRUE	High	Mascot (A4)	Unambiguous	EyPNAFIR	Y2(Iodo)	1	AT1G67090.1	AT1G67090.1	0	2	0.7679	0	1	1	568.207	1135.41	1135.41	-0.45	-0.00025	HCD (High Energy Collision Dissociation)	MS2	1.49054	100	64.6701	20335	20171230_3Cauline19.raw	F50	56	1	33	26	5.9445e-05	0.0001326	0.001635
		TRUE	High	Mascot (A4)	Unambiguous	EyPNAFIR	Y2(Iodo)	1	AT1G67090.1	AT1G67090.1	0	2	0.7885	0	1	1	568.207	1135.41	1135.41	-0.66	-0.00038	HCD (High Energy Collision Dissociation)	MS2	5.84891	106.42	64.8426	20392	20171230_3Cauline19.raw	F50	52	1	33	26	0.000156751	0.0001442	0.001928
		TRUE	High	Mascot (A4)	Unambiguous	EyPNAFIR	Y2(Iodo)	1	AT1G67090.1	AT1G67090.1	0	2	0.8636	0	1	1	568.208	1135.41	1135.41	0.95	0.00054	HCD (High Energy Collision Dissociation)	MS2	39.1436	100	64.3956	20378	20171230_3Cauline18.raw	F49	44	1	33	26	0.000858348	0.0004525	0.006025
		TRUE	High	Mascot (A4)	Unambiguous	EyPNAFIR	Y2(Iodo)	1	AT1G67090.1	AT1G67090.1	0	2	0.8684	0	1	1	568.207	1135.41	1135.41	-0.45	-0.00025	HCD (High Energy Collision Dissociation)	MS2	32.2524	100	64.6002	20456	20171230_3Cauline18.raw	F49	38	1	33	26	0.00396383	0.0006198	0.008374
		TRUE	High	Mascot (A4)	Unambiguous	EyPNAFIR	Y2(Iodo)	1	AT1G67090.1	AT1G67090.1	0	2	0.8571	0	1	1	568.207	1135.41	1135.41	-0.66	-0.00038	HCD (High Energy Collision Dissociation)	MS2	13.6812	107.026	65.0179	20451	20171230_3Cauline19.raw	F50	42	1	33	26	0.00138106	0.0006496	0.008719
		TRUE	High	Mascot (A4)	Unambiguous	EyPNAFIR	Y2(Iodo)	1	AT1G67090.1	AT1G67090.1	0	2	0.8205	0	1	1	568.207	1135.41	1135.41	-0.55	-0.00031	HCD (High Energy Collision Dissociation)	MS2	9.14511	106.42	64.7423	19731	20171230_3Cauline20.raw	F51	39	1	33	26	0.00323679	0.0007103	0.009556
		TRUE	High	Mascot (A4)	Unambiguous	EyPNAFIR	Y2(Iodo)	1	AT1G67090.1	AT1G67090.1	0	2	0.8511	0	1	1	568.207	1135.41	1135.41	-0.34	-0.00019	HCD (High Energy Collision Dissociation)	MS2	5.93725	100	64.5675	19681	20171230_3Cauline20.raw	F51	47	1	33	26	0.000464638	0.0007376	0.00991
		TRUE	High	Mascot (A4)	Unambiguous	EyPNAFIR	Y2(Iodo)	1	AT1G67090.1	AT1G67090.1	0	2	1	0	1	1	568.207	1135.41	1135.41	-0.55	-0.00031	HCD (High Energy Collision Dissociation)	MS2	32.8842	100	64.1309	20157	20171230_3Cauline19.raw	F50	34	1	33	26	0.0102356	0.0007818	0.0108
		TRUE	High	Mascot (A4)	Unambiguous	EyPNAFIR	Y2(Iodo)	1	AT1G67090.1	AT1G67090.1	0	2	0.8611	0	1	1	568.207	1135.41	1135.41	-0.66	-0.00038	HCD (High Energy Collision Dissociation)	MS2	2.96258	100	64.4917	20279	20171230_3Cauline19.raw	F50	37	1	33	26	0.00537293	0.0008342	0.01144
AT2G39730.1	rubisco activase	1757.69	76	38	4073	1	474	51.9	6.15	209005	High
	Sequence	Modifications	# PSMs	Ions Score (by Search Engine): Mascot	Theo. MH+ [Da]	# Missed Cleavages	Qvality PEP	Qvality q-value	# Protein Groups	# Proteins	Master Protein Accessions	Percolator q-Value (by Search Engine): Mascot	Percolator PEP (by Search Engine): Mascot
	VYDDEVR	1xIodo [Y2]	2	41	1021.31	0	0.0137323	0.000844656	2	3	AT2G39730.1; AT2G39730.2	0.0004028	0.005262
		Checked	Confidence	Identifying Node	PSM Ambiguity	Annotated Sequence	Modifications	# Proteins	Master Protein Accessions	Protein Accessions	# Missed Cleavages	Charge	DeltaScore	DeltaCn	Rank	Search Engine Rank	m/z [Da]	MH+ [Da]	Theo. MH+ [Da]	DeltaM [ppm]	Deltam/z [Da]	Activation Type	MS Order	Isolation Interference [%]	Ion Inject Time [ms]	RT [min]	First Scan	Spectrum File	File ID	Ions Score	# Protein Groups	Identity Strict	Identity Relaxed	Expectation Value	Percolator q-Value	Percolator PEP
		TRUE	High	Mascot (A4)	Unambiguous	VyDDEVR	Y2(Iodo)	3	AT2G39730.1; AT2G39730.2	AT2G39730.1; AT2G39730.2; AT2G39730.3	0	2	1	0	1	1	511.159	1021.31	1021.31	-1.13	-0.00058	HCD (High Energy Collision Dissociation)	MS2	19.3742	100	29.3554	6902	20171230_3Cauline21.raw	F52	41	2	29	22	0.000711341	0.0004028	0.005262
		TRUE	High	Mascot (A4)	Unambiguous	VyDDEVR	Y2(Iodo)	3	AT2G39730.1; AT2G39730.2	AT2G39730.1; AT2G39730.2; AT2G39730.3	0	2	1	0	1	1	511.16	1021.31	1021.31	-0.17	-9e-05	HCD (High Energy Collision Dissociation)	MS2	0	100	29.0681	6874	20171230_3Cauline20.raw	F51	34	2	29	22	0.00369706	0.001228	0.01901
AT5G38410.1	Ribulose bisphosphate carboxylase (small chain) family protein	501.611	80	24	4043	9	181	20.3	8.05	115188	High
	Sequence	Modifications	# PSMs	Ions Score (by Search Engine): Mascot	Theo. MH+ [Da]	# Missed Cleavages	Qvality PEP	Qvality q-value	# Protein Groups	# Proteins	Master Protein Accessions	Percolator q-Value (by Search Engine): Mascot	Percolator PEP (by Search Engine): Mascot
	EYPGAFIR	1xIodo [Y2]	9	42	1078.39	0	0.00639795	0.000419685	2	5	AT5G38430.1; AT5G38410.1	0.0001988	0.002499
		Checked	Confidence	Identifying Node	PSM Ambiguity	Annotated Sequence	Modifications	# Proteins	Master Protein Accessions	Protein Accessions	# Missed Cleavages	Charge	DeltaScore	DeltaCn	Rank	Search Engine Rank	m/z [Da]	MH+ [Da]	Theo. MH+ [Da]	DeltaM [ppm]	Deltam/z [Da]	Activation Type	MS Order	Isolation Interference [%]	Ion Inject Time [ms]	RT [min]	First Scan	Spectrum File	File ID	Ions Score	# Protein Groups	Identity Strict	Identity Relaxed	Expectation Value	Percolator q-Value	Percolator PEP
		TRUE	High	Mascot (A4)	Unambiguous	EyPGAFIR	Y2(Iodo)	5	AT5G38430.1; AT5G38410.1	AT5G38430.1; AT5G38410.1; AT5G38420.1; AT5G38410.3; AT5G38410.2	0	2	0.8095	0	1	1	539.696	1078.38	1078.39	-0.83	-0.00045	HCD (High Energy Collision Dissociation)	MS2	14.805	308.92	65.0728	19824	20171230_3Cauline20.raw	F51	42	2	33	26	0.00131651	0.0001988	0.002499
		TRUE	High	Mascot (A4)	Unambiguous	EyPGAFIR	Y2(Iodo)	5	AT5G38430.1; AT5G38410.1	AT5G38430.1; AT5G38410.1; AT5G38420.1; AT5G38410.3; AT5G38410.2	0	2	0.7692	0	1	1	539.696	1078.38	1078.39	-0.38	-0.0002	HCD (High Energy Collision Dissociation)	MS2	4.11943	106.42	64.5512	19676	20171230_3Cauline20.raw	F51	39	2	33	26	0.00295899	0.0002392	0.003144
		TRUE	High	Mascot (A4)	Unambiguous	EyPGAFIR	Y2(Iodo)	5	AT5G38430.1; AT5G38410.1	AT5G38430.1; AT5G38410.1; AT5G38420.1; AT5G38410.3; AT5G38410.2	0	2	0.75	0	1	1	539.696	1078.38	1078.39	-0.6	-0.00032	HCD (High Energy Collision Dissociation)	MS2	50.1593	100	65.4285	19923	20171230_3Cauline20.raw	F51	32	2	33	26	0.0139774	0.000377	0.004937
		TRUE	High	Mascot (A4)	Unambiguous	EyPGAFIR	Y2(Iodo)	5	AT5G38430.1; AT5G38410.1	AT5G38430.1; AT5G38410.1; AT5G38420.1; AT5G38410.3; AT5G38410.2	0	2	0.8	0	1	1	539.696	1078.38	1078.39	-0.49	-0.00026	HCD (High Energy Collision Dissociation)	MS2	15.5655	100	64.9021	19776	20171230_3Cauline20.raw	F51	35	2	33	26	0.00582673	0.0003988	0.00525
		TRUE	High	Mascot (A4)	Unambiguous	EyPGAFIR	Y2(Iodo)	5	AT5G38430.1; AT5G38410.1	AT5G38430.1; AT5G38410.1; AT5G38420.1; AT5G38410.3; AT5G38410.2	0	2	0.7143	0	1	1	539.696	1078.38	1078.39	-0.6	-0.00032	HCD (High Energy Collision Dissociation)	MS2	22.1234	106.42	65.2461	19870	20171230_3Cauline20.raw	F51	35	2	33	26	0.00659819	0.0008002	0.01113
		TRUE	High	Mascot (A4)	Unambiguous	EyPGAFIR	Y2(Iodo)	5	AT5G38430.1; AT5G38410.1	AT5G38430.1; AT5G38410.1; AT5G38420.1; AT5G38410.3; AT5G38410.2	0	2	0.8056	0	1	1	539.696	1078.39	1078.39	-0.26	-0.00014	HCD (High Energy Collision Dissociation)	MS2	13.8523	100	64.7233	19724	20171230_3Cauline20.raw	F51	36	2	33	26	0.00587683	0.0008301	0.01137
		TRUE	High	Mascot (A4)	Unambiguous	EyPGAFIR	Y2(Iodo)	5	AT5G38430.1; AT5G38410.1	AT5G38430.1; AT5G38410.1; AT5G38420.1; AT5G38410.3; AT5G38410.2	0	2	0.7714	0	1	1	539.696	1078.38	1078.39	-0.6	-0.00032	HCD (High Energy Collision Dissociation)	MS2	15.7651	100	64.4312	20260	20171230_3Cauline19.raw	F50	35	2	33	26	0.00707009	0.0008426	0.01148
		TRUE	High	Mascot (A4)	Unambiguous	EyPGAFIR	Y2(Iodo)	5	AT5G38430.1; AT5G38410.1	AT5G38430.1; AT5G38410.1; AT5G38420.1; AT5G38410.3; AT5G38410.2	0	2	0.8824	0	1	1	539.696	1078.38	1078.39	-0.72	-0.00039	HCD (High Energy Collision Dissociation)	MS2	12.2025	100	64.3822	19628	20171230_3Cauline20.raw	F51	34	2	33	26	0.00786004	0.0008998	0.01249
		TRUE	High	Mascot (A4)	Unambiguous	EyPGAFIR	Y2(Iodo)	5	AT5G38430.1; AT5G38410.1	AT5G38430.1; AT5G38410.1; AT5G38420.1; AT5G38410.3; AT5G38410.2	0	2	0.8065	0	1	1	539.696	1078.38	1078.39	-0.94	-0.00051	HCD (High Energy Collision Dissociation)	MS2	9.8408	100	64.6063	20315	20171230_3Cauline19.raw	F50	31	2	33	26	0.0163465	0.0009311	0.01329
AT2G39730.2	rubisco activase	1714.37	78	38	4024	1	446	49.1	7.68	207178	High
	Sequence	Modifications	# PSMs	Ions Score (by Search Engine): Mascot	Theo. MH+ [Da]	# Missed Cleavages	Qvality PEP	Qvality q-value	# Protein Groups	# Proteins	Master Protein Accessions	Percolator q-Value (by Search Engine): Mascot	Percolator PEP (by Search Engine): Mascot
	VYDDEVR	1xIodo [Y2]	2	41	1021.31	0	0.0137323	0.000844656	2	3	AT2G39730.1; AT2G39730.2	0.0004028	0.005262
		Checked	Confidence	Identifying Node	PSM Ambiguity	Annotated Sequence	Modifications	# Proteins	Master Protein Accessions	Protein Accessions	# Missed Cleavages	Charge	DeltaScore	DeltaCn	Rank	Search Engine Rank	m/z [Da]	MH+ [Da]	Theo. MH+ [Da]	DeltaM [ppm]	Deltam/z [Da]	Activation Type	MS Order	Isolation Interference [%]	Ion Inject Time [ms]	RT [min]	First Scan	Spectrum File	File ID	Ions Score	# Protein Groups	Identity Strict	Identity Relaxed	Expectation Value	Percolator q-Value	Percolator PEP
		TRUE	High	Mascot (A4)	Unambiguous	VyDDEVR	Y2(Iodo)	3	AT2G39730.1; AT2G39730.2	AT2G39730.1; AT2G39730.2; AT2G39730.3	0	2	1	0	1	1	511.159	1021.31	1021.31	-1.13	-0.00058	HCD (High Energy Collision Dissociation)	MS2	19.3742	100	29.3554	6902	20171230_3Cauline21.raw	F52	41	2	29	22	0.000711341	0.0004028	0.005262
		TRUE	High	Mascot (A4)	Unambiguous	VyDDEVR	Y2(Iodo)	3	AT2G39730.1; AT2G39730.2	AT2G39730.1; AT2G39730.2; AT2G39730.3	0	2	1	0	1	1	511.16	1021.31	1021.31	-0.17	-9e-05	HCD (High Energy Collision Dissociation)	MS2	0	100	29.0681	6874	20171230_3Cauline20.raw	F51	34	2	29	22	0.00369706	0.001228	0.01901
AT5G38430.1	Ribulose bisphosphate carboxylase (small chain) family protein	476.656	77	23	3616	6	181	20.3	7.71	99885	High
	Sequence	Modifications	# PSMs	Ions Score (by Search Engine): Mascot	Theo. MH+ [Da]	# Missed Cleavages	Qvality PEP	Qvality q-value	# Protein Groups	# Proteins	Master Protein Accessions	Percolator q-Value (by Search Engine): Mascot	Percolator PEP (by Search Engine): Mascot
	EYPGAFIR	1xIodo [Y2]	9	42	1078.39	0	0.00639795	0.000419685	2	5	AT5G38430.1; AT5G38410.1	0.0001988	0.002499
		Checked	Confidence	Identifying Node	PSM Ambiguity	Annotated Sequence	Modifications	# Proteins	Master Protein Accessions	Protein Accessions	# Missed Cleavages	Charge	DeltaScore	DeltaCn	Rank	Search Engine Rank	m/z [Da]	MH+ [Da]	Theo. MH+ [Da]	DeltaM [ppm]	Deltam/z [Da]	Activation Type	MS Order	Isolation Interference [%]	Ion Inject Time [ms]	RT [min]	First Scan	Spectrum File	File ID	Ions Score	# Protein Groups	Identity Strict	Identity Relaxed	Expectation Value	Percolator q-Value	Percolator PEP
		TRUE	High	Mascot (A4)	Unambiguous	EyPGAFIR	Y2(Iodo)	5	AT5G38430.1; AT5G38410.1	AT5G38430.1; AT5G38410.1; AT5G38420.1; AT5G38410.3; AT5G38410.2	0	2	0.8095	0	1	1	539.696	1078.38	1078.39	-0.83	-0.00045	HCD (High Energy Collision Dissociation)	MS2	14.805	308.92	65.0728	19824	20171230_3Cauline20.raw	F51	42	2	33	26	0.00131651	0.0001988	0.002499
		TRUE	High	Mascot (A4)	Unambiguous	EyPGAFIR	Y2(Iodo)	5	AT5G38430.1; AT5G38410.1	AT5G38430.1; AT5G38410.1; AT5G38420.1; AT5G38410.3; AT5G38410.2	0	2	0.7692	0	1	1	539.696	1078.38	1078.39	-0.38	-0.0002	HCD (High Energy Collision Dissociation)	MS2	4.11943	106.42	64.5512	19676	20171230_3Cauline20.raw	F51	39	2	33	26	0.00295899	0.0002392	0.003144
		TRUE	High	Mascot (A4)	Unambiguous	EyPGAFIR	Y2(Iodo)	5	AT5G38430.1; AT5G38410.1	AT5G38430.1; AT5G38410.1; AT5G38420.1; AT5G38410.3; AT5G38410.2	0	2	0.75	0	1	1	539.696	1078.38	1078.39	-0.6	-0.00032	HCD (High Energy Collision Dissociation)	MS2	50.1593	100	65.4285	19923	20171230_3Cauline20.raw	F51	32	2	33	26	0.0139774	0.000377	0.004937
		TRUE	High	Mascot (A4)	Unambiguous	EyPGAFIR	Y2(Iodo)	5	AT5G38430.1; AT5G38410.1	AT5G38430.1; AT5G38410.1; AT5G38420.1; AT5G38410.3; AT5G38410.2	0	2	0.8	0	1	1	539.696	1078.38	1078.39	-0.49	-0.00026	HCD (High Energy Collision Dissociation)	MS2	15.5655	100	64.9021	19776	20171230_3Cauline20.raw	F51	35	2	33	26	0.00582673	0.0003988	0.00525
		TRUE	High	Mascot (A4)	Unambiguous	EyPGAFIR	Y2(Iodo)	5	AT5G38430.1; AT5G38410.1	AT5G38430.1; AT5G38410.1; AT5G38420.1; AT5G38410.3; AT5G38410.2	0	2	0.7143	0	1	1	539.696	1078.38	1078.39	-0.6	-0.00032	HCD (High Energy Collision Dissociation)	MS2	22.1234	106.42	65.2461	19870	20171230_3Cauline20.raw	F51	35	2	33	26	0.00659819	0.0008002	0.01113
		TRUE	High	Mascot (A4)	Unambiguous	EyPGAFIR	Y2(Iodo)	5	AT5G38430.1; AT5G38410.1	AT5G38430.1; AT5G38410.1; AT5G38420.1; AT5G38410.3; AT5G38410.2	0	2	0.8056	0	1	1	539.696	1078.39	1078.39	-0.26	-0.00014	HCD (High Energy Collision Dissociation)	MS2	13.8523	100	64.7233	19724	20171230_3Cauline20.raw	F51	36	2	33	26	0.00587683	0.0008301	0.01137
		TRUE	High	Mascot (A4)	Unambiguous	EyPGAFIR	Y2(Iodo)	5	AT5G38430.1; AT5G38410.1	AT5G38430.1; AT5G38410.1; AT5G38420.1; AT5G38410.3; AT5G38410.2	0	2	0.7714	0	1	1	539.696	1078.38	1078.39	-0.6	-0.00032	HCD (High Energy Collision Dissociation)	MS2	15.7651	100	64.4312	20260	20171230_3Cauline19.raw	F50	35	2	33	26	0.00707009	0.0008426	0.01148
		TRUE	High	Mascot (A4)	Unambiguous	EyPGAFIR	Y2(Iodo)	5	AT5G38430.1; AT5G38410.1	AT5G38430.1; AT5G38410.1; AT5G38420.1; AT5G38410.3; AT5G38410.2	0	2	0.8824	0	1	1	539.696	1078.38	1078.39	-0.72	-0.00039	HCD (High Energy Collision Dissociation)	MS2	12.2025	100	64.3822	19628	20171230_3Cauline20.raw	F51	34	2	33	26	0.00786004	0.0008998	0.01249
		TRUE	High	Mascot (A4)	Unambiguous	EyPGAFIR	Y2(Iodo)	5	AT5G38430.1; AT5G38410.1	AT5G38430.1; AT5G38410.1; AT5G38420.1; AT5G38410.3; AT5G38410.2	0	2	0.8065	0	1	1	539.696	1078.38	1078.39	-0.94	-0.00051	HCD (High Energy Collision Dissociation)	MS2	9.8408	100	64.6063	20315	20171230_3Cauline19.raw	F50	31	2	33	26	0.0163465	0.0009311	0.01329
AT3G50820.1	photosystem II subunit O-2	569.48	69	28	3225	13	331	35	6.16	95694	High
	Sequence	Modifications	# PSMs	Ions Score (by Search Engine): Mascot	Theo. MH+ [Da]	# Missed Cleavages	Qvality PEP	Qvality q-value	# Protein Groups	# Proteins	Master Protein Accessions	Percolator q-Value (by Search Engine): Mascot	Percolator PEP (by Search Engine): Mascot
	FLVPSYR	1xIodo [Y6]	2	34	1007.38	0	0.17275	0.0062124	2	2	AT3G50820.1; AT5G66570.1	0.003058	0.06508
		Checked	Confidence	Identifying Node	PSM Ambiguity	Annotated Sequence	Modifications	# Proteins	Master Protein Accessions	Protein Accessions	# Missed Cleavages	Charge	DeltaScore	DeltaCn	Rank	Search Engine Rank	m/z [Da]	MH+ [Da]	Theo. MH+ [Da]	DeltaM [ppm]	Deltam/z [Da]	Activation Type	MS Order	Isolation Interference [%]	Ion Inject Time [ms]	RT [min]	First Scan	Spectrum File	File ID	Ions Score	# Protein Groups	Identity Strict	Identity Relaxed	Expectation Value	Percolator q-Value	Percolator PEP
		TRUE	High	Mascot (A4)	Unambiguous	FLVPSyR	Y6(Iodo)	2	AT3G50820.1; AT5G66570.1	AT3G50820.1; AT5G66570.1	0	2	1	0	1	1	504.196	1007.38	1007.38	-0.16	-8e-05	HCD (High Energy Collision Dissociation)	MS2	20.3038	106.42	71.7618	22645	20171230_3Cauline19.raw	F50	34	2	32	25	0.00787048	0.003058	0.06508
		TRUE	High	Mascot (A4)	Unambiguous	FLVPSyR	Y6(Iodo)	2	AT3G50820.1; AT5G66570.1	AT3G50820.1; AT5G66570.1	0	2	1	0	1	1	504.196	1007.38	1007.38	-0.22	-0.00011	HCD (High Energy Collision Dissociation)	MS2	14.2782	106.42	71.9315	22692	20171230_3Cauline19.raw	F50	30	2	32	25	0.0176604	0.003237	0.07072
AT5G66570.1	PS II oxygen-evolving complex 1	516.715	66	26	3168	11	332	35.1	5.66	91634	High
	Sequence	Modifications	# PSMs	Ions Score (by Search Engine): Mascot	Theo. MH+ [Da]	# Missed Cleavages	Qvality PEP	Qvality q-value	# Protein Groups	# Proteins	Master Protein Accessions	Percolator q-Value (by Search Engine): Mascot	Percolator PEP (by Search Engine): Mascot
	FLVPSYR	1xIodo [Y6]	2	34	1007.38	0	0.17275	0.0062124	2	2	AT3G50820.1; AT5G66570.1	0.003058	0.06508
		Checked	Confidence	Identifying Node	PSM Ambiguity	Annotated Sequence	Modifications	# Proteins	Master Protein Accessions	Protein Accessions	# Missed Cleavages	Charge	DeltaScore	DeltaCn	Rank	Search Engine Rank	m/z [Da]	MH+ [Da]	Theo. MH+ [Da]	DeltaM [ppm]	Deltam/z [Da]	Activation Type	MS Order	Isolation Interference [%]	Ion Inject Time [ms]	RT [min]	First Scan	Spectrum File	File ID	Ions Score	# Protein Groups	Identity Strict	Identity Relaxed	Expectation Value	Percolator q-Value	Percolator PEP
		TRUE	High	Mascot (A4)	Unambiguous	FLVPSyR	Y6(Iodo)	2	AT3G50820.1; AT5G66570.1	AT3G50820.1; AT5G66570.1	0	2	1	0	1	1	504.196	1007.38	1007.38	-0.16	-8e-05	HCD (High Energy Collision Dissociation)	MS2	20.3038	106.42	71.7618	22645	20171230_3Cauline19.raw	F50	34	2	32	25	0.00787048	0.003058	0.06508
		TRUE	High	Mascot (A4)	Unambiguous	FLVPSyR	Y6(Iodo)	2	AT3G50820.1; AT5G66570.1	AT3G50820.1; AT5G66570.1	0	2	1	0	1	1	504.196	1007.38	1007.38	-0.22	-0.00011	HCD (High Energy Collision Dissociation)	MS2	14.2782	106.42	71.9315	22692	20171230_3Cauline19.raw	F50	30	2	32	25	0.0176604	0.003237	0.07072
AT1G29930.1	chlorophyll A/B binding protein 1	255.455	63	12	2321	1	267	28.2	5.66	78499	High
	Sequence	Modifications	# PSMs	Ions Score (by Search Engine): Mascot	Theo. MH+ [Da]	# Missed Cleavages	Qvality PEP	Qvality q-value	# Protein Groups	# Proteins	Master Protein Accessions	Percolator q-Value (by Search Engine): Mascot	Percolator PEP (by Search Engine): Mascot
	GPSGSPWYGSDR	1xIodo [Y8]	7	46	1391.45	0	0.000120609	4.33824e-06	3	3	AT2G34420.1; AT1G29910.1; AT1G29930.1	3.162e-06	4.385e-05
		Checked	Confidence	Identifying Node	PSM Ambiguity	Annotated Sequence	Modifications	# Proteins	Master Protein Accessions	Protein Accessions	# Missed Cleavages	Charge	DeltaScore	DeltaCn	Rank	Search Engine Rank	m/z [Da]	MH+ [Da]	Theo. MH+ [Da]	DeltaM [ppm]	Deltam/z [Da]	Activation Type	MS Order	Isolation Interference [%]	Ion Inject Time [ms]	RT [min]	First Scan	Spectrum File	File ID	Ions Score	# Protein Groups	Identity Strict	Identity Relaxed	Expectation Value	Percolator q-Value	Percolator PEP
		TRUE	High	Mascot (A4)	Unambiguous	GPSGSPWyGSDR	Y8(Iodo)	3	AT2G34420.1; AT1G29910.1; AT1G29930.1	AT2G34420.1; AT1G29910.1; AT1G29930.1	0	2	1	0	1	1	696.229	1391.45	1391.45	-0.24	-0.00017	HCD (High Energy Collision Dissociation)	MS2	15.4234	100	48.4188	14267	20171230_3Cauline20.raw	F51	46	3	29	22	0.000255136	3.162e-06	4.385e-05
		TRUE	High	Mascot (A4)	Unambiguous	GPSGSPWyGSDR	Y8(Iodo)	3	AT2G34420.1; AT1G29910.1; AT1G29930.1	AT2G34420.1; AT1G29910.1; AT1G29930.1	0	2	1	0	1	1	696.229	1391.45	1391.45	-0.42	-0.00029	HCD (High Energy Collision Dissociation)	MS2	7.1665	100	47.8568	14064	20171230_3Cauline20.raw	F51	61	3	29	22	7.88869e-06	3.162e-06	8.486e-05
		TRUE	High	Mascot (A4)	Unambiguous	GPSGSPWyGSDR	Y8(Iodo)	3	AT2G34420.1; AT1G29910.1; AT1G29930.1	AT2G34420.1; AT1G29910.1; AT1G29930.1	0	2	1	0	1	1	696.229	1391.45	1391.45	-0.42	-0.00029	HCD (High Energy Collision Dissociation)	MS2	0	100	48.0454	14136	20171230_3Cauline20.raw	F51	53	3	29	22	4.46688e-05	1.219e-05	0.0002049
		TRUE	High	Mascot (A4)	Unambiguous	GPSGSPWyGSDR	Y8(Iodo)	3	AT2G34420.1; AT1G29910.1; AT1G29930.1	AT2G34420.1; AT1G29910.1; AT1G29930.1	0	2	1	0	1	1	696.229	1391.45	1391.45	-0.07	-5e-05	HCD (High Energy Collision Dissociation)	MS2	1.72623	100	48.2303	14203	20171230_3Cauline20.raw	F51	51	3	29	22	8.50691e-05	3.438e-05	0.0004315
		TRUE	High	Mascot (A4)	Unambiguous	GPSGSPWyGSDR	Y8(Iodo)	3	AT2G34420.1; AT1G29910.1; AT1G29930.1	AT2G34420.1; AT1G29910.1; AT1G29930.1	0	2	1	0	1	1	696.229	1391.45	1391.45	-0.24	-0.00017	HCD (High Energy Collision Dissociation)	MS2	0	100	40.7419	11455	20171230_3Cauline19.raw	F50	46	3	29	22	0.000228966	7.335e-05	0.0008251
		TRUE	High	Mascot (A4)	Unambiguous	GPSGSPWyGSDR	Y8(Iodo)	3	AT2G34420.1; AT1G29910.1; AT1G29930.1	AT2G34420.1; AT1G29910.1; AT1G29930.1	0	2	1	0	1	1	696.23	1391.45	1391.45	0.46	0.00032	HCD (High Energy Collision Dissociation)	MS2	62.6505	100	48.8097	14414	20171230_3Cauline20.raw	F51	30	3	29	22	0.0106604	0.0001129	0.001213
		TRUE	High	Mascot (A4)	Unambiguous	GPSGSPWyGSDR	Y8(Iodo)	3	AT2G34420.1; AT1G29910.1; AT1G29930.1	AT2G34420.1; AT1G29910.1; AT1G29930.1	0	2	1	0	1	1	696.229	1391.45	1391.45	-0.07	-5e-05	HCD (High Energy Collision Dissociation)	MS2	0	100	40.9491	11533	20171230_3Cauline19.raw	F50	42	3	29	22	0.000581797	0.0001396	0.001837
AT1G29910.1	chlorophyll A/B binding protein 3	256.525	64	12	2315	1	267	28.2	5.43	78180	High
	Sequence	Modifications	# PSMs	Ions Score (by Search Engine): Mascot	Theo. MH+ [Da]	# Missed Cleavages	Qvality PEP	Qvality q-value	# Protein Groups	# Proteins	Master Protein Accessions	Percolator q-Value (by Search Engine): Mascot	Percolator PEP (by Search Engine): Mascot
	GPSGSPWYGSDR	1xIodo [Y8]	7	46	1391.45	0	0.000120609	4.33824e-06	3	3	AT2G34420.1; AT1G29910.1; AT1G29930.1	3.162e-06	4.385e-05
		Checked	Confidence	Identifying Node	PSM Ambiguity	Annotated Sequence	Modifications	# Proteins	Master Protein Accessions	Protein Accessions	# Missed Cleavages	Charge	DeltaScore	DeltaCn	Rank	Search Engine Rank	m/z [Da]	MH+ [Da]	Theo. MH+ [Da]	DeltaM [ppm]	Deltam/z [Da]	Activation Type	MS Order	Isolation Interference [%]	Ion Inject Time [ms]	RT [min]	First Scan	Spectrum File	File ID	Ions Score	# Protein Groups	Identity Strict	Identity Relaxed	Expectation Value	Percolator q-Value	Percolator PEP
		TRUE	High	Mascot (A4)	Unambiguous	GPSGSPWyGSDR	Y8(Iodo)	3	AT2G34420.1; AT1G29910.1; AT1G29930.1	AT2G34420.1; AT1G29910.1; AT1G29930.1	0	2	1	0	1	1	696.229	1391.45	1391.45	-0.24	-0.00017	HCD (High Energy Collision Dissociation)	MS2	15.4234	100	48.4188	14267	20171230_3Cauline20.raw	F51	46	3	29	22	0.000255136	3.162e-06	4.385e-05
		TRUE	High	Mascot (A4)	Unambiguous	GPSGSPWyGSDR	Y8(Iodo)	3	AT2G34420.1; AT1G29910.1; AT1G29930.1	AT2G34420.1; AT1G29910.1; AT1G29930.1	0	2	1	0	1	1	696.229	1391.45	1391.45	-0.42	-0.00029	HCD (High Energy Collision Dissociation)	MS2	7.1665	100	47.8568	14064	20171230_3Cauline20.raw	F51	61	3	29	22	7.88869e-06	3.162e-06	8.486e-05
		TRUE	High	Mascot (A4)	Unambiguous	GPSGSPWyGSDR	Y8(Iodo)	3	AT2G34420.1; AT1G29910.1; AT1G29930.1	AT2G34420.1; AT1G29910.1; AT1G29930.1	0	2	1	0	1	1	696.229	1391.45	1391.45	-0.42	-0.00029	HCD (High Energy Collision Dissociation)	MS2	0	100	48.0454	14136	20171230_3Cauline20.raw	F51	53	3	29	22	4.46688e-05	1.219e-05	0.0002049
		TRUE	High	Mascot (A4)	Unambiguous	GPSGSPWyGSDR	Y8(Iodo)	3	AT2G34420.1; AT1G29910.1; AT1G29930.1	AT2G34420.1; AT1G29910.1; AT1G29930.1	0	2	1	0	1	1	696.229	1391.45	1391.45	-0.07	-5e-05	HCD (High Energy Collision Dissociation)	MS2	1.72623	100	48.2303	14203	20171230_3Cauline20.raw	F51	51	3	29	22	8.50691e-05	3.438e-05	0.0004315
		TRUE	High	Mascot (A4)	Unambiguous	GPSGSPWyGSDR	Y8(Iodo)	3	AT2G34420.1; AT1G29910.1; AT1G29930.1	AT2G34420.1; AT1G29910.1; AT1G29930.1	0	2	1	0	1	1	696.229	1391.45	1391.45	-0.24	-0.00017	HCD (High Energy Collision Dissociation)	MS2	0	100	40.7419	11455	20171230_3Cauline19.raw	F50	46	3	29	22	0.000228966	7.335e-05	0.0008251
		TRUE	High	Mascot (A4)	Unambiguous	GPSGSPWyGSDR	Y8(Iodo)	3	AT2G34420.1; AT1G29910.1; AT1G29930.1	AT2G34420.1; AT1G29910.1; AT1G29930.1	0	2	1	0	1	1	696.23	1391.45	1391.45	0.46	0.00032	HCD (High Energy Collision Dissociation)	MS2	62.6505	100	48.8097	14414	20171230_3Cauline20.raw	F51	30	3	29	22	0.0106604	0.0001129	0.001213
		TRUE	High	Mascot (A4)	Unambiguous	GPSGSPWyGSDR	Y8(Iodo)	3	AT2G34420.1; AT1G29910.1; AT1G29930.1	AT2G34420.1; AT1G29910.1; AT1G29930.1	0	2	1	0	1	1	696.229	1391.45	1391.45	-0.07	-5e-05	HCD (High Energy Collision Dissociation)	MS2	0	100	40.9491	11533	20171230_3Cauline19.raw	F50	42	3	29	22	0.000581797	0.0001396	0.001837
AT2G34420.1	photosystem II light harvesting complex gene B1B2	170.117	53	11	1965	1	265	28	5.44	66535	High
	Sequence	Modifications	# PSMs	Ions Score (by Search Engine): Mascot	Theo. MH+ [Da]	# Missed Cleavages	Qvality PEP	Qvality q-value	# Protein Groups	# Proteins	Master Protein Accessions	Percolator q-Value (by Search Engine): Mascot	Percolator PEP (by Search Engine): Mascot
	GPSGSPWYGSDR	1xIodo [Y8]	7	46	1391.45	0	0.000120609	4.33824e-06	3	3	AT2G34420.1; AT1G29910.1; AT1G29930.1	3.162e-06	4.385e-05
		Checked	Confidence	Identifying Node	PSM Ambiguity	Annotated Sequence	Modifications	# Proteins	Master Protein Accessions	Protein Accessions	# Missed Cleavages	Charge	DeltaScore	DeltaCn	Rank	Search Engine Rank	m/z [Da]	MH+ [Da]	Theo. MH+ [Da]	DeltaM [ppm]	Deltam/z [Da]	Activation Type	MS Order	Isolation Interference [%]	Ion Inject Time [ms]	RT [min]	First Scan	Spectrum File	File ID	Ions Score	# Protein Groups	Identity Strict	Identity Relaxed	Expectation Value	Percolator q-Value	Percolator PEP
		TRUE	High	Mascot (A4)	Unambiguous	GPSGSPWyGSDR	Y8(Iodo)	3	AT2G34420.1; AT1G29910.1; AT1G29930.1	AT2G34420.1; AT1G29910.1; AT1G29930.1	0	2	1	0	1	1	696.229	1391.45	1391.45	-0.24	-0.00017	HCD (High Energy Collision Dissociation)	MS2	15.4234	100	48.4188	14267	20171230_3Cauline20.raw	F51	46	3	29	22	0.000255136	3.162e-06	4.385e-05
		TRUE	High	Mascot (A4)	Unambiguous	GPSGSPWyGSDR	Y8(Iodo)	3	AT2G34420.1; AT1G29910.1; AT1G29930.1	AT2G34420.1; AT1G29910.1; AT1G29930.1	0	2	1	0	1	1	696.229	1391.45	1391.45	-0.42	-0.00029	HCD (High Energy Collision Dissociation)	MS2	7.1665	100	47.8568	14064	20171230_3Cauline20.raw	F51	61	3	29	22	7.88869e-06	3.162e-06	8.486e-05
		TRUE	High	Mascot (A4)	Unambiguous	GPSGSPWyGSDR	Y8(Iodo)	3	AT2G34420.1; AT1G29910.1; AT1G29930.1	AT2G34420.1; AT1G29910.1; AT1G29930.1	0	2	1	0	1	1	696.229	1391.45	1391.45	-0.42	-0.00029	HCD (High Energy Collision Dissociation)	MS2	0	100	48.0454	14136	20171230_3Cauline20.raw	F51	53	3	29	22	4.46688e-05	1.219e-05	0.0002049
		TRUE	High	Mascot (A4)	Unambiguous	GPSGSPWyGSDR	Y8(Iodo)	3	AT2G34420.1; AT1G29910.1; AT1G29930.1	AT2G34420.1; AT1G29910.1; AT1G29930.1	0	2	1	0	1	1	696.229	1391.45	1391.45	-0.07	-5e-05	HCD (High Energy Collision Dissociation)	MS2	1.72623	100	48.2303	14203	20171230_3Cauline20.raw	F51	51	3	29	22	8.50691e-05	3.438e-05	0.0004315
		TRUE	High	Mascot (A4)	Unambiguous	GPSGSPWyGSDR	Y8(Iodo)	3	AT2G34420.1; AT1G29910.1; AT1G29930.1	AT2G34420.1; AT1G29910.1; AT1G29930.1	0	2	1	0	1	1	696.229	1391.45	1391.45	-0.24	-0.00017	HCD (High Energy Collision Dissociation)	MS2	0	100	40.7419	11455	20171230_3Cauline19.raw	F50	46	3	29	22	0.000228966	7.335e-05	0.0008251
		TRUE	High	Mascot (A4)	Unambiguous	GPSGSPWyGSDR	Y8(Iodo)	3	AT2G34420.1; AT1G29910.1; AT1G29930.1	AT2G34420.1; AT1G29910.1; AT1G29930.1	0	2	1	0	1	1	696.23	1391.45	1391.45	0.46	0.00032	HCD (High Energy Collision Dissociation)	MS2	62.6505	100	48.8097	14414	20171230_3Cauline20.raw	F51	30	3	29	22	0.0106604	0.0001129	0.001213
		TRUE	High	Mascot (A4)	Unambiguous	GPSGSPWyGSDR	Y8(Iodo)	3	AT2G34420.1; AT1G29910.1; AT1G29930.1	AT2G34420.1; AT1G29910.1; AT1G29930.1	0	2	1	0	1	1	696.229	1391.45	1391.45	-0.07	-5e-05	HCD (High Energy Collision Dissociation)	MS2	0	100	40.9491	11533	20171230_3Cauline19.raw	F50	42	3	29	22	0.000581797	0.0001396	0.001837
ATCG00680.1	photosystem II reaction center protein B	656.431	41	22	1932	22	508	56	6.89	86949	High
	Sequence	Modifications	# PSMs	Ions Score (by Search Engine): Mascot	Theo. MH+ [Da]	# Missed Cleavages	Qvality PEP	Qvality q-value	# Protein Groups	# Proteins	Master Protein Accessions	Percolator q-Value (by Search Engine): Mascot	Percolator PEP (by Search Engine): Mascot
	LAFYDYIGNNPAK	1xIodo [Y4]	3	40	1611.63	0	8.02455e-05	4.33824e-06	1	1	ATCG00680.1	3.162e-06	2.868e-05
		Checked	Confidence	Identifying Node	PSM Ambiguity	Annotated Sequence	Modifications	# Proteins	Master Protein Accessions	Protein Accessions	# Missed Cleavages	Charge	DeltaScore	DeltaCn	Rank	Search Engine Rank	m/z [Da]	MH+ [Da]	Theo. MH+ [Da]	DeltaM [ppm]	Deltam/z [Da]	Activation Type	MS Order	Isolation Interference [%]	Ion Inject Time [ms]	RT [min]	First Scan	Spectrum File	File ID	Ions Score	# Protein Groups	Identity Strict	Identity Relaxed	Expectation Value	Percolator q-Value	Percolator PEP
		TRUE	High	Mascot (A4)	Unambiguous	LAFyDYIGNNPAK	Y4(Iodo)	1	ATCG00680.1	ATCG00680.1	0	2	0.6	0	1	1	806.32	1611.63	1611.63	-0.72	-0.00058	HCD (High Energy Collision Dissociation)	MS2	50.6163	100	95.612	33233	20171230_3Cauline10.raw	F41	40	1	36	29	0.00446195	3.162e-06	2.868e-05
		TRUE	High	Mascot (A4)	Unambiguous	LAFyDYIGNNPAK	Y4(Iodo)	1	ATCG00680.1	ATCG00680.1	0	2	0.5758	0	1	1	806.321	1611.63	1611.63	0.19	0.00015	HCD (High Energy Collision Dissociation)	MS2	61.1918	100	95.8178	33312	20171230_3Cauline10.raw	F41	33	1	36	29	0.0232	2.062e-05	0.0002459
		TRUE	High	Mascot (A4)	Unambiguous	LAFyDYIGNNPAK	Y4(Iodo)	1	ATCG00680.1	ATCG00680.1	0	2	0.625	0	1	1	806.319	1611.63	1611.63	-1.78	-0.00144	HCD (High Energy Collision Dissociation)	MS2	35.8918	100	95.4106	33154	20171230_3Cauline10.raw	F41	32	1	36	29	0.0263537	0.0001295	0.001473
AT3G01500.1	carbonic anhydrase 1	633.975	90	31	1907	1	270	29.5	5.73	74496	High
	Sequence	Modifications	# PSMs	Ions Score (by Search Engine): Mascot	Theo. MH+ [Da]	# Missed Cleavages	Qvality PEP	Qvality q-value	# Protein Groups	# Proteins	Master Protein Accessions	Percolator q-Value (by Search Engine): Mascot	Percolator PEP (by Search Engine): Mascot
	EKYETNPALYGELAK	1xIodo [Y3]	1	48	1851.77	1	8.8038e-05	4.33824e-06	4	8	AT3G01500.1; AT5G14740.2; AT5G14740.4; AT3G01500.2	3.162e-06	3.174e-05
		Checked	Confidence	Identifying Node	PSM Ambiguity	Annotated Sequence	Modifications	# Proteins	Master Protein Accessions	Protein Accessions	# Missed Cleavages	Charge	DeltaScore	DeltaCn	Rank	Search Engine Rank	m/z [Da]	MH+ [Da]	Theo. MH+ [Da]	DeltaM [ppm]	Deltam/z [Da]	Activation Type	MS Order	Isolation Interference [%]	Ion Inject Time [ms]	RT [min]	First Scan	Spectrum File	File ID	Ions Score	# Protein Groups	Identity Strict	Identity Relaxed	Expectation Value	Percolator q-Value	Percolator PEP
		TRUE	High	Mascot (A4)	Unambiguous	EKyETNPALYGELAK	Y3(Iodo)	8	AT3G01500.1; AT5G14740.2; AT5G14740.4; AT3G01500.2	AT5G14740.5; AT3G01500.1; AT5G14740.2; AT5G14740.4; AT3G01500.2; AT3G01500.3; AT5G14740.3; AT5G14740.1	1	3	1	0	1	1	617.926	1851.76	1851.77	-0.96	-0.00059	HCD (High Energy Collision Dissociation)	MS2	21.7111	100	55.7012	18783	20171230_3Cauline30.raw	F61	48	4	37	30	0.000783642	3.162e-06	3.174e-05
AT3G01500.2	carbonic anhydrase 1	615.417	76	31	1871	1	347	37.4	5.99	73033	High
	Sequence	Modifications	# PSMs	Ions Score (by Search Engine): Mascot	Theo. MH+ [Da]	# Missed Cleavages	Qvality PEP	Qvality q-value	# Protein Groups	# Proteins	Master Protein Accessions	Percolator q-Value (by Search Engine): Mascot	Percolator PEP (by Search Engine): Mascot
	EKYETNPALYGELAK	1xIodo [Y3]	1	48	1851.77	1	8.8038e-05	4.33824e-06	4	8	AT3G01500.1; AT5G14740.2; AT5G14740.4; AT3G01500.2	3.162e-06	3.174e-05
		Checked	Confidence	Identifying Node	PSM Ambiguity	Annotated Sequence	Modifications	# Proteins	Master Protein Accessions	Protein Accessions	# Missed Cleavages	Charge	DeltaScore	DeltaCn	Rank	Search Engine Rank	m/z [Da]	MH+ [Da]	Theo. MH+ [Da]	DeltaM [ppm]	Deltam/z [Da]	Activation Type	MS Order	Isolation Interference [%]	Ion Inject Time [ms]	RT [min]	First Scan	Spectrum File	File ID	Ions Score	# Protein Groups	Identity Strict	Identity Relaxed	Expectation Value	Percolator q-Value	Percolator PEP
		TRUE	High	Mascot (A4)	Unambiguous	EKyETNPALYGELAK	Y3(Iodo)	8	AT3G01500.1; AT5G14740.2; AT5G14740.4; AT3G01500.2	AT5G14740.5; AT3G01500.1; AT5G14740.2; AT5G14740.4; AT3G01500.2; AT3G01500.3; AT5G14740.3; AT5G14740.1	1	3	1	0	1	1	617.926	1851.76	1851.77	-0.96	-0.00059	HCD (High Energy Collision Dissociation)	MS2	21.7111	100	55.7012	18783	20171230_3Cauline30.raw	F61	48	4	37	30	0.000783642	3.162e-06	3.174e-05
ATCG00280.1	photosystem II reaction center protein C	533.022	35	18	1859	18	473	51.8	7.2	82036	High
	Sequence	Modifications	# PSMs	Ions Score (by Search Engine): Mascot	Theo. MH+ [Da]	# Missed Cleavages	Qvality PEP	Qvality q-value	# Protein Groups	# Proteins	Master Protein Accessions	Percolator q-Value (by Search Engine): Mascot	Percolator PEP (by Search Engine): Mascot
	RSAEYMTHAPLGSLNSVGGVATEINAVNYVSPR	1xIodo [H8]	1	84	3586.62	1	1.86139e-05	4.33824e-06	1	1	ATCG00280.1	3.162e-06	6.334e-06
		Checked	Confidence	Identifying Node	PSM Ambiguity	Annotated Sequence	Modifications	# Proteins	Master Protein Accessions	Protein Accessions	# Missed Cleavages	Charge	DeltaScore	DeltaCn	Rank	Search Engine Rank	m/z [Da]	MH+ [Da]	Theo. MH+ [Da]	DeltaM [ppm]	Deltam/z [Da]	Activation Type	MS Order	Isolation Interference [%]	Ion Inject Time [ms]	RT [min]	First Scan	Spectrum File	File ID	Ions Score	# Protein Groups	Identity Strict	Identity Relaxed	Expectation Value	Percolator q-Value	Percolator PEP
		TRUE	High	Mascot (A4)	Unambiguous	RSAEYMThAPLGSLNSVGGVATEINAVNYVSPR	H8(Iodo)	1	ATCG00280.1	ATCG00280.1	1	3	0.9524	0	1	1	1196.22	3586.66	3586.62	10.02	0.01198	HCD (High Energy Collision Dissociation)	MS2	0	100	92.0756	31024	20171230_3Cauline25.raw	F56	84	1	41	34	4.94865e-07	3.162e-06	6.334e-06
AT5G26000.1	thioglucoside glucohydrolase 1	801.177	61	38	1846	36	541	61.1	5.92	63080	High
	Sequence	Modifications	# PSMs	Ions Score (by Search Engine): Mascot	Theo. MH+ [Da]	# Missed Cleavages	Qvality PEP	Qvality q-value	# Protein Groups	# Proteins	Master Protein Accessions	Percolator q-Value (by Search Engine): Mascot	Percolator PEP (by Search Engine): Mascot
	GIYYVMDYFK	1xIodo [Y3]	1	44	1424.51	0	0.000379651	1.85093e-05	1	2	AT5G26000.1	6.178e-06	0.0001437
		Checked	Confidence	Identifying Node	PSM Ambiguity	Annotated Sequence	Modifications	# Proteins	Master Protein Accessions	Protein Accessions	# Missed Cleavages	Charge	DeltaScore	DeltaCn	Rank	Search Engine Rank	m/z [Da]	MH+ [Da]	Theo. MH+ [Da]	DeltaM [ppm]	Deltam/z [Da]	Activation Type	MS Order	Isolation Interference [%]	Ion Inject Time [ms]	RT [min]	First Scan	Spectrum File	File ID	Ions Score	# Protein Groups	Identity Strict	Identity Relaxed	Expectation Value	Percolator q-Value	Percolator PEP
		TRUE	High	Mascot (A4)	Unambiguous	GIyYVMDYFK	Y3(Iodo)	2	AT5G26000.1	AT5G26000.2; AT5G26000.1	0	2	0.2727	0	1	1	712.758	1424.51	1424.51	-0.78	-0.00056	HCD (High Energy Collision Dissociation)	MS2	0	100	107.601	38350	20171230_3Cauline12.raw	F43	44	1	33	26	0.000868184	6.178e-06	0.0001437
AT4G21280.1	photosystem II subunit QA	487.348	63	24	1699	3	223	23.8	9.64	60416	High
	Sequence	Modifications	# PSMs	Ions Score (by Search Engine): Mascot	Theo. MH+ [Da]	# Missed Cleavages	Qvality PEP	Qvality q-value	# Protein Groups	# Proteins	Master Protein Accessions	Percolator q-Value (by Search Engine): Mascot	Percolator PEP (by Search Engine): Mascot
	AWPYVQNDLR	1xIodo [Y4]	4	43	1387.53	0	0.00205772	0.000132464	3	3	AT4G21280.1; AT4G21280.2; AT4G05180.1	6.528e-05	0.0008128
		Checked	Confidence	Identifying Node	PSM Ambiguity	Annotated Sequence	Modifications	# Proteins	Master Protein Accessions	Protein Accessions	# Missed Cleavages	Charge	DeltaScore	DeltaCn	Rank	Search Engine Rank	m/z [Da]	MH+ [Da]	Theo. MH+ [Da]	DeltaM [ppm]	Deltam/z [Da]	Activation Type	MS Order	Isolation Interference [%]	Ion Inject Time [ms]	RT [min]	First Scan	Spectrum File	File ID	Ions Score	# Protein Groups	Identity Strict	Identity Relaxed	Expectation Value	Percolator q-Value	Percolator PEP
		TRUE	High	Mascot (A4)	Unambiguous	AWPyVQNDLR	Y4(Iodo)	3	AT4G21280.1; AT4G21280.2; AT4G05180.1	AT4G21280.1; AT4G21280.2; AT4G05180.1	0	2	1	0	1	1	694.268	1387.53	1387.53	-0.4	-0.00028	HCD (High Energy Collision Dissociation)	MS2	12.1958	100	79.0119	26696	20171230_3Cauline16.raw	F47	43	3	33	26	0.00115984	6.528e-05	0.0008128
		TRUE	High	Mascot (A4)	Unambiguous	AWPyVQNDLR	Y4(Iodo)	3	AT4G21280.1; AT4G21280.2; AT4G05180.1	AT4G21280.1; AT4G21280.2; AT4G05180.1	0	2	1	0	1	1	694.268	1387.53	1387.53	-0.93	-0.00064	HCD (High Energy Collision Dissociation)	MS2	16.1708	100	78.8346	26634	20171230_3Cauline16.raw	F47	33	3	33	26	0.011466	0.0004823	0.006449
		TRUE	High	Mascot (A4)	Unambiguous	AWPyVQNDLR	Y4(Iodo)	3	AT4G21280.1; AT4G21280.2; AT4G05180.1	AT4G21280.1; AT4G21280.2; AT4G05180.1	0	2	1	0	1	1	694.268	1387.53	1387.53	-0.22	-0.00016	HCD (High Energy Collision Dissociation)	MS2	8.71055	100	79.5604	26892	20171230_3Cauline16.raw	F47	31	3	33	26	0.0160841	0.0006435	0.008617
		TRUE	High	Mascot (A4)	Unambiguous	AWPyVQNDLR	Y4(Iodo)	3	AT4G21280.1; AT4G21280.2; AT4G05180.1	AT4G21280.1; AT4G21280.2; AT4G05180.1	0	2	1	0	1	1	694.268	1387.53	1387.53	-0.58	-0.0004	HCD (High Energy Collision Dissociation)	MS2	2.82644	100	79.3722	26825	20171230_3Cauline16.raw	F47	30	3	33	26	0.0222535	0.001156	0.01753
AT5G14740.2	carbonic anhydrase 2	619.456	83	31	1665	3	259	28.3	5.53	64596	High
	Sequence	Modifications	# PSMs	Ions Score (by Search Engine): Mascot	Theo. MH+ [Da]	# Missed Cleavages	Qvality PEP	Qvality q-value	# Protein Groups	# Proteins	Master Protein Accessions	Percolator q-Value (by Search Engine): Mascot	Percolator PEP (by Search Engine): Mascot
	EKYETNPALYGELAK	1xIodo [Y3]	1	48	1851.77	1	8.8038e-05	4.33824e-06	4	8	AT3G01500.1; AT5G14740.2; AT5G14740.4; AT3G01500.2	3.162e-06	3.174e-05
		Checked	Confidence	Identifying Node	PSM Ambiguity	Annotated Sequence	Modifications	# Proteins	Master Protein Accessions	Protein Accessions	# Missed Cleavages	Charge	DeltaScore	DeltaCn	Rank	Search Engine Rank	m/z [Da]	MH+ [Da]	Theo. MH+ [Da]	DeltaM [ppm]	Deltam/z [Da]	Activation Type	MS Order	Isolation Interference [%]	Ion Inject Time [ms]	RT [min]	First Scan	Spectrum File	File ID	Ions Score	# Protein Groups	Identity Strict	Identity Relaxed	Expectation Value	Percolator q-Value	Percolator PEP
		TRUE	High	Mascot (A4)	Unambiguous	EKyETNPALYGELAK	Y3(Iodo)	8	AT3G01500.1; AT5G14740.2; AT5G14740.4; AT3G01500.2	AT5G14740.5; AT3G01500.1; AT5G14740.2; AT5G14740.4; AT3G01500.2; AT3G01500.3; AT5G14740.3; AT5G14740.1	1	3	1	0	1	1	617.926	1851.76	1851.77	-0.96	-0.00059	HCD (High Energy Collision Dissociation)	MS2	21.7111	100	55.7012	18783	20171230_3Cauline30.raw	F61	48	4	37	30	0.000783642	3.162e-06	3.174e-05
AT4G05180.1	photosystem II subunit Q-2	426.381	59	17	1660	15	230	24.6	9.72	54621	High
	Sequence	Modifications	# PSMs	Ions Score (by Search Engine): Mascot	Theo. MH+ [Da]	# Missed Cleavages	Qvality PEP	Qvality q-value	# Protein Groups	# Proteins	Master Protein Accessions	Percolator q-Value (by Search Engine): Mascot	Percolator PEP (by Search Engine): Mascot
	AWPYVQNDLR	1xIodo [Y4]	4	43	1387.53	0	0.00205772	0.000132464	3	3	AT4G21280.1; AT4G21280.2; AT4G05180.1	6.528e-05	0.0008128
		Checked	Confidence	Identifying Node	PSM Ambiguity	Annotated Sequence	Modifications	# Proteins	Master Protein Accessions	Protein Accessions	# Missed Cleavages	Charge	DeltaScore	DeltaCn	Rank	Search Engine Rank	m/z [Da]	MH+ [Da]	Theo. MH+ [Da]	DeltaM [ppm]	Deltam/z [Da]	Activation Type	MS Order	Isolation Interference [%]	Ion Inject Time [ms]	RT [min]	First Scan	Spectrum File	File ID	Ions Score	# Protein Groups	Identity Strict	Identity Relaxed	Expectation Value	Percolator q-Value	Percolator PEP
		TRUE	High	Mascot (A4)	Unambiguous	AWPyVQNDLR	Y4(Iodo)	3	AT4G21280.1; AT4G21280.2; AT4G05180.1	AT4G21280.1; AT4G21280.2; AT4G05180.1	0	2	1	0	1	1	694.268	1387.53	1387.53	-0.4	-0.00028	HCD (High Energy Collision Dissociation)	MS2	12.1958	100	79.0119	26696	20171230_3Cauline16.raw	F47	43	3	33	26	0.00115984	6.528e-05	0.0008128
		TRUE	High	Mascot (A4)	Unambiguous	AWPyVQNDLR	Y4(Iodo)	3	AT4G21280.1; AT4G21280.2; AT4G05180.1	AT4G21280.1; AT4G21280.2; AT4G05180.1	0	2	1	0	1	1	694.268	1387.53	1387.53	-0.93	-0.00064	HCD (High Energy Collision Dissociation)	MS2	16.1708	100	78.8346	26634	20171230_3Cauline16.raw	F47	33	3	33	26	0.011466	0.0004823	0.006449
		TRUE	High	Mascot (A4)	Unambiguous	AWPyVQNDLR	Y4(Iodo)	3	AT4G21280.1; AT4G21280.2; AT4G05180.1	AT4G21280.1; AT4G21280.2; AT4G05180.1	0	2	1	0	1	1	694.268	1387.53	1387.53	-0.22	-0.00016	HCD (High Energy Collision Dissociation)	MS2	8.71055	100	79.5604	26892	20171230_3Cauline16.raw	F47	31	3	33	26	0.0160841	0.0006435	0.008617
		TRUE	High	Mascot (A4)	Unambiguous	AWPyVQNDLR	Y4(Iodo)	3	AT4G21280.1; AT4G21280.2; AT4G05180.1	AT4G21280.1; AT4G21280.2; AT4G05180.1	0	2	1	0	1	1	694.268	1387.53	1387.53	-0.58	-0.0004	HCD (High Energy Collision Dissociation)	MS2	2.82644	100	79.3722	26825	20171230_3Cauline16.raw	F47	30	3	33	26	0.0222535	0.001156	0.01753
AT4G21280.2	photosystem II subunit QA	415.687	63	22	1484	1	224	23.9	9.64	51415	High
	Sequence	Modifications	# PSMs	Ions Score (by Search Engine): Mascot	Theo. MH+ [Da]	# Missed Cleavages	Qvality PEP	Qvality q-value	# Protein Groups	# Proteins	Master Protein Accessions	Percolator q-Value (by Search Engine): Mascot	Percolator PEP (by Search Engine): Mascot
	AWPYVQNDLR	1xIodo [Y4]	4	43	1387.53	0	0.00205772	0.000132464	3	3	AT4G21280.1; AT4G21280.2; AT4G05180.1	6.528e-05	0.0008128
		Checked	Confidence	Identifying Node	PSM Ambiguity	Annotated Sequence	Modifications	# Proteins	Master Protein Accessions	Protein Accessions	# Missed Cleavages	Charge	DeltaScore	DeltaCn	Rank	Search Engine Rank	m/z [Da]	MH+ [Da]	Theo. MH+ [Da]	DeltaM [ppm]	Deltam/z [Da]	Activation Type	MS Order	Isolation Interference [%]	Ion Inject Time [ms]	RT [min]	First Scan	Spectrum File	File ID	Ions Score	# Protein Groups	Identity Strict	Identity Relaxed	Expectation Value	Percolator q-Value	Percolator PEP
		TRUE	High	Mascot (A4)	Unambiguous	AWPyVQNDLR	Y4(Iodo)	3	AT4G21280.1; AT4G21280.2; AT4G05180.1	AT4G21280.1; AT4G21280.2; AT4G05180.1	0	2	1	0	1	1	694.268	1387.53	1387.53	-0.4	-0.00028	HCD (High Energy Collision Dissociation)	MS2	12.1958	100	79.0119	26696	20171230_3Cauline16.raw	F47	43	3	33	26	0.00115984	6.528e-05	0.0008128
		TRUE	High	Mascot (A4)	Unambiguous	AWPyVQNDLR	Y4(Iodo)	3	AT4G21280.1; AT4G21280.2; AT4G05180.1	AT4G21280.1; AT4G21280.2; AT4G05180.1	0	2	1	0	1	1	694.268	1387.53	1387.53	-0.93	-0.00064	HCD (High Energy Collision Dissociation)	MS2	16.1708	100	78.8346	26634	20171230_3Cauline16.raw	F47	33	3	33	26	0.011466	0.0004823	0.006449
		TRUE	High	Mascot (A4)	Unambiguous	AWPyVQNDLR	Y4(Iodo)	3	AT4G21280.1; AT4G21280.2; AT4G05180.1	AT4G21280.1; AT4G21280.2; AT4G05180.1	0	2	1	0	1	1	694.268	1387.53	1387.53	-0.22	-0.00016	HCD (High Energy Collision Dissociation)	MS2	8.71055	100	79.5604	26892	20171230_3Cauline16.raw	F47	31	3	33	26	0.0160841	0.0006435	0.008617
		TRUE	High	Mascot (A4)	Unambiguous	AWPyVQNDLR	Y4(Iodo)	3	AT4G21280.1; AT4G21280.2; AT4G05180.1	AT4G21280.1; AT4G21280.2; AT4G05180.1	0	2	1	0	1	1	694.268	1387.53	1387.53	-0.58	-0.0004	HCD (High Energy Collision Dissociation)	MS2	2.82644	100	79.3722	26825	20171230_3Cauline16.raw	F47	30	3	33	26	0.0222535	0.001156	0.01753
AT5G14740.4	carbonic anhydrase 2	523.244	60	28	1425	1	330	36.5	7.64	52999	High
	Sequence	Modifications	# PSMs	Ions Score (by Search Engine): Mascot	Theo. MH+ [Da]	# Missed Cleavages	Qvality PEP	Qvality q-value	# Protein Groups	# Proteins	Master Protein Accessions	Percolator q-Value (by Search Engine): Mascot	Percolator PEP (by Search Engine): Mascot
	EKYETNPALYGELAK	1xIodo [Y3]	1	48	1851.77	1	8.8038e-05	4.33824e-06	4	8	AT3G01500.1; AT5G14740.2; AT5G14740.4; AT3G01500.2	3.162e-06	3.174e-05
		Checked	Confidence	Identifying Node	PSM Ambiguity	Annotated Sequence	Modifications	# Proteins	Master Protein Accessions	Protein Accessions	# Missed Cleavages	Charge	DeltaScore	DeltaCn	Rank	Search Engine Rank	m/z [Da]	MH+ [Da]	Theo. MH+ [Da]	DeltaM [ppm]	Deltam/z [Da]	Activation Type	MS Order	Isolation Interference [%]	Ion Inject Time [ms]	RT [min]	First Scan	Spectrum File	File ID	Ions Score	# Protein Groups	Identity Strict	Identity Relaxed	Expectation Value	Percolator q-Value	Percolator PEP
		TRUE	High	Mascot (A4)	Unambiguous	EKyETNPALYGELAK	Y3(Iodo)	8	AT3G01500.1; AT5G14740.2; AT5G14740.4; AT3G01500.2	AT5G14740.5; AT3G01500.1; AT5G14740.2; AT5G14740.4; AT3G01500.2; AT3G01500.3; AT5G14740.3; AT5G14740.1	1	3	1	0	1	1	617.926	1851.76	1851.77	-0.96	-0.00059	HCD (High Energy Collision Dissociation)	MS2	21.7111	100	55.7012	18783	20171230_3Cauline30.raw	F61	48	4	37	30	0.000783642	3.162e-06	3.174e-05
AT4G33010.1	glycine decarboxylase P-protein 1	1329.66	66	54	1211	28	1037	112.9	6.98	44490	High
	Sequence	Modifications	# PSMs	Ions Score (by Search Engine): Mascot	Theo. MH+ [Da]	# Missed Cleavages	Qvality PEP	Qvality q-value	# Protein Groups	# Proteins	Master Protein Accessions	Percolator q-Value (by Search Engine): Mascot	Percolator PEP (by Search Engine): Mascot
	EYAAFPAPWLR	1xIodo [Y2]	1	42	1446.57	0	0.00723068	0.000441752	2	2	AT2G26080.1; AT4G33010.1	0.0002139	0.00282
		Checked	Confidence	Identifying Node	PSM Ambiguity	Annotated Sequence	Modifications	# Proteins	Master Protein Accessions	Protein Accessions	# Missed Cleavages	Charge	DeltaScore	DeltaCn	Rank	Search Engine Rank	m/z [Da]	MH+ [Da]	Theo. MH+ [Da]	DeltaM [ppm]	Deltam/z [Da]	Activation Type	MS Order	Isolation Interference [%]	Ion Inject Time [ms]	RT [min]	First Scan	Spectrum File	File ID	Ions Score	# Protein Groups	Identity Strict	Identity Relaxed	Expectation Value	Percolator q-Value	Percolator PEP
		TRUE	High	Mascot (A4)	Unambiguous	EyAAFPAPWLR	Y2(Iodo)	2	AT2G26080.1; AT4G33010.1	AT2G26080.1; AT4G33010.1	0	2	1	0	1	1	723.788	1446.57	1446.57	-0.47	-0.00034	HCD (High Energy Collision Dissociation)	MS2	26.4841	106.42	106.315	37228	20171230_3Cauline13.raw	F44	42	2	33	27	0.00164314	0.0002139	0.00282
AT2G26080.1	glycine decarboxylase P-protein 2	1101.21	54	50	845	24	1044	113.7	6.65	31957	High
	Sequence	Modifications	# PSMs	Ions Score (by Search Engine): Mascot	Theo. MH+ [Da]	# Missed Cleavages	Qvality PEP	Qvality q-value	# Protein Groups	# Proteins	Master Protein Accessions	Percolator q-Value (by Search Engine): Mascot	Percolator PEP (by Search Engine): Mascot
	EYAAFPAPWLR	1xIodo [Y2]	1	42	1446.57	0	0.00723068	0.000441752	2	2	AT2G26080.1; AT4G33010.1	0.0002139	0.00282
		Checked	Confidence	Identifying Node	PSM Ambiguity	Annotated Sequence	Modifications	# Proteins	Master Protein Accessions	Protein Accessions	# Missed Cleavages	Charge	DeltaScore	DeltaCn	Rank	Search Engine Rank	m/z [Da]	MH+ [Da]	Theo. MH+ [Da]	DeltaM [ppm]	Deltam/z [Da]	Activation Type	MS Order	Isolation Interference [%]	Ion Inject Time [ms]	RT [min]	First Scan	Spectrum File	File ID	Ions Score	# Protein Groups	Identity Strict	Identity Relaxed	Expectation Value	Percolator q-Value	Percolator PEP
		TRUE	High	Mascot (A4)	Unambiguous	EyAAFPAPWLR	Y2(Iodo)	2	AT2G26080.1; AT4G33010.1	AT2G26080.1; AT4G33010.1	0	2	1	0	1	1	723.788	1446.57	1446.57	-0.47	-0.00034	HCD (High Energy Collision Dissociation)	MS2	26.4841	106.42	106.315	37228	20171230_3Cauline13.raw	F44	42	2	33	27	0.00164314	0.0002139	0.00282
AT1G20340.1	Cupredoxin superfamily protein	262.787	41	3	689	3	167	17	5.2	26446	High
	Sequence	Modifications	# PSMs	Ions Score (by Search Engine): Mascot	Theo. MH+ [Da]	# Missed Cleavages	Qvality PEP	Qvality q-value	# Protein Groups	# Proteins	Master Protein Accessions	Percolator q-Value (by Search Engine): Mascot	Percolator PEP (by Search Engine): Mascot
	NNAGYPHNVVFDEDEIPSGVDVAK	1xIodo [H7]	1	52	2712.11	0	3.80023e-11	4.33824e-06	1	1	AT1G20340.1	3.162e-06	8.215e-12
		Checked	Confidence	Identifying Node	PSM Ambiguity	Annotated Sequence	Modifications	# Proteins	Master Protein Accessions	Protein Accessions	# Missed Cleavages	Charge	DeltaScore	DeltaCn	Rank	Search Engine Rank	m/z [Da]	MH+ [Da]	Theo. MH+ [Da]	DeltaM [ppm]	Deltam/z [Da]	Activation Type	MS Order	Isolation Interference [%]	Ion Inject Time [ms]	RT [min]	First Scan	Spectrum File	File ID	Ions Score	# Protein Groups	Identity Strict	Identity Relaxed	Expectation Value	Percolator q-Value	Percolator PEP
		TRUE	High	Mascot (A4)	Unambiguous	NNAGYPhNVVFDEDEIPSGVDVAK	H7(Iodo)	1	AT1G20340.1	AT1G20340.1	0	3	1	0	1	1	904.707	2712.11	2712.11	-0.56	-0.00051	HCD (High Energy Collision Dissociation)	MS2	13.4599	100	81.445	27916	20171230_3Cauline27.raw	F58	52	1	39	32	0.000484869	3.162e-06	8.215e-12
AT1G11860.1	Glycine cleavage T-protein family	757.317	70	29	686	29	408	44.4	8.37	24544	High
	Sequence	Modifications	# PSMs	Ions Score (by Search Engine): Mascot	Theo. MH+ [Da]	# Missed Cleavages	Qvality PEP	Qvality q-value	# Protein Groups	# Proteins	Master Protein Accessions	Percolator q-Value (by Search Engine): Mascot	Percolator PEP (by Search Engine): Mascot
	TGYTGEDGFEISVPDEHAVDLAK	1xIodo [Y3]	1	31	2576.03	0	2.4852e-08	4.33824e-06	1	1	AT1G11860.1	3.162e-06	6.739e-09
		Checked	Confidence	Identifying Node	PSM Ambiguity	Annotated Sequence	Modifications	# Proteins	Master Protein Accessions	Protein Accessions	# Missed Cleavages	Charge	DeltaScore	DeltaCn	Rank	Search Engine Rank	m/z [Da]	MH+ [Da]	Theo. MH+ [Da]	DeltaM [ppm]	Deltam/z [Da]	Activation Type	MS Order	Isolation Interference [%]	Ion Inject Time [ms]	RT [min]	First Scan	Spectrum File	File ID	Ions Score	# Protein Groups	Identity Strict	Identity Relaxed	Expectation Value	Percolator q-Value	Percolator PEP
		TRUE	High	Mascot (A4)	Unambiguous	TGyTGEDGFEISVPDEHAVDLAK	Y3(Iodo)	1	AT1G11860.1	AT1G11860.1	0	3	1	0	1	1	859.348	2576.03	2576.03	-1.28	-0.0011	HCD (High Energy Collision Dissociation)	MS2	34.1476	100	90.5641	30419	20171230_3Cauline25.raw	F56	31	1	38	31	0.0619922	3.162e-06	6.739e-09
AT1G20020.1	ferredoxin-NADP(+)-oxidoreductase 2	566.35	62	26	597	21	369	41.1	8.31	21228	High
	Sequence	Modifications	# PSMs	Ions Score (by Search Engine): Mascot	Theo. MH+ [Da]	# Missed Cleavages	Qvality PEP	Qvality q-value	# Protein Groups	# Proteins	Master Protein Accessions	Percolator q-Value (by Search Engine): Mascot	Percolator PEP (by Search Engine): Mascot
	VDYAISR	1xIodo [Y3]	1	31	949.327	0	0.0170543	0.00103787	1	3	AT1G20020.1	0.0006183	0.008248
		Checked	Confidence	Identifying Node	PSM Ambiguity	Annotated Sequence	Modifications	# Proteins	Master Protein Accessions	Protein Accessions	# Missed Cleavages	Charge	DeltaScore	DeltaCn	Rank	Search Engine Rank	m/z [Da]	MH+ [Da]	Theo. MH+ [Da]	DeltaM [ppm]	Deltam/z [Da]	Activation Type	MS Order	Isolation Interference [%]	Ion Inject Time [ms]	RT [min]	First Scan	Spectrum File	File ID	Ions Score	# Protein Groups	Identity Strict	Identity Relaxed	Expectation Value	Percolator q-Value	Percolator PEP
		TRUE	High	Mascot (A4)	Unambiguous	VDyAISR	Y3(Iodo)	3	AT1G20020.1	AT1G20020.3; AT1G20020.1; AT1G20020.2	0	2	0.7742	0	1	1	475.167	949.327	949.327	-0.44	-0.00021	HCD (High Energy Collision Dissociation)	MS2	26.5909	100	39.4963	10932	20171230_3Cauline20.raw	F51	31	1	32	25	0.0165334	0.0006183	0.008248
ATCG00540.1	photosynthetic electron transfer A	361.258	52	20	578	20	320	35.3	8.29	20649	High
	Sequence	Modifications	# PSMs	Ions Score (by Search Engine): Mascot	Theo. MH+ [Da]	# Missed Cleavages	Qvality PEP	Qvality q-value	# Protein Groups	# Proteins	Master Protein Accessions	Percolator q-Value (by Search Engine): Mascot	Percolator PEP (by Search Engine): Mascot
	YPIYVGGNR	1xIodo [Y4]	3	41	1164.43	0	0.00651077	0.000419685	1	1	ATCG00540.1	0.0002002	0.002538
		Checked	Confidence	Identifying Node	PSM Ambiguity	Annotated Sequence	Modifications	# Proteins	Master Protein Accessions	Protein Accessions	# Missed Cleavages	Charge	DeltaScore	DeltaCn	Rank	Search Engine Rank	m/z [Da]	MH+ [Da]	Theo. MH+ [Da]	DeltaM [ppm]	Deltam/z [Da]	Activation Type	MS Order	Isolation Interference [%]	Ion Inject Time [ms]	RT [min]	First Scan	Spectrum File	File ID	Ions Score	# Protein Groups	Identity Strict	Identity Relaxed	Expectation Value	Percolator q-Value	Percolator PEP
		TRUE	High	Mascot (A4)	Unambiguous	YPIyVGGNR	Y4(Iodo)	1	ATCG00540.1	ATCG00540.1	0	2	0.7317	0	1	1	582.72	1164.43	1164.43	-0.38	-0.00022	HCD (High Energy Collision Dissociation)	MS2	16.5247	100	50.3147	14934	20171230_3Cauline20.raw	F51	41	1	33	26	0.00211317	0.0002002	0.002538
		TRUE	High	Mascot (A4)	Unambiguous	YPIyVGGNR	Y4(Iodo)	1	ATCG00540.1	ATCG00540.1	0	2	0.7059	0	1	1	582.72	1164.43	1164.43	-0.28	-0.00016	HCD (High Energy Collision Dissociation)	MS2	13.6454	100	50.5076	15002	20171230_3Cauline20.raw	F51	34	1	33	26	0.0107136	0.000459	0.006104
		TRUE	High	Mascot (A4)	Unambiguous	YPIyVGGNR	Y4(Iodo)	1	ATCG00540.1	ATCG00540.1	0	2	0.7576	0	1	1	582.72	1164.43	1164.43	-0.38	-0.00022	HCD (High Energy Collision Dissociation)	MS2	42.148	100	50.1276	14870	20171230_3Cauline20.raw	F51	33	1	33	26	0.0113746	0.0005339	0.007067
AT3G27830.1	ribosomal protein L12-A	114.02	35	12	473	12	191	20.1	5.64	15650	High
	Sequence	Modifications	# PSMs	Ions Score (by Search Engine): Mascot	Theo. MH+ [Da]	# Missed Cleavages	Qvality PEP	Qvality q-value	# Protein Groups	# Proteins	Master Protein Accessions	Percolator q-Value (by Search Engine): Mascot	Percolator PEP (by Search Engine): Mascot
	ILVDYLQDK	1xIodo [Y5]	1	34	1232.51	0	0.00303122	0.000216447	1	2	AT3G27830.1	0.0001129	0.001192
		Checked	Confidence	Identifying Node	PSM Ambiguity	Annotated Sequence	Modifications	# Proteins	Master Protein Accessions	Protein Accessions	# Missed Cleavages	Charge	DeltaScore	DeltaCn	Rank	Search Engine Rank	m/z [Da]	MH+ [Da]	Theo. MH+ [Da]	DeltaM [ppm]	Deltam/z [Da]	Activation Type	MS Order	Isolation Interference [%]	Ion Inject Time [ms]	RT [min]	First Scan	Spectrum File	File ID	Ions Score	# Protein Groups	Identity Strict	Identity Relaxed	Expectation Value	Percolator q-Value	Percolator PEP
		TRUE	High	Mascot (A4)	Unambiguous	ILVDyLQDK	Y5(Iodo)	2	AT3G27830.1	AT3G27830.1; AT3G27850.1	0	2	0.9412	0	1	1	616.756	1232.5	1232.51	-1.14	-0.0007	HCD (High Energy Collision Dissociation)	MS2	0	100	82.0752	28408	20171230_3Cauline11.raw	F42	34	1	33	26	0.00991211	0.0001129	0.001192
AT2G05520.2	glycine-rich protein 3	20.323	56	4	13	1	138	13.6	8.66	661	High
	Sequence	Modifications	# PSMs	Ions Score (by Search Engine): Mascot	Theo. MH+ [Da]	# Missed Cleavages	Qvality PEP	Qvality q-value	# Protein Groups	# Proteins	Master Protein Accessions	Percolator q-Value (by Search Engine): Mascot	Percolator PEP (by Search Engine): Mascot
	ETVKPDQRGYGDNGGNYNNGGGYQGGGGNYQGGGGNYQGGGGR	6xDeamidated [N13; N16; N18; N19; Q24; N29]; 1xIodo [Y23]	1	35	4342.6	1	0.0078451	0.000486838	1	1	AT2G05520.2	0.0002274	0.003058
		Checked	Confidence	Identifying Node	PSM Ambiguity	Annotated Sequence	Modifications	# Proteins	Master Protein Accessions	Protein Accessions	# Missed Cleavages	Charge	DeltaScore	DeltaCn	Rank	Search Engine Rank	m/z [Da]	MH+ [Da]	Theo. MH+ [Da]	DeltaM [ppm]	Deltam/z [Da]	Activation Type	MS Order	Isolation Interference [%]	Ion Inject Time [ms]	RT [min]	First Scan	Spectrum File	File ID	Ions Score	# Protein Groups	Identity Strict	Identity Relaxed	Expectation Value	Percolator q-Value	Percolator PEP
		TRUE	High	Mascot (A4)	Unambiguous	ETVKPDQRGYGDnGGnYnnGGGyqGGGGnYQGGGGNYQGGGGR	N13(Deamidated); N16(Deamidated); N18(Deamidated); N19(Deamidated); Y23(Iodo); Q24(Deamidated); N29(Deamidated)	1	AT2G05520.2	AT2G05520.2	1	4	0.2	0	1	1	1086.43	4342.68	4342.6	19.87	0.02158	HCD (High Energy Collision Dissociation)	MS2	4.78559	100	43.2809	12319	20171230_3Cauline27.raw	F58	35	1	39	32	0.0286288	0.0002274	0.003058

## Sheet: CLLF
Table S10. Identification details of the iodinated proteins identified in this study. The results obtained for the different experimental datasets from PRIDE repository have been reported in different sheets named after the acronyms reported in Table S2. Protein accession and description, sum posterior error probability (PEP) score, sequence coverage (%), number of identified peptides, peptide sp…
Accession	Description	Sum PEP Score	Coverage [%]	# Peptides	# PSMs	# Unique Peptides	# AAs	MW [kDa]	calc. pI	Score Mascot: Mascot	Protein FDR Confidence
ATCG00490.1	ribulose-bisphosphate carboxylases	1057.62	70	45	7864	40	479	52.9	6.29	252479	High
	Sequence	Modifications	# PSMs	Ions Score (by Search Engine): Mascot	Theo. MH+ [Da]	# Missed Cleavages	Qvality PEP	Qvality q-value	# Protein Groups	# Proteins	Master Protein Accessions	Percolator q-Value (by Search Engine): Mascot	Percolator PEP (by Search Engine): Mascot
	LTYYTPEYETK	1xIodo [Y4]	1	30	1533.56	0	0.00121958	0.000159861	1	1	ATCG00490.1	7.417e-05	0.0005622
		Checked	Confidence	Identifying Node	PSM Ambiguity	Annotated Sequence	Modifications	# Proteins	Master Protein Accessions	Protein Accessions	# Missed Cleavages	Charge	DeltaScore	DeltaCn	Rank	Search Engine Rank	m/z [Da]	MH+ [Da]	Theo. MH+ [Da]	DeltaM [ppm]	Deltam/z [Da]	Activation Type	MS Order	Isolation Interference [%]	Ion Inject Time [ms]	RT [min]	First Scan	Spectrum File	File ID	Ions Score	# Protein Groups	Identity Strict	Identity Relaxed	Expectation Value	Percolator q-Value	Percolator PEP
		TRUE	High	Mascot (A4)	Unambiguous	LTYyTPEYETK	Y4(Iodo)	1	ATCG00490.1	ATCG00490.1	0	2	0.3333	0	1	1	767.286	1533.56	1533.56	-0.31	-0.00024	HCD (High Energy Collision Dissociation)	MS2	21.3385	50	71.3283	33990	01874_E11_P019568_S00_I00_N21_R1.raw	F15	30	1	30	23	0.0136661	7.417e-05	0.0005622
ATMG00280.1	Ribulose bisphosphate carboxylase large chain, catalytic domain	240.112	50	7	1732	2	110	12.7	8.95	70001	High
	Sequence	Modifications	# PSMs	Ions Score (by Search Engine): Mascot	Theo. MH+ [Da]	# Missed Cleavages	Qvality PEP	Qvality q-value	# Protein Groups	# Proteins	Master Protein Accessions	Percolator q-Value (by Search Engine): Mascot	Percolator PEP (by Search Engine): Mascot
	GGLYFTKDDENVNSQPFMR	1xIodo [Y4]	1	41	2343.92	1	0.0141394	0.00108014	1	2	ATMG00280.1	0.0005922	0.007284
		Checked	Confidence	Identifying Node	PSM Ambiguity	Annotated Sequence	Modifications	# Proteins	Master Protein Accessions	Protein Accessions	# Missed Cleavages	Charge	DeltaScore	DeltaCn	Rank	Search Engine Rank	m/z [Da]	MH+ [Da]	Theo. MH+ [Da]	DeltaM [ppm]	Deltam/z [Da]	Activation Type	MS Order	Isolation Interference [%]	Ion Inject Time [ms]	RT [min]	First Scan	Spectrum File	File ID	Ions Score	# Protein Groups	Identity Strict	Identity Relaxed	Expectation Value	Percolator q-Value	Percolator PEP
		TRUE	High	Mascot (A4)	Unambiguous	GGLyFTKDDENVNSQPFMR	Y4(Iodo)	2	ATMG00280.1	AT2G07732.1; ATMG00280.1	1	4	0.7073	0	1	1	586.735	2343.92	2343.92	-0.07	-4e-05	HCD (High Energy Collision Dissociation)	MS2	78.8892	50	81.8555	44200	01874_E10_P019569_S00_I00_N13_R1.raw	F14	41	1	34	27	0.00224968	0.0005922	0.007284
AT4G38740.1	rotamase CYP 1	263.149	84	13	166	6	172	18.4	7.81	6123	High
	Sequence	Modifications	# PSMs	Ions Score (by Search Engine): Mascot	Theo. MH+ [Da]	# Missed Cleavages	Qvality PEP	Qvality q-value	# Protein Groups	# Proteins	Master Protein Accessions	Percolator q-Value (by Search Engine): Mascot	Percolator PEP (by Search Engine): Mascot
	KHTGPGILSMANAGANTNGSQFFICTVK	1xCarbamidomethyl [C25]; 2xDeamidated [N16; N18]; 1xOxidation [M10]; 1xIodo [H2]	1	41	3065.3	1	0.00137716	0.000179023	2	2	AT2G21130.1; AT4G38740.1	8.112e-05	0.0006384
		Checked	Confidence	Identifying Node	PSM Ambiguity	Annotated Sequence	Modifications	# Proteins	Master Protein Accessions	Protein Accessions	# Missed Cleavages	Charge	DeltaScore	DeltaCn	Rank	Search Engine Rank	m/z [Da]	MH+ [Da]	Theo. MH+ [Da]	DeltaM [ppm]	Deltam/z [Da]	Activation Type	MS Order	Isolation Interference [%]	Ion Inject Time [ms]	RT [min]	First Scan	Spectrum File	File ID	Ions Score	# Protein Groups	Identity Strict	Identity Relaxed	Expectation Value	Percolator q-Value	Percolator PEP
		TRUE	High	Mascot (A4)	Unambiguous	KhTGPGILSmANAGAnTnGSQFFIcTVK	H2(Iodo); M10(Oxidation); N16(Deamidated); N18(Deamidated); C25(Carbamidomethyl)	2	AT2G21130.1; AT4G38740.1	AT2G21130.1; AT4G38740.1	1	3	0.3659	0	1	1	1022.43	3065.28	3065.3	-6.46	-0.0066	HCD (High Energy Collision Dissociation)	MS2	22.3733	50	94.3148	50999	01874_E09_P019569_S00_I00_N05_R1.raw	F13	41	2	37	30	0.00461671	8.112e-05	0.0006384
AT2G21130.1	Cyclophilin-like peptidyl-prolyl cis-trans isomerase family protein	206.098	62	10	142	3	174	18.5	8.16	5185	High
	Sequence	Modifications	# PSMs	Ions Score (by Search Engine): Mascot	Theo. MH+ [Da]	# Missed Cleavages	Qvality PEP	Qvality q-value	# Protein Groups	# Proteins	Master Protein Accessions	Percolator q-Value (by Search Engine): Mascot	Percolator PEP (by Search Engine): Mascot
	KHTGPGILSMANAGANTNGSQFFICTVK	1xCarbamidomethyl [C25]; 2xDeamidated [N16; N18]; 1xOxidation [M10]; 1xIodo [H2]	1	41	3065.3	1	0.00137716	0.000179023	2	2	AT2G21130.1; AT4G38740.1	8.112e-05	0.0006384
		Checked	Confidence	Identifying Node	PSM Ambiguity	Annotated Sequence	Modifications	# Proteins	Master Protein Accessions	Protein Accessions	# Missed Cleavages	Charge	DeltaScore	DeltaCn	Rank	Search Engine Rank	m/z [Da]	MH+ [Da]	Theo. MH+ [Da]	DeltaM [ppm]	Deltam/z [Da]	Activation Type	MS Order	Isolation Interference [%]	Ion Inject Time [ms]	RT [min]	First Scan	Spectrum File	File ID	Ions Score	# Protein Groups	Identity Strict	Identity Relaxed	Expectation Value	Percolator q-Value	Percolator PEP
		TRUE	High	Mascot (A4)	Unambiguous	KhTGPGILSmANAGAnTnGSQFFIcTVK	H2(Iodo); M10(Oxidation); N16(Deamidated); N18(Deamidated); C25(Carbamidomethyl)	2	AT2G21130.1; AT4G38740.1	AT2G21130.1; AT4G38740.1	1	3	0.3659	0	1	1	1022.43	3065.28	3065.3	-6.46	-0.0066	HCD (High Energy Collision Dissociation)	MS2	22.3733	50	94.3148	50999	01874_E09_P019569_S00_I00_N05_R1.raw	F13	41	2	37	30	0.00461671	8.112e-05	0.0006384

## Sheet: Ros
Table S10. Identification details of the iodinated proteins identified in this study. The results obtained for the different experimental datasets from PRIDE repository have been reported in different sheets named after the acronyms reported in Table S2. Protein accession and description, sum posterior error probability (PEP) score, sequence coverage (%), number of identified peptides, peptide sp…
Accession	Description	Sum PEP Score	Coverage [%]	# Peptides	# PSMs	# Unique Peptides	# AAs	MW [kDa]	calc. pI	Score Mascot: Mascot	Protein FDR Confidence
ATCG00490.1	ribulose-bisphosphate carboxylases	1423.71	74	54	10165	54	479	52.9	6.29	297807	High
	Sequence	Modifications	# PSMs	Ions Score (by Search Engine): Mascot	Theo. MH+ [Da]	# Missed Cleavages	Qvality PEP	Qvality q-value	# Protein Groups	# Proteins	Master Protein Accessions	Percolator q-Value (by Search Engine): Mascot	Percolator PEP (by Search Engine): Mascot
	AVYECLR	1xCarbamidomethyl [C5]; 1xIodo [Y3]	1	30	1036.34	0	0.0189617	0.00126498	1	3	ATCG00490.1	0.001914	0.03326
		Checked	Confidence	Identifying Node	PSM Ambiguity	Annotated Sequence	Modifications	# Proteins	Master Protein Accessions	Protein Accessions	# Missed Cleavages	Charge	DeltaScore	DeltaCn	Rank	Search Engine Rank	m/z [Da]	MH+ [Da]	Theo. MH+ [Da]	DeltaM [ppm]	Deltam/z [Da]	Activation Type	MS Order	Isolation Interference [%]	Ion Inject Time [ms]	RT [min]	First Scan	Spectrum File	File ID	Ions Score	# Protein Groups	Identity Strict	Identity Relaxed	Expectation Value	Percolator q-Value	Percolator PEP
		TRUE	High	Mascot (A4)	Unambiguous	AVyEcLR	Y3(Iodo); C5(Carbamidomethyl)	3	ATCG00490.1	AT2G07732.1; ATCG00490.1; ATMG00280.1	0	2	0.9	0	1	1	518.674	1036.34	1036.34	-0.27	-0.00014	HCD (High Energy Collision Dissociation)	MS2	9.15028	100	38.3475	10647	20180201_2Rosette20.raw	F20	30	1	32	25	0.0188316	0.001914	0.03326
	IPPAYTK	1xIodo [Y5]	5	33	915.347	0	0.0815857	0.00421162	1	1	ATCG00490.1	0.00184	0.03147
		Checked	Confidence	Identifying Node	PSM Ambiguity	Annotated Sequence	Modifications	# Proteins	Master Protein Accessions	Protein Accessions	# Missed Cleavages	Charge	DeltaScore	DeltaCn	Rank	Search Engine Rank	m/z [Da]	MH+ [Da]	Theo. MH+ [Da]	DeltaM [ppm]	Deltam/z [Da]	Activation Type	MS Order	Isolation Interference [%]	Ion Inject Time [ms]	RT [min]	First Scan	Spectrum File	File ID	Ions Score	# Protein Groups	Identity Strict	Identity Relaxed	Expectation Value	Percolator q-Value	Percolator PEP
		TRUE	High	Mascot (A4)	Unambiguous	IPPAyTK	Y5(Iodo)	1	ATCG00490.1	ATCG00490.1	0	2	0.7576	0	1	1	458.177	915.347	915.347	0.32	0.00015	HCD (High Energy Collision Dissociation)	MS2	32.4175	100	28.1049	6869	20180201_2Rosette18.raw	F18	33	1	26	19	0.00240082	0.00184	0.03147
		TRUE	High	Mascot (A4)	Unambiguous	IPPAyTK	Y5(Iodo)	1	ATCG00490.1	ATCG00490.1	0	2	0.7353	0	1	1	458.177	915.347	915.347	-0.21	-0.0001	HCD (High Energy Collision Dissociation)	MS2	23.773	100	27.9186	6798	20180201_2Rosette18.raw	F18	34	1	26	19	0.00169574	0.001989	0.03501
		TRUE	High	Mascot (A4)	Unambiguous	IPPAyTK	Y5(Iodo)	1	ATCG00490.1	ATCG00490.1	0	2	0.9412	0	1	1	458.177	915.347	915.347	-0.61	-0.00028	HCD (High Energy Collision Dissociation)	MS2	13.5149	100	27.7273	6725	20180201_2Rosette18.raw	F18	34	1	26	19	0.00188956	0.002179	0.0402
		TRUE	High	Mascot (A4)	Unambiguous	IPPAyTK	Y5(Iodo)	1	ATCG00490.1	ATCG00490.1	0	2	0.7059	0	1	1	458.177	915.347	915.347	-0.14	-7e-05	HCD (High Energy Collision Dissociation)	MS2	22.3598	100	27.3442	6573	20180201_2Rosette18.raw	F18	34	1	26	19	0.00192469	0.002236	0.04168
		TRUE	High	Mascot (A4)	Unambiguous	IPPAyTK	Y5(Iodo)	1	ATCG00490.1	ATCG00490.1	0	2	0.7742	0	1	1	458.177	915.347	915.347	-0.54	-0.00025	HCD (High Energy Collision Dissociation)	MS2	10.4197	100	27.537	6650	20180201_2Rosette18.raw	F18	31	1	26	19	0.00386687	0.00263	0.05163
	LTYYTPEYETK	1xIodo [Y]	14	33	1533.56	0	2.19264e-05	5.00984e-06	1	1	ATCG00490.1	3.313e-06	8.776e-06
		Checked	Confidence	Identifying Node	PSM Ambiguity	Annotated Sequence	Modifications	# Proteins	Master Protein Accessions	Protein Accessions	# Missed Cleavages	Charge	DeltaScore	DeltaCn	Rank	Search Engine Rank	m/z [Da]	MH+ [Da]	Theo. MH+ [Da]	DeltaM [ppm]	Deltam/z [Da]	Activation Type	MS Order	Isolation Interference [%]	Ion Inject Time [ms]	RT [min]	First Scan	Spectrum File	File ID	Ions Score	# Protein Groups	Identity Strict	Identity Relaxed	Expectation Value	Percolator q-Value	Percolator PEP
		TRUE	High	Mascot (A4)	Unambiguous	LTYYTPEyETK	Y8(Iodo)	1	ATCG00490.1	ATCG00490.1	0	2	0.8485	0	1	1	767.285	1533.56	1533.56	-0.55	-0.00042	HCD (High Energy Collision Dissociation)	MS2	24.3617	100	50.1392	15198	20180201_2Rosette09.raw	F9	33	1	33	26	0.0119475	3.313e-06	7.029e-05
		TRUE	High	Mascot (A4)	Unambiguous	LTyYTPEYETK	Y3(Iodo)	1	ATCG00490.1	ATCG00490.1	0	2	1	0	1	1	767.286	1533.56	1533.56	-0.31	-0.00024	HCD (High Energy Collision Dissociation)	MS2	22.8969	100	51.8511	15876	20180201_2Rosette09.raw	F9	32	1	33	26	0.013431	3.313e-06	6.118e-05
		TRUE	High	Mascot (A4)	Unambiguous	LTYYTPEyETK	Y8(Iodo)	1	ATCG00490.1	ATCG00490.1	0	2	0.9688	0	1	1	767.286	1533.56	1533.56	-0.39	-0.0003	HCD (High Energy Collision Dissociation)	MS2	32.4782	100	50.8962	15913	20180201_2Rosette10.raw	F10	32	1	33	26	0.0132773	3.313e-06	2.937e-05
		TRUE	High	Mascot (A4)	Unambiguous	LTYyTPEYETK	Y4(Iodo)	1	ATCG00490.1	ATCG00490.1	0	2	0.0256	0	1	1	767.286	1533.56	1533.56	-0.47	-0.00036	HCD (High Energy Collision Dissociation)	MS2	4.69455	100	52.5379	16569	20180201_2Rosette10.raw	F10	39	1	33	26	0.00317036	3.313e-06	6.577e-05
		TRUE	High	Mascot (A4)	Unambiguous	LTYYTPEyETK	Y8(Iodo)	1	ATCG00490.1	ATCG00490.1	0	2	0.7273	0	1	1	767.286	1533.56	1533.56	0.01	1e-05	HCD (High Energy Collision Dissociation)	MS2	0	100	51.2312	16048	20180201_2Rosette10.raw	F10	33	1	33	26	0.0106901	3.313e-06	8.776e-06
		TRUE	High	Mascot (A4)	Unambiguous	LTYyTPEYETK	Y4(Iodo)	1	ATCG00490.1	ATCG00490.1	0	2	0.303	0	1	1	767.285	1533.56	1533.56	-0.55	-0.00042	HCD (High Energy Collision Dissociation)	MS2	15.2541	100	52.3456	16494	20180201_2Rosette10.raw	F10	33	1	33	26	0.0120027	3.313e-06	4.163e-05
		TRUE	High	Mascot (A4)	Unambiguous	LTyYTPEYETK	Y3(Iodo)	1	ATCG00490.1	ATCG00490.1	0	2	0.2424	0	1	1	767.285	1533.56	1533.56	-0.71	-0.00054	HCD (High Energy Collision Dissociation)	MS2	4.31605	100	53.3043	16875	20180201_2Rosette10.raw	F10	33	1	33	26	0.010169	3.313e-06	2.589e-05
		TRUE	High	Mascot (A4)	Unambiguous	LTyYTPEYETK	Y3(Iodo)	1	ATCG00490.1	ATCG00490.1	0	2	0.8611	0	1	1	767.285	1533.56	1533.56	-0.79	-0.0006	HCD (High Energy Collision Dissociation)	MS2	0	100	52.7328	16646	20180201_2Rosette10.raw	F10	36	1	33	26	0.00522763	3.313e-06	4.029e-05
		TRUE	High	Mascot (A4)	Unambiguous	LTyYTPEYETK	Y3(Iodo)	1	ATCG00490.1	ATCG00490.1	0	2	0.0667	0	1	1	767.285	1533.56	1533.56	-0.87	-0.00066	HCD (High Energy Collision Dissociation)	MS2	0	100	51.652	15796	20180201_2Rosette09.raw	F9	45	1	33	26	0.00076086	3.313e-06	0.0001866
		TRUE	High	Mascot (A4)	Unambiguous	LTyYTPEYETK	Y3(Iodo)	1	ATCG00490.1	ATCG00490.1	0	2	0.0294	0	1	1	767.285	1533.56	1533.56	-0.95	-0.00073	HCD (High Energy Collision Dissociation)	MS2	0	100	52.9305	16726	20180201_2Rosette10.raw	F10	34	1	33	26	0.00989247	3.313e-06	0.0001557
		TRUE	High	Mascot (A4)	Unambiguous	LTyYTPEYETK	Y3(Iodo)	1	ATCG00490.1	ATCG00490.1	0	2	0.3056	0	1	1	767.285	1533.56	1533.56	-0.55	-0.00042	HCD (High Energy Collision Dissociation)	MS2	8.0246	100	53.5176	16958	20180201_2Rosette10.raw	F10	36	1	33	26	0.00578466	3.313e-06	3.398e-05
		TRUE	High	Mascot (A4)	Unambiguous	LTyYTPEYETK	Y3(Iodo)	1	ATCG00490.1	ATCG00490.1	0	2	0.025	0	1	1	767.285	1533.56	1533.56	-0.71	-0.00054	HCD (High Energy Collision Dissociation)	MS2	0	100	53.1181	16801	20180201_2Rosette10.raw	F10	40	1	33	26	0.00237836	1.603e-05	0.0003401
		TRUE	High	Mascot (A4)	Unambiguous	LTyYTPEYETK	Y3(Iodo)	1	ATCG00490.1	ATCG00490.1	0	2	0.375	0	1	1	767.285	1533.56	1533.56	-0.55	-0.00042	HCD (High Energy Collision Dissociation)	MS2	38.2678	100	52.0546	15957	20180201_2Rosette09.raw	F9	32	1	33	26	0.0158226	2.512e-05	0.0004885
		TRUE	High	Mascot (A4)	Unambiguous	LTYyTPEYETK	Y4(Iodo)	1	ATCG00490.1	ATCG00490.1	0	2	0.1667	0	1	1	767.286	1533.56	1533.56	-0.23	-0.00018	HCD (High Energy Collision Dissociation)	MS2	36.1699	100	51.2316	15629	20180201_2Rosette09.raw	F9	42	1	33	26	0.00152093	3.709e-05	0.0005834
	LTYYTPEYETKDTDILAAFR	1xIodo [Y]	8	53	2536.08	1	1.06751e-09	5.00984e-06	1	1	ATCG00490.1	3.313e-06	3.581e-10
		Checked	Confidence	Identifying Node	PSM Ambiguity	Annotated Sequence	Modifications	# Proteins	Master Protein Accessions	Protein Accessions	# Missed Cleavages	Charge	DeltaScore	DeltaCn	Rank	Search Engine Rank	m/z [Da]	MH+ [Da]	Theo. MH+ [Da]	DeltaM [ppm]	Deltam/z [Da]	Activation Type	MS Order	Isolation Interference [%]	Ion Inject Time [ms]	RT [min]	First Scan	Spectrum File	File ID	Ions Score	# Protein Groups	Identity Strict	Identity Relaxed	Expectation Value	Percolator q-Value	Percolator PEP
		TRUE	High	Mascot (A4)	Unambiguous	LTYyTPEYETKDTDILAAFR	Y4(Iodo)	1	ATCG00490.1	ATCG00490.1	1	3	0.0938	0	1	1	846.03	2536.07	2536.08	-1.31	-0.0011	HCD (High Energy Collision Dissociation)	MS2	41.9973	100	98.7765	33582	20180201_2Rosette26.raw	F26	32	1	39	32	0.0632861	3.313e-06	3.526e-06
		TRUE	High	Mascot (A4)	Unambiguous	LTyYTPEYETKDTDILAAFR	Y3(Iodo)	1	ATCG00490.1	ATCG00490.1	1	3	0.1282	0	1	1	846.03	2536.07	2536.08	-1.23	-0.00104	HCD (High Energy Collision Dissociation)	MS2	9.98705	100	99.2235	33763	20180201_2Rosette26.raw	F26	39	1	39	32	0.0108772	3.313e-06	3.645e-09
		TRUE	High	Mascot (A4)	Unambiguous	LTYyTPEYETKDTDILAAFR	Y4(Iodo)	1	ATCG00490.1	ATCG00490.1	1	3	0.1489	0	1	1	846.03	2536.08	2536.08	-1.02	-0.00086	HCD (High Energy Collision Dissociation)	MS2	6.92802	100	98.9964	33671	20180201_2Rosette26.raw	F26	47	1	39	32	0.00200414	3.313e-06	2.203e-08
		TRUE	High	Mascot (A4)	Unambiguous	LTyYTPEYETKDTDILAAFR	Y3(Iodo)	1	ATCG00490.1	ATCG00490.1	1	3	0.1042	0	1	1	846.03	2536.08	2536.08	-0.87	-0.00074	HCD (High Energy Collision Dissociation)	MS2	31.0785	100	99.4152	33840	20180201_2Rosette26.raw	F26	48	1	39	32	0.00128696	3.313e-06	4.257e-10
		TRUE	High	Mascot (A4)	Unambiguous	LTYYTPEyETKDTDILAAFR	Y8(Iodo)	1	ATCG00490.1	ATCG00490.1	1	3	0.5893	0	1	1	846.03	2536.08	2536.08	-0.8	-0.00068	HCD (High Energy Collision Dissociation)	MS2	21.8221	100	98.1569	33333	20180201_2Rosette26.raw	F26	56	1	39	32	0.000214427	3.313e-06	5.479e-10
		TRUE	High	Mascot (A4)	Unambiguous	LTYYTPEyETKDTDILAAFR	Y8(Iodo)	1	ATCG00490.1	ATCG00490.1	1	3	0.6038	0	1	1	846.031	2536.08	2536.08	-0.3	-0.00025	HCD (High Energy Collision Dissociation)	MS2	19.4126	100	98.3491	33410	20180201_2Rosette26.raw	F26	53	1	39	32	0.000485549	3.313e-06	3.581e-10
		TRUE	High	Mascot (A4)	Unambiguous	LTYYTPEyETKDTDILAAFR	Y8(Iodo)	1	ATCG00490.1	ATCG00490.1	1	3	0.6098	0	1	1	846.031	2536.08	2536.08	-0.15	-0.00013	HCD (High Energy Collision Dissociation)	MS2	51.7566	100	97.9508	33251	20180201_2Rosette26.raw	F26	41	1	39	32	0.00728569	3.313e-06	1.587e-08
		TRUE	High	Mascot (A4)	Unambiguous	LTYYTPEyETKDTDILAAFR	Y8(Iodo)	1	ATCG00490.1	ATCG00490.1	1	3	0.2955	0	1	1	846.031	2536.08	2536.08	-0.37	-0.00031	HCD (High Energy Collision Dissociation)	MS2	19.6154	100	98.5576	33494	20180201_2Rosette26.raw	F26	44	1	39	32	0.0036559	3.313e-06	1.787e-08
AT1G67090.1	ribulose bisphosphate carboxylase small chain 1A	497.813	69	24	4699	16	180	20.2	7.71	129482	High
	Sequence	Modifications	# PSMs	Ions Score (by Search Engine): Mascot	Theo. MH+ [Da]	# Missed Cleavages	Qvality PEP	Qvality q-value	# Protein Groups	# Proteins	Master Protein Accessions	Percolator q-Value (by Search Engine): Mascot	Percolator PEP (by Search Engine): Mascot
	EVDYLIR	1xIodo [Y4]	2	30	1033.39	0	0.0190656	0.00126498	1	2	AT1G67090.1	0.0005294	0.007438
		Checked	Confidence	Identifying Node	PSM Ambiguity	Annotated Sequence	Modifications	# Proteins	Master Protein Accessions	Protein Accessions	# Missed Cleavages	Charge	DeltaScore	DeltaCn	Rank	Search Engine Rank	m/z [Da]	MH+ [Da]	Theo. MH+ [Da]	DeltaM [ppm]	Deltam/z [Da]	Activation Type	MS Order	Isolation Interference [%]	Ion Inject Time [ms]	RT [min]	First Scan	Spectrum File	File ID	Ions Score	# Protein Groups	Identity Strict	Identity Relaxed	Expectation Value	Percolator q-Value	Percolator PEP
		TRUE	High	Mascot (A4)	Unambiguous	EVDyLIR	Y4(Iodo)	2	AT1G67090.1	AT1G67090.2; AT1G67090.1	0	2	0	0	1	1	517.196	1033.38	1033.39	-0.07	-4e-05	HCD (High Energy Collision Dissociation)	MS2	0	100	63.7012	19521	20180201_2Rosette17.raw	F17	30	1	31	24	0.0134066	0.0005294	0.007438
		TRUE	High	Mascot (A4)	Unambiguous	EVDyLIR	Y4(Iodo)	2	AT1G67090.1	AT1G67090.2; AT1G67090.1	0	2	0	0	1	1	517.196	1033.39	1033.39	0.05	3e-05	HCD (High Energy Collision Dissociation)	MS2	0	100	63.8984	19591	20180201_2Rosette17.raw	F17	30	1	31	24	0.0131922	0.000748	0.01047
	EYPNAFIR	1xIodo [Y2]	11	52	1135.41	0	0.00196337	0.000109462	1	1	AT1G67090.1	6.313e-05	0.0008246
		Checked	Confidence	Identifying Node	PSM Ambiguity	Annotated Sequence	Modifications	# Proteins	Master Protein Accessions	Protein Accessions	# Missed Cleavages	Charge	DeltaScore	DeltaCn	Rank	Search Engine Rank	m/z [Da]	MH+ [Da]	Theo. MH+ [Da]	DeltaM [ppm]	Deltam/z [Da]	Activation Type	MS Order	Isolation Interference [%]	Ion Inject Time [ms]	RT [min]	First Scan	Spectrum File	File ID	Ions Score	# Protein Groups	Identity Strict	Identity Relaxed	Expectation Value	Percolator q-Value	Percolator PEP
		TRUE	High	Mascot (A4)	Unambiguous	EyPNAFIR	Y2(Iodo)	1	AT1G67090.1	AT1G67090.1	0	2	0.7885	0	1	1	568.207	1135.41	1135.41	-0.12	-7e-05	HCD (High Energy Collision Dissociation)	MS2	2.32722	100	59.597	17952	20180201_2Rosette19.raw	F19	52	1	33	26	0.000160549	6.313e-05	0.0008246
		TRUE	High	Mascot (A4)	Unambiguous	EyPNAFIR	Y2(Iodo)	1	AT1G67090.1	AT1G67090.1	0	2	0.7885	0	1	1	568.207	1135.41	1135.41	-0.12	-7e-05	HCD (High Energy Collision Dissociation)	MS2	2.81355	106.42	59.7745	18009	20180201_2Rosette19.raw	F19	52	1	33	26	0.000166191	0.0001306	0.00177
		TRUE	High	Mascot (A4)	Unambiguous	EyPNAFIR	Y2(Iodo)	1	AT1G67090.1	AT1G67090.1	0	2	0.8649	0	1	1	568.207	1135.41	1135.41	-0.23	-0.00013	HCD (High Energy Collision Dissociation)	MS2	18.4549	100	60.3186	18186	20180201_2Rosette19.raw	F19	37	1	33	26	0.00516553	0.0001772	0.002516
		TRUE	High	Mascot (A4)	Unambiguous	EyPNAFIR	Y2(Iodo)	1	AT1G67090.1	AT1G67090.1	0	2	1	0	1	1	568.207	1135.41	1135.41	0.09	5e-05	HCD (High Energy Collision Dissociation)	MS2	45.3422	100	59.3961	18452	20180201_2Rosette18.raw	F18	30	1	33	26	0.0260249	0.0002548	0.003393
		TRUE	High	Mascot (A4)	Unambiguous	EyPNAFIR	Y2(Iodo)	1	AT1G67090.1	AT1G67090.1	0	2	0.9744	0	1	1	568.207	1135.41	1135.41	-0.12	-7e-05	HCD (High Energy Collision Dissociation)	MS2	28.8543	100	60.495	18244	20180201_2Rosette19.raw	F19	39	1	33	26	0.00273279	0.000292	0.003972
		TRUE	High	Mascot (A4)	Unambiguous	EyPNAFIR	Y2(Iodo)	1	AT1G67090.1	AT1G67090.1	0	2	0.8649	0	1	1	568.207	1135.41	1135.41	-0.12	-7e-05	HCD (High Energy Collision Dissociation)	MS2	6.31155	100	59.2473	17828	20180201_2Rosette19.raw	F19	37	1	33	26	0.00444228	0.0003556	0.004974
		TRUE	High	Mascot (A4)	Unambiguous	EyPNAFIR	Y2(Iodo)	1	AT1G67090.1	AT1G67090.1	0	2	0.8649	0	1	1	568.207	1135.41	1135.41	-0.34	-0.00019	HCD (High Energy Collision Dissociation)	MS2	5.56075	100	60.1306	18122	20180201_2Rosette19.raw	F19	37	1	33	26	0.00535939	0.0003778	0.005263
		TRUE	High	Mascot (A4)	Unambiguous	EyPNAFIR	Y2(Iodo)	1	AT1G67090.1	AT1G67090.1	0	2	0.8409	0	1	1	568.207	1135.41	1135.41	-0.23	-0.00013	HCD (High Energy Collision Dissociation)	MS2	6.11931	100	59.419	17890	20180201_2Rosette19.raw	F19	44	1	33	26	0.00103542	0.0003853	0.005302
		TRUE	High	Mascot (A4)	Unambiguous	EyPNAFIR	Y2(Iodo)	1	AT1G67090.1	AT1G67090.1	0	2	0.8611	0	1	1	568.207	1135.41	1135.41	-0.12	-7e-05	HCD (High Energy Collision Dissociation)	MS2	5.48603	106.42	59.9515	18065	20180201_2Rosette19.raw	F19	36	1	33	26	0.00552849	0.0004152	0.00562
		TRUE	High	Mascot (A4)	Unambiguous	EyPNAFIR	Y2(Iodo)	1	AT1G67090.1	AT1G67090.1	0	2	0.9697	0	1	1	568.207	1135.41	1135.41	-0.23	-0.00013	HCD (High Energy Collision Dissociation)	MS2	26.1258	100	59.7899	18600	20180201_2Rosette18.raw	F18	33	1	33	26	0.0107675	0.0004775	0.006433
		TRUE	High	Mascot (A4)	Unambiguous	EyPNAFIR	Y2(Iodo)	1	AT1G67090.1	AT1G67090.1	0	2	0.9697	0	1	1	568.207	1135.41	1135.41	0.2	0.00011	HCD (High Energy Collision Dissociation)	MS2	32.6536	100	59.6016	18532	20180201_2Rosette18.raw	F18	33	1	33	26	0.0130734	0.0005583	0.007769
AT2G39730.1	rubisco activase	1824.05	83	44	4101	2	474	51.9	6.15	199771	High
	Sequence	Modifications	# PSMs	Ions Score (by Search Engine): Mascot	Theo. MH+ [Da]	# Missed Cleavages	Qvality PEP	Qvality q-value	# Protein Groups	# Proteins	Master Protein Accessions	Percolator q-Value (by Search Engine): Mascot	Percolator PEP (by Search Engine): Mascot
	VYDDEVR	1xIodo [Y2]	1	46	1021.31	0	0.014007	0.000932289	2	3	AT2G39730.1; AT2G39730.2	0.0004026	0.005518
		Checked	Confidence	Identifying Node	PSM Ambiguity	Annotated Sequence	Modifications	# Proteins	Master Protein Accessions	Protein Accessions	# Missed Cleavages	Charge	DeltaScore	DeltaCn	Rank	Search Engine Rank	m/z [Da]	MH+ [Da]	Theo. MH+ [Da]	DeltaM [ppm]	Deltam/z [Da]	Activation Type	MS Order	Isolation Interference [%]	Ion Inject Time [ms]	RT [min]	First Scan	Spectrum File	File ID	Ions Score	# Protein Groups	Identity Strict	Identity Relaxed	Expectation Value	Percolator q-Value	Percolator PEP
		TRUE	High	Mascot (A4)	Unambiguous	VyDDEVR	Y2(Iodo)	3	AT2G39730.1; AT2G39730.2	AT2G39730.1; AT2G39730.2; AT2G39730.3	0	2	1	0	1	1	511.16	1021.31	1021.31	-0.23	-0.00012	HCD (High Energy Collision Dissociation)	MS2	9.25934	100	28.7078	6898	20180201_2Rosette20.raw	F20	46	2	29	22	0.00022277	0.0004026	0.005518
AT2G39730.2	rubisco activase	1781.98	84	43	4045	1	446	49.1	7.68	197592	High
	Sequence	Modifications	# PSMs	Ions Score (by Search Engine): Mascot	Theo. MH+ [Da]	# Missed Cleavages	Qvality PEP	Qvality q-value	# Protein Groups	# Proteins	Master Protein Accessions	Percolator q-Value (by Search Engine): Mascot	Percolator PEP (by Search Engine): Mascot
	VYDDEVR	1xIodo [Y2]	1	46	1021.31	0	0.014007	0.000932289	2	3	AT2G39730.1; AT2G39730.2	0.0004026	0.005518
		Checked	Confidence	Identifying Node	PSM Ambiguity	Annotated Sequence	Modifications	# Proteins	Master Protein Accessions	Protein Accessions	# Missed Cleavages	Charge	DeltaScore	DeltaCn	Rank	Search Engine Rank	m/z [Da]	MH+ [Da]	Theo. MH+ [Da]	DeltaM [ppm]	Deltam/z [Da]	Activation Type	MS Order	Isolation Interference [%]	Ion Inject Time [ms]	RT [min]	First Scan	Spectrum File	File ID	Ions Score	# Protein Groups	Identity Strict	Identity Relaxed	Expectation Value	Percolator q-Value	Percolator PEP
		TRUE	High	Mascot (A4)	Unambiguous	VyDDEVR	Y2(Iodo)	3	AT2G39730.1; AT2G39730.2	AT2G39730.1; AT2G39730.2; AT2G39730.3	0	2	1	0	1	1	511.16	1021.31	1021.31	-0.23	-0.00012	HCD (High Energy Collision Dissociation)	MS2	9.25934	100	28.7078	6898	20180201_2Rosette20.raw	F20	46	2	29	22	0.00022277	0.0004026	0.005518
AT5G38410.1	Ribulose bisphosphate carboxylase (small chain) family protein	475.511	75	22	3630	8	181	20.3	8.05	108373	High
	Sequence	Modifications	# PSMs	Ions Score (by Search Engine): Mascot	Theo. MH+ [Da]	# Missed Cleavages	Qvality PEP	Qvality q-value	# Protein Groups	# Proteins	Master Protein Accessions	Percolator q-Value (by Search Engine): Mascot	Percolator PEP (by Search Engine): Mascot
	EYPGAFIR	1xIodo [Y2]	9	41	1078.39	0	0.00634017	0.00042304	2	5	AT5G38430.1; AT5G38410.1	0.0001822	0.002575
		Checked	Confidence	Identifying Node	PSM Ambiguity	Annotated Sequence	Modifications	# Proteins	Master Protein Accessions	Protein Accessions	# Missed Cleavages	Charge	DeltaScore	DeltaCn	Rank	Search Engine Rank	m/z [Da]	MH+ [Da]	Theo. MH+ [Da]	DeltaM [ppm]	Deltam/z [Da]	Activation Type	MS Order	Isolation Interference [%]	Ion Inject Time [ms]	RT [min]	First Scan	Spectrum File	File ID	Ions Score	# Protein Groups	Identity Strict	Identity Relaxed	Expectation Value	Percolator q-Value	Percolator PEP
		TRUE	High	Mascot (A4)	Unambiguous	EyPGAFIR	Y2(Iodo)	5	AT5G38430.1; AT5G38410.1	AT5G38430.1; AT5G38410.1; AT5G38420.1; AT5G38410.3; AT5G38410.2	0	2	0.8537	0	1	1	539.696	1078.39	1078.39	-0.26	-0.00014	HCD (High Energy Collision Dissociation)	MS2	14.3569	308.92	59.9053	18051	20180201_2Rosette19.raw	F19	41	2	33	26	0.00205657	0.0001822	0.002575
		TRUE	High	Mascot (A4)	Unambiguous	EyPGAFIR	Y2(Iodo)	5	AT5G38430.1; AT5G38410.1	AT5G38430.1; AT5G38410.1; AT5G38420.1; AT5G38410.3; AT5G38410.2	0	2	0.7353	0	1	1	539.696	1078.39	1078.39	-0.04	-2e-05	HCD (High Energy Collision Dissociation)	MS2	25.0917	106.42	59.8699	17905	20180201_2Rosette20.raw	F20	34	2	33	26	0.00821831	0.000203	0.002868
		TRUE	High	Mascot (A4)	Unambiguous	EyPGAFIR	Y2(Iodo)	5	AT5G38430.1; AT5G38410.1	AT5G38430.1; AT5G38410.1; AT5G38420.1; AT5G38410.3; AT5G38410.2	0	2	0.7561	0	1	1	539.696	1078.39	1078.39	-0.04	-2e-05	HCD (High Energy Collision Dissociation)	MS2	4.38242	106.42	59.5219	17804	20180201_2Rosette20.raw	F20	41	2	33	26	0.0017733	0.0003296	0.004396
		TRUE	High	Mascot (A4)	Unambiguous	EyPGAFIR	Y2(Iodo)	5	AT5G38430.1; AT5G38410.1	AT5G38430.1; AT5G38410.1; AT5G38420.1; AT5G38410.3; AT5G38410.2	0	2	0.8421	0	1	1	539.696	1078.39	1078.39	-0.26	-0.00014	HCD (High Energy Collision Dissociation)	MS2	17.2766	100	59.5576	17938	20180201_2Rosette19.raw	F19	38	2	33	26	0.00370803	0.0003853	0.005337
		TRUE	High	Mascot (A4)	Unambiguous	EyPGAFIR	Y2(Iodo)	5	AT5G38430.1; AT5G38410.1	AT5G38430.1; AT5G38410.1; AT5G38420.1; AT5G38410.3; AT5G38410.2	0	2	0.7561	0	1	1	539.696	1078.38	1078.39	-0.38	-0.0002	HCD (High Energy Collision Dissociation)	MS2	6.85315	106.42	59.6958	17853	20180201_2Rosette20.raw	F20	41	2	33	26	0.00179946	0.0004466	0.006068
		TRUE	High	Mascot (A4)	Unambiguous	EyPGAFIR	Y2(Iodo)	5	AT5G38430.1; AT5G38410.1	AT5G38430.1; AT5G38410.1; AT5G38420.1; AT5G38410.3; AT5G38410.2	0	2	0.75	0	1	1	539.696	1078.39	1078.39	0.08	4e-05	HCD (High Energy Collision Dissociation)	MS2	5.05985	106.42	59.1772	17702	20180201_2Rosette20.raw	F20	32	2	33	26	0.0158046	0.000494	0.006868
		TRUE	High	Mascot (A4)	Unambiguous	EyPGAFIR	Y2(Iodo)	5	AT5G38430.1; AT5G38410.1	AT5G38430.1; AT5G38410.1; AT5G38420.1; AT5G38410.3; AT5G38410.2	0	2	0.8261	0	1	1	539.696	1078.39	1078.39	-0.04	-2e-05	HCD (High Energy Collision Dissociation)	MS2	4.93753	100	59.3455	17754	20180201_2Rosette20.raw	F20	46	2	33	26	0.000567261	0.0006536	0.008976
		TRUE	High	Mascot (A4)	Unambiguous	EyPGAFIR	Y2(Iodo)	5	AT5G38430.1; AT5G38410.1	AT5G38430.1; AT5G38410.1; AT5G38420.1; AT5G38410.3; AT5G38410.2	0	2	0.7436	0	1	1	539.696	1078.39	1078.39	0.08	4e-05	HCD (High Energy Collision Dissociation)	MS2	8.97136	106.42	59.7332	17995	20180201_2Rosette19.raw	F19	39	2	33	26	0.00295653	0.0007388	0.01038
		TRUE	High	Mascot (A4)	Unambiguous	EyPGAFIR	Y2(Iodo)	5	AT5G38430.1; AT5G38410.1	AT5G38430.1; AT5G38410.1; AT5G38420.1; AT5G38410.3; AT5G38410.2	0	2	0.7778	0	1	1	539.696	1078.38	1078.39	-0.6	-0.00032	HCD (High Energy Collision Dissociation)	MS2	11.7015	100	58.9944	17643	20180201_2Rosette20.raw	F20	36	2	33	26	0.00485764	0.0008634	0.01227
AT5G38430.1	Ribulose bisphosphate carboxylase (small chain) family protein	433.294	69	20	3228	6	181	20.3	7.71	93742	High
	Sequence	Modifications	# PSMs	Ions Score (by Search Engine): Mascot	Theo. MH+ [Da]	# Missed Cleavages	Qvality PEP	Qvality q-value	# Protein Groups	# Proteins	Master Protein Accessions	Percolator q-Value (by Search Engine): Mascot	Percolator PEP (by Search Engine): Mascot
	EYPGAFIR	1xIodo [Y2]	9	41	1078.39	0	0.00634017	0.00042304	2	5	AT5G38430.1; AT5G38410.1	0.0001822	0.002575
		Checked	Confidence	Identifying Node	PSM Ambiguity	Annotated Sequence	Modifications	# Proteins	Master Protein Accessions	Protein Accessions	# Missed Cleavages	Charge	DeltaScore	DeltaCn	Rank	Search Engine Rank	m/z [Da]	MH+ [Da]	Theo. MH+ [Da]	DeltaM [ppm]	Deltam/z [Da]	Activation Type	MS Order	Isolation Interference [%]	Ion Inject Time [ms]	RT [min]	First Scan	Spectrum File	File ID	Ions Score	# Protein Groups	Identity Strict	Identity Relaxed	Expectation Value	Percolator q-Value	Percolator PEP
		TRUE	High	Mascot (A4)	Unambiguous	EyPGAFIR	Y2(Iodo)	5	AT5G38430.1; AT5G38410.1	AT5G38430.1; AT5G38410.1; AT5G38420.1; AT5G38410.3; AT5G38410.2	0	2	0.8537	0	1	1	539.696	1078.39	1078.39	-0.26	-0.00014	HCD (High Energy Collision Dissociation)	MS2	14.3569	308.92	59.9053	18051	20180201_2Rosette19.raw	F19	41	2	33	26	0.00205657	0.0001822	0.002575
		TRUE	High	Mascot (A4)	Unambiguous	EyPGAFIR	Y2(Iodo)	5	AT5G38430.1; AT5G38410.1	AT5G38430.1; AT5G38410.1; AT5G38420.1; AT5G38410.3; AT5G38410.2	0	2	0.7353	0	1	1	539.696	1078.39	1078.39	-0.04	-2e-05	HCD (High Energy Collision Dissociation)	MS2	25.0917	106.42	59.8699	17905	20180201_2Rosette20.raw	F20	34	2	33	26	0.00821831	0.000203	0.002868
		TRUE	High	Mascot (A4)	Unambiguous	EyPGAFIR	Y2(Iodo)	5	AT5G38430.1; AT5G38410.1	AT5G38430.1; AT5G38410.1; AT5G38420.1; AT5G38410.3; AT5G38410.2	0	2	0.7561	0	1	1	539.696	1078.39	1078.39	-0.04	-2e-05	HCD (High Energy Collision Dissociation)	MS2	4.38242	106.42	59.5219	17804	20180201_2Rosette20.raw	F20	41	2	33	26	0.0017733	0.0003296	0.004396
		TRUE	High	Mascot (A4)	Unambiguous	EyPGAFIR	Y2(Iodo)	5	AT5G38430.1; AT5G38410.1	AT5G38430.1; AT5G38410.1; AT5G38420.1; AT5G38410.3; AT5G38410.2	0	2	0.8421	0	1	1	539.696	1078.39	1078.39	-0.26	-0.00014	HCD (High Energy Collision Dissociation)	MS2	17.2766	100	59.5576	17938	20180201_2Rosette19.raw	F19	38	2	33	26	0.00370803	0.0003853	0.005337
		TRUE	High	Mascot (A4)	Unambiguous	EyPGAFIR	Y2(Iodo)	5	AT5G38430.1; AT5G38410.1	AT5G38430.1; AT5G38410.1; AT5G38420.1; AT5G38410.3; AT5G38410.2	0	2	0.7561	0	1	1	539.696	1078.38	1078.39	-0.38	-0.0002	HCD (High Energy Collision Dissociation)	MS2	6.85315	106.42	59.6958	17853	20180201_2Rosette20.raw	F20	41	2	33	26	0.00179946	0.0004466	0.006068
		TRUE	High	Mascot (A4)	Unambiguous	EyPGAFIR	Y2(Iodo)	5	AT5G38430.1; AT5G38410.1	AT5G38430.1; AT5G38410.1; AT5G38420.1; AT5G38410.3; AT5G38410.2	0	2	0.75	0	1	1	539.696	1078.39	1078.39	0.08	4e-05	HCD (High Energy Collision Dissociation)	MS2	5.05985	106.42	59.1772	17702	20180201_2Rosette20.raw	F20	32	2	33	26	0.0158046	0.000494	0.006868
		TRUE	High	Mascot (A4)	Unambiguous	EyPGAFIR	Y2(Iodo)	5	AT5G38430.1; AT5G38410.1	AT5G38430.1; AT5G38410.1; AT5G38420.1; AT5G38410.3; AT5G38410.2	0	2	0.8261	0	1	1	539.696	1078.39	1078.39	-0.04	-2e-05	HCD (High Energy Collision Dissociation)	MS2	4.93753	100	59.3455	17754	20180201_2Rosette20.raw	F20	46	2	33	26	0.000567261	0.0006536	0.008976
		TRUE	High	Mascot (A4)	Unambiguous	EyPGAFIR	Y2(Iodo)	5	AT5G38430.1; AT5G38410.1	AT5G38430.1; AT5G38410.1; AT5G38420.1; AT5G38410.3; AT5G38410.2	0	2	0.7436	0	1	1	539.696	1078.39	1078.39	0.08	4e-05	HCD (High Energy Collision Dissociation)	MS2	8.97136	106.42	59.7332	17995	20180201_2Rosette19.raw	F19	39	2	33	26	0.00295653	0.0007388	0.01038
		TRUE	High	Mascot (A4)	Unambiguous	EyPGAFIR	Y2(Iodo)	5	AT5G38430.1; AT5G38410.1	AT5G38430.1; AT5G38410.1; AT5G38420.1; AT5G38410.3; AT5G38410.2	0	2	0.7778	0	1	1	539.696	1078.38	1078.39	-0.6	-0.00032	HCD (High Energy Collision Dissociation)	MS2	11.7015	100	58.9944	17643	20180201_2Rosette20.raw	F20	36	2	33	26	0.00485764	0.0008634	0.01227
AT3G50820.1	photosystem II subunit O-2	503.292	69	28	2674	13	331	35	6.16	79844	High
	Sequence	Modifications	# PSMs	Ions Score (by Search Engine): Mascot	Theo. MH+ [Da]	# Missed Cleavages	Qvality PEP	Qvality q-value	# Protein Groups	# Proteins	Master Protein Accessions	Percolator q-Value (by Search Engine): Mascot	Percolator PEP (by Search Engine): Mascot
	FLVPSYR	1xIodo [Y6]	1	38	1007.38	0	0.0687516	0.00378414	2	2	AT3G50820.1; AT5G66570.1	0.001623	0.02636
[truncated: 100 more rows]

## Sheet: LFD
Table S10. Identification details of the iodinated proteins identified in this study. The results obtained for the different experimental datasets from PRIDE repository have been reported in different sheets named after the acronyms reported in Table S2. Protein accession and description, sum posterior error probability (PEP) score, sequence coverage (%), number of identified peptides, peptide sp…
[truncated: 30 more rows]

[truncated: 7 more sheets: LFP, LFPT, ROOT, RT, RTTP, RTUZ, RTTOF]
